# Supplementary material for: NAFLD and Hypothyroidism: Deciphering Pivotal Genetic Variants, Cellular Expression Landscapes, and Spatial Architectures
Source: Int J Mol Sci. 2026 Feb 14;27(4):1850. doi: 10.3390/ijms27041850 (PMC12941178; doi:10.3390/ijms27041850)
Supplement: Supplementary file 1 [file ijms-27-01850-s001.zip]

Archive with 2 entries (2 files):
- Supplement Figure S1.tif
- Supplementary Tables.xlsx
