# Supplementary material for: NAFLD and Hypothyroidism: Deciphering Pivotal Genetic Variants, Cellular Expression Landscapes, and Spatial Architectures
Source: Int J Mol Sci. 2026 Feb 14;27(4):1850. doi: 10.3390/ijms27041850 (PMC12941178; doi:10.3390/ijms27041850)
Supplement: Supplementary file 1 [file ijms-27-01850-s001.zip › Supplementary Tables.xlsx]

## Sheet: Supplementary Table1
Supplementary Table1. QTLEnrich results for NAFLD and Hypothyroidism GWAS meta-analyses and e/sQTLs from 49 GTEx tissues.
Trait	QTL type	Tissue_(QTL)	Num_QTL_variants	Num_QTL_variants_in_GWAS	Num_OBS_QTLs_with_GWAS_p<0.05	Num_EXP_QTLs_with_GWAS_p<0.05	Estimated_num_trait_associations_with_GWAS_p<0.05	Empirical_Pi1	Estimating number of trait associations with regulatory effects	Fold-Enrichment_(OBS/EXP)	Adjusted Fold_Enrichment	Lower_bound_95%_CI	Upper_bound_95%_CI	Enrichment_P_value
NAFLD	eQTL	Nerve_Tibial	13045	6110	459	340	118	0.1187	725	1.5	1.3478	1.2208	1.4905	9.9e-06
NAFLD	eQTL	Lung	10602	4930	376	273	102	0.1174	579	1.5285	1.3751	1.2245	1.5257	9.9e-06
NAFLD	eQTL	Cells_Cultured_fibroblasts	12014	5648	442	308	133	0.0921	520	1.5674	1.4325	1.2794	1.5948	9.9e-06
NAFLD	eQTL	Artery_Aorta	9719	4643	367	260	106	0.1064	494	1.5819	1.407	1.2453	1.5741	9.9e-06
NAFLD	eQTL	Adipose_Subcutaneous	11902	5560	427	316	110	0.0884	492	1.536	1.3492	1.2021	1.4921	9.9e-06
NAFLD	eQTL	Thyroid	13159	6273	471	353	117	0.0761	477	1.5	1.3328	1.2007	1.465	9.9e-06
NAFLD	eQTL	Pituitary	6660	3125	233	180	52	0.148	462	1.4936	1.2894	1.1042	1.4746	4e-05
NAFLD	eQTL	Skin_Not_Sun_Exposed_Suprapubic	11899	5376	428	304	123	0.0851	457	1.5911	1.4069	1.2587	1.5644	9.9e-06
NAFLD	eQTL	Breast_Mammary_Tissue	8114	3915	310	222	87	0.112	438	1.5816	1.3915	1.2256	1.5697	9.9e-06
NAFLD	eQTL	Brain_Cortex	7014	3257	248	181	66	0.1341	437	1.5215	1.3689	1.1874	1.5655	9.9e-06
NAFLD	eQTL	Esophagus_Mucosa	11496	5317	423	308	114	0.08	425	1.5902	1.3726	1.2255	1.5064	9.9e-06
NAFLD	eQTL	Brain_Cerebellum	8481	4081	295	222	72	0.1039	424	1.4461	1.3232	1.1393	1.4953	9.9e-06
NAFLD	eQTL	Esophagus_Muscularis	10935	5087	374	288	85	0.0818	416	1.4724	1.2959	1.1569	1.453	9.9e-06
NAFLD	eQTL	Adipose_Visceral_Omentum	9548	4557	342	257	84	0.0805	367	1.5	1.3299	1.1745	1.4903	9.9e-06
NAFLD	eQTL	Colon_Transverse	8790	4073	333	230	102	0.0884	360	1.6324	1.4454	1.2694	1.6276	9.9e-06
NAFLD	eQTL	Muscle_Skeletal	10897	5058	392	283	108	0.0687	347	1.5494	1.3846	1.2377	1.5412	9.9e-06
NAFLD	eQTL	Testis	13243	6141	449	347	101	0.0563	346	1.4625	1.2904	1.1643	1.4202	9.9e-06
NAFLD	eQTL	Artery_Tibial	11708	5454	397	303	93	0.0615	335	1.4542	1.3088	1.1663	1.4557	9.9e-06
NAFLD	eQTL	Brain_Putamen_basal_ganglia	5382	2603	190	145	44	0.124	323	1.4615	1.3028	1.1063	1.517	0.00015
NAFLD	eQTL	Skin_Sun_Exposed_Lower_leg	12999	6062	465	343	121	0.0526	319	1.5347	1.3522	1.2146	1.4976	9.9e-06
NAFLD	eQTL	Whole_Blood	9712	4635	350	259	90	0.0656	304	1.5086	1.3499	1.1935	1.5115	9.9e-06
NAFLD	eQTL	Colon_Sigmoid	8108	3686	295	206	88	0.0817	301	1.6033	1.4275	1.2344	1.6206	9.9e-06
NAFLD	eQTL	Pancreas	7650	3590	268	201	66	0.0819	294	1.4889	1.3296	1.1444	1.495	9.9e-06
NAFLD	eQTL	Brain_Frontal_Cortex_BA9	5637	2625	169	147	21	0.1118	293	1.2901	1.1441	0.9738	1.3144	0.028
NAFLD	eQTL	Adrenal_Gland	6189	2955	241	166	74	0.0976	288	1.6284	1.4494	1.2573	1.6764	9.9e-06
NAFLD	eQTL	Cells_EBV-transformed_lymphocytes	3668	1702	146	93	52	0.1646	280	1.7176	1.555	1.2568	1.8528	9.9e-06
NAFLD	eQTL	Heart_Atrial_Appendage	8623	4027	305	228	76	0.0636	256	1.5174	1.3342	1.1826	1.5148	9.9e-06
NAFLD	eQTL	Liver	4331	2010	180	115	64	0.1244	250	1.8	1.5595	1.2906	1.8418	9.9e-06
NAFLD	eQTL	Spleen	8081	3838	313	224	88	0.0637	244	1.6302	1.3966	1.2096	1.5712	9.9e-06
NAFLD	eQTL	Stomach	6745	3143	270	178	91	0.0754	237	1.7197	1.5098	1.2989	1.7291	9.9e-06
NAFLD	eQTL	Esophagus_Gastroesophageal_Junction	8115	3811	290	213	76	0.0623	237	1.5183	1.3583	1.1925	1.5496	9.9e-06
NAFLD	eQTL	Prostate	5280	2481	198	138	59	0.0922	229	1.5968	1.4251	1.1995	1.6612	9.9e-06
NAFLD	eQTL	Minor_Salivary_Gland	3503	1671	121	93	27	0.1303	218	1.4405	1.2941	1.0572	1.5727	0.007
NAFLD	eQTL	Heart_Left_Ventricle	7770	3735	265	211	53	0.057	213	1.4171	1.2542	1.0878	1.403	5e-05
NAFLD	eQTL	Brain_Spinal_cord_cervical_c-1	3360	1621	124	89	34	0.1207	196	1.5309	1.3787	1.0876	1.6698	0.00018
NAFLD	eQTL	Brain_Cerebellar_Hemisphere	7528	3463	280	190	89	0.054	187	1.6185	1.4672	1.2752	1.6669	9.9e-06
NAFLD	eQTL	Brain_Substantia_nigra	2471	1179	94	65	28	0.1496	176	1.5932	1.4449	1.1337	1.8006	0.0005
NAFLD	eQTL	Brain_Nucleus_accumbens_basal_ganglia	6261	2844	196	156	39	0.0581	165	1.3803	1.2502	1.0591	1.4254	0.0006
NAFLD	eQTL	Small_Intestine_Terminal_Ileum	4925	2220	209	122	86	0.0711	158	1.8829	1.6992	1.4091	2.0169	9.9e-06
NAFLD	eQTL	Brain_Anterior_cingulate_cortex_BA24	4258	2035	143	114	28	0.0771	157	1.402	1.2513	1.0315	1.4708	0.0022
NAFLD	eQTL	Vagina	2655	1190	90	65	24	0.1282	153	1.5	1.3731	1.0768	1.7111	0.0006
NAFLD	eQTL	Brain_Hippocampus	4251	1982	146	111	34	0.0736	146	1.4747	1.3048	1.0718	1.5497	0.0006
NAFLD	eQTL	Uterus	2488	1181	110	66	43	0.1229	145	1.8644	1.6432	1.2753	2.0356	9.9e-06
NAFLD	eQTL	Ovary	4035	1869	148	102	45	0.0732	137	1.5914	1.4369	1.1939	1.7215	1e-05
NAFLD	eQTL	Brain_Hypothalamus	4133	1978	141	111	29	0.0591	117	1.4242	1.2689	1.0517	1.4975	0.003
NAFLD	eQTL	Artery_Coronary	4759	2198	174	121	52	0.007	15	1.5818	1.4367	1.1874	1.686	9.9e-06
NAFLD	eQTL	Brain_Caudate_basal_ganglia	6439	3025	216	170	45	0.005	15	1.4305	1.2653	1.0951	1.4577	0.0006
NAFLD	eQTL	Brain_Amygdala	2766	1302	101	72	28	0	0	1.5538	1.3856	1.1009	1.6898	0.0012
NAFLD	eQTL	Kidney_Cortex	858	424	32	24	7	0	0	1.5238	1.2922	0.827	1.8091	0.06
Hypothyroidism	eQTL	Thyroid	13159	6557	654	408	245	0.0868	569	1.9939	1.6022	1.4529	1.7632	9.9e-06
Hypothyroidism	eQTL	Adipose_Subcutaneous	11902	5832	550	353	196	0.0962	561	1.8836	1.556	1.4105	1.7103	9.9e-06
Hypothyroidism	eQTL	Testis	13243	6400	598	382	215	0.0862	552	1.8687	1.5654	1.4179	1.7089	9.9e-06
Hypothyroidism	eQTL	Lung	10602	5111	509	310	198	0.1022	522	1.9883	1.6391	1.4646	1.8083	9.9e-06
Hypothyroidism	eQTL	Nerve_Tibial	13045	6366	610	384	225	0.0782	498	1.9182	1.5859	1.4458	1.7383	9.9e-06
Hypothyroidism	eQTL	Esophagus_Mucosa	11496	5555	551	332	218	0.0879	488	1.982	1.6581	1.4933	1.8379	9.9e-06
Hypothyroidism	eQTL	Esophagus_Muscularis	10935	5332	511	325	185	0.0914	487	1.9139	1.57	1.3961	1.7487	9.9e-06
Hypothyroidism	eQTL	Skin_Sun_Exposed_Lower_leg	12999	6363	620	386	233	0.0681	433	1.9497	1.6028	1.4371	1.7602	9.9e-06
Hypothyroidism	eQTL	Whole_Blood	9712	4839	544	305	238	0.0891	431	2.2479	1.7803	1.5967	1.9697	9.9e-06
Hypothyroidism	eQTL	Skin_Not_Sun_Exposed_Suprapubic	11899	5632	517	351	165	0.0765	431	1.8333	1.4708	1.3367	1.6301	9.9e-06
Hypothyroidism	eQTL	Spleen	8081	3953	393	237	155	0.1078	426	1.9848	1.6518	1.4536	1.857	9.9e-06
Hypothyroidism	eQTL	Brain_Caudate_basal_ganglia	6439	3141	334	184	149	0.1294	406	2.1274	1.8109	1.5802	2.071	9.9e-06
Hypothyroidism	eQTL	Esophagus_Gastroesophageal_Junction	8115	4005	399	245	153	0.1009	404	1.995	1.624	1.406	1.809	9.9e-06
Hypothyroidism	eQTL	Brain_Nucleus_accumbens_basal_ganglia	6261	2997	286	180	105	0.1329	398	1.9067	1.5873	1.3668	1.8078	9.9e-06
Hypothyroidism	eQTL	Heart_Atrial_Appendage	8623	4194	406	254	151	0.0923	387	1.9333	1.5961	1.4076	1.7909	9.9e-06
Hypothyroidism	eQTL	Colon_Transverse	8790	4261	412	261	150	0.0904	385	1.9343	1.5729	1.3988	1.759	9.9e-06
Hypothyroidism	eQTL	Cells_Cultured_fibroblasts	12014	5911	608	366	241	0.0619	366	2.0541	1.6587	1.509	1.8309	9.9e-06
Hypothyroidism	eQTL	Brain_Cerebellum	8481	4269	417	252	164	0.0841	359	1.9577	1.6517	1.4493	1.8606	9.9e-06
Hypothyroidism	eQTL	Colon_Sigmoid	8108	3863	407	235	171	0.0775	299	2.1088	1.7259	1.5065	1.9307	9.9e-06
Hypothyroidism	eQTL	Brain_Frontal_Cortex_BA9	5637	2750	258	170	87	0.1082	298	1.8696	1.5166	1.3063	1.7537	9.9e-06
Hypothyroidism	eQTL	Brain_Cortex	7014	3392	329	209	119	0.0855	290	1.9353	1.5705	1.3751	1.7959	9.9e-06
Hypothyroidism	eQTL	Brain_Hippocampus	4251	2076	201	123	77	0.1351	280	1.9327	1.631	1.3658	1.8965	9.9e-06
Hypothyroidism	eQTL	Artery_Tibial	11708	5699	570	358	211	0.0486	277	2	1.5919	1.4318	1.7432	9.9e-06
Hypothyroidism	eQTL	Brain_Putamen_basal_ganglia	5382	2722	251	159	91	0.0976	266	1.8456	1.5699	1.3442	1.8152	9.9e-06
Hypothyroidism	eQTL	Adipose_Visceral_Omentum	9548	4760	464	288	175	0.0519	247	1.9496	1.6111	1.4377	1.807	9.9e-06
Hypothyroidism	eQTL	Artery_Aorta	9719	4881	488	305	182	0.0503	246	2	1.5951	1.4283	1.7619	9.9e-06
Hypothyroidism	eQTL	Muscle_Skeletal	10897	5303	499	327	171	0.0455	241	1.883	1.5222	1.3689	1.6801	9.9e-06
Hypothyroidism	eQTL	Adrenal_Gland	6189	3113	303	194	108	0.0755	235	1.9423	1.5583	1.3414	1.7752	9.9e-06
Hypothyroidism	eQTL	Pancreas	7650	3742	371	224	146	0.0615	230	1.984	1.6498	1.4665	1.8698	9.9e-06
Hypothyroidism	eQTL	Stomach	6745	3238	308	193	114	0.0684	221	1.9012	1.5948	1.38	1.7931	9.9e-06
Hypothyroidism	eQTL	Prostate	5280	2603	262	162	99	0.0843	219	2.0154	1.6092	1.3821	1.8464	9.9e-06
Hypothyroidism	eQTL	Ovary	4035	1936	192	121	70	0.1075	208	1.9794	1.5835	1.3087	1.8714	9.9e-06
Hypothyroidism	eQTL	Heart_Left_Ventricle	7770	3884	373	235	137	0.0531	206	1.9227	1.5855	1.4002	1.7774	9.9e-06
Hypothyroidism	eQTL	Brain_Cerebellar_Hemisphere	7528	3638	344	219	124	0.0565	206	1.8901	1.5699	1.3835	1.7778	9.9e-06
Hypothyroidism	eQTL	Pituitary	6660	3258	344	194	149	0.061	199	2.1104	1.7721	1.5346	2.0279	9.9e-06
Hypothyroidism	eQTL	Brain_Anterior_cingulate_cortex_BA24	4258	2111	202	128	73	0.0807	170	1.9057	1.5715	1.3134	1.8048	9.9e-06
Hypothyroidism	eQTL	Brain_Spinal_cord_cervical_c-1	3360	1687	176	101	74	0.0892	150	2.0952	1.7326	1.4264	2.0723	9.9e-06
Hypothyroidism	eQTL	Liver	4331	2089	196	125	70	0.0716	150	1.8846	1.5623	1.3019	1.8475	9.9e-06
Hypothyroidism	eQTL	Breast_Mammary_Tissue	8114	4088	377	253	123	0.0333	136	1.848	1.4868	1.3112	1.6624	9.9e-06
Hypothyroidism	eQTL	Cells_EBV-transformed_lymphocytes	3668	1765	183	112	70	0.0716	126	2.0795	1.624	1.3222	1.9258	9.9e-06
Hypothyroidism	eQTL	Brain_Hypothalamus	4133	2066	212	122	89	0.0546	113	2.0583	1.7286	1.4472	2.0241	9.9e-06
Hypothyroidism	eQTL	Minor_Salivary_Gland	3503	1734	156	105	50	0.0623	108	1.7931	1.4806	1.2123	1.7908	9.9e-06
Hypothyroidism	eQTL	Vagina	2655	1229	118	75	42	0.0847	104	1.9344	1.5641	1.2348	1.9345	9.9e-06
Hypothyroidism	eQTL	Brain_Amygdala	2766	1356	123	81	41	0.0714	97	1.8088	1.514	1.1962	1.8131	9.9e-06
Hypothyroidism	eQTL	Small_Intestine_Terminal_Ileum	4925	2327	207	141	65	0.0381	89	1.7845	1.4615	1.2351	1.7085	9.9e-06
Hypothyroidism	eQTL	Kidney_Cortex	858	450	49	26	22	0.1839	83	2.2273	1.8561	1.1687	2.5435	3e-05
Hypothyroidism	eQTL	Brain_Substantia_nigra	2471	1236	126	74	51	0.0617	76	2.0323	1.6972	1.3302	2.0871	9.9e-06
Hypothyroidism	eQTL	Uterus	2488	1226	138	76	61	0.0593	73	2.2623	1.801	1.4262	2.1986	9.9e-06
Hypothyroidism	eQTL	Artery_Coronary	4759	2277	214	140	73	0.0114	26	1.8772	1.5266	1.2867	1.7774	9.9e-06
NAFLD	sQTL	Testis	6827	3392	281	192	88	0.1063	361	1.6529	1.4601	1.2774	1.673	9.9e-06
NAFLD	sQTL	Artery_Tibial	4230	2114	167	115	51	0.1381	292	1.5755	1.4481	1.1963	1.7003	1e-05
NAFLD	sQTL	Lung	4209	2107	166	113	52	0.1373	289	1.581	1.461	1.2175	1.7301	9.9e-06
NAFLD	sQTL	Skin_Not_Sun_Exposed_Suprapubic	4131	2077	165	117	47	0.1281	266	1.5865	1.4082	1.1795	1.6489	9.9e-06
NAFLD	sQTL	Thyroid	4689	2377	206	131	74	0.1047	249	1.7311	1.5705	1.3068	1.8462	9.9e-06
NAFLD	sQTL	Cells_Cultured_fibroblasts	4095	2037	163	108	54	0.1128	230	1.598	1.5001	1.2581	1.7697	9.9e-06
NAFLD	sQTL	Skin_Sun_Exposed_Lower_leg	4568	2353	209	132	76	0.0959	226	1.7712	1.5786	1.3275	1.8417	9.9e-06
NAFLD	sQTL	Artery_Aorta	3268	1646	151	89	61	0.1368	225	1.8415	1.6839	1.3658	2.0399	9.9e-06
NAFLD	sQTL	Nerve_Tibial	4652	2303	190	125	64	0.0961	221	1.6522	1.5099	1.258	1.7496	9.9e-06
NAFLD	sQTL	Esophagus_Muscularis	3547	1805	147	98	48	0.118	213	1.6333	1.4889	1.2182	1.8047	2e-05
NAFLD	sQTL	Colon_Transverse	3016	1540	135	85	49	0.1377	212	1.7532	1.5882	1.2892	1.9432	9.9e-06
NAFLD	sQTL	Adipose_Subcutaneous	4533	2276	202	127	74	0.0929	211	1.7719	1.5877	1.3377	1.8627	9.9e-06
NAFLD	sQTL	Heart_Atrial_Appendage	2659	1326	107	73	33	0.1521	202	1.6212	1.4525	1.1384	1.7862	9e-05
NAFLD	sQTL	Muscle_Skeletal	3660	1870	138	104	33	0.1044	195	1.4681	1.3199	1.0788	1.5864	0.0008
NAFLD	sQTL	Adipose_Visceral_Omentum	3682	1872	162	101	60	0.1	187	1.7234	1.5971	1.3283	1.8979	9.9e-06
NAFLD	sQTL	Whole_Blood	2649	1302	96	71	24	0.1434	187	1.4769	1.3354	1.0572	1.6326	0.0017
NAFLD	sQTL	Esophagus_Gastroesophageal_Junction	2832	1438	114	78	35	0.1228	177	1.5833	1.4595	1.1601	1.815	5e-05
NAFLD	sQTL	Breast_Mammary_Tissue	3597	1731	138	97	40	0.0971	168	1.5862	1.4153	1.1673	1.6925	9.9e-06
NAFLD	sQTL	Adrenal_Gland	2005	1005	90	54	35	0.16	161	1.8	1.6445	1.2259	2.0631	9.9e-06
NAFLD	sQTL	Brain_Cerebellum	2357	1218	107	65	41	0.1317	160	1.7541	1.6435	1.2642	2.0228	9.9e-06
NAFLD	sQTL	Brain_Putamen_basal_ganglia	1120	571	45	32	12	0.2435	139	1.5517	1.3844	0.9518	1.8181	0.011
NAFLD	sQTL	Pituitary	2441	1241	108	71	36	0.1116	138	1.7419	1.5012	1.1676	1.8348	9.9e-06
NAFLD	sQTL	Stomach	2279	1154	103	65	37	0.1048	121	1.7759	1.5765	1.2369	1.9161	9.9e-06
NAFLD	sQTL	Prostate	2073	1077	88	59	28	0.1121	121	1.6296	1.4874	1.1092	1.8908	0.00015
NAFLD	sQTL	Ovary	1675	866	81	45	35	0.1337	116	1.8837	1.7731	1.3106	2.3127	9.9e-06
NAFLD	sQTL	Artery_Coronary	1823	897	74	49	24	0.1257	113	1.6444	1.5051	1.1365	1.9658	0.0005
NAFLD	sQTL	Colon_Sigmoid	2817	1457	120	80	39	0.0769	112	1.6438	1.4969	1.2158	1.8342	1e-05
NAFLD	sQTL	Spleen	2425	1204	74	69	4	0.0932	112	1.2333	1.0606	0.8333	1.303	0.286
NAFLD	sQTL	Esophagus_Mucosa	3492	1749	154	97	56	0.0602	105	1.7701	1.5795	1.3212	1.9341	9.9e-06
NAFLD	sQTL	Brain_Hippocampus	968	494	47	27	19	0.2041	101	1.88	1.7199	1.1466	2.3585	0.00019
NAFLD	sQTL	Brain_Cerebellar_Hemisphere	2029	1035	86	57	28	0.0931	96	1.6538	1.5015	1.1327	1.8703	6e-05
NAFLD	sQTL	Brain_Substantia_nigra	665	342	33	18	14	0.2647	91	1.9412	1.7471	1.0115	2.5747	0.0011
NAFLD	sQTL	Brain_Cortex	1714	896	69	49	19	0.0986	88	1.5333	1.4019	1.03	1.8024	0.006
NAFLD	sQTL	Small_Intestine_Terminal_Ileum	1757	868	69	47	21	0.0947	82	1.6047	1.4509	1.0572	1.8741	0.0018
NAFLD	sQTL	Brain_Nucleus_accumbens_basal_ganglia	1542	766	66	41	24	0.0921	71	1.7368	1.5838	1.1313	2.074	0.00015
NAFLD	sQTL	Brain_Anterior_cingulate_cortex_BA24	1009	510	37	29	7	0.14	71	1.4231	1.2513	0.8198	1.7259	0.072
NAFLD	sQTL	Liver	1251	624	49	35	13	0.1129	70	1.5806	1.3699	0.9884	1.7885	0.012
NAFLD	sQTL	Cells_EBV-transformed_lymphocytes	2059	1007	88	53	34	0.0667	67	1.76	1.641	1.2459	2.0968	1e-05
NAFLD	sQTL	Heart_Left_Ventricle	2082	1005	81	56	24	0.066	66	1.62	1.4282	1.1025	1.8047	0.001
NAFLD	sQTL	Pancreas	1963	973	89	52	36	0.0646	63	1.8163	1.6993	1.2745	2.1895	9.9e-06
NAFLD	sQTL	Brain_Caudate_basal_ganglia	1492	774	65	45	19	0.0789	61	1.6667	1.4334	1.0193	1.8475	0.0014
NAFLD	sQTL	Brain_Spinal_cord_cervical_c-1	935	479	40	26	13	0.1146	55	1.6667	1.5353	1.0038	2.1848	0.013
NAFLD	sQTL	Uterus	1282	648	54	35	18	0.0833	54	1.6875	1.5188	1.0547	1.9829	0.0011
NAFLD	sQTL	Brain_Hypothalamus	1154	609	54	34	19	0.0833	51	1.8	1.566	1.0738	2.0582	0.00051
NAFLD	sQTL	Brain_Amygdala	738	392	33	23	9	0.1026	40	1.65	1.4061	0.8559	1.9563	0.018
NAFLD	sQTL	Kidney_Cortex	456	227	15	12	2	0.1778	40	1.3636	1.1905	0.641	1.9231	0.254
NAFLD	sQTL	Brain_Frontal_Cortex_BA9	1382	735	59	41	17	0.0276	20	1.5946	1.4293	1.011	1.8834	0.0044
NAFLD	sQTL	Minor_Salivary_Gland	1394	705	41	38	2	0.0288	20	1.1714	1.0588	0.7602	1.3846	0.356
NAFLD	sQTL	Vagina	1235	614	46	34	11	0	0	1.4839	1.3399	0.9458	1.7734	0.019
Hypothyroidism	sQTL	Artery_Tibial	4230	2168	213	136	76	0.1435	311	1.9722	1.5605	1.3096	1.8111	9.9e-06
Hypothyroidism	sQTL	Testis	6827	3440	356	207	148	0.0836	288	2.0698	1.7198	1.5121	1.9358	9.9e-06
Hypothyroidism	sQTL	Pituitary	2441	1277	131	76	54	0.2008	256	2.0469	1.7197	1.3577	2.0817	9.9e-06
Hypothyroidism	sQTL	Lung	4209	2175	226	131	94	0.0983	214	2.0734	1.7212	1.4581	1.9974	9.9e-06
Hypothyroidism	sQTL	Breast_Mammary_Tissue	3597	1777	208	110	97	0.1192	212	2.3371	1.8877	1.5788	2.2481	9.9e-06
Hypothyroidism	sQTL	Adipose_Visceral_Omentum	3682	1906	196	113	82	0.1114	212	2.0632	1.7248	1.437	2.0123	9.9e-06
Hypothyroidism	sQTL	Colon_Transverse	3016	1576	171	97	73	0.1307	206	2.1646	1.7585	1.3959	2.1392	9.9e-06
Hypothyroidism	sQTL	Esophagus_Gastroesophageal_Junction	2832	1475	158	91	66	0.1368	202	2.1351	1.7304	1.4071	2.1107	9.9e-06
Hypothyroidism	sQTL	Thyroid	4689	2444	248	152	95	0.0809	198	2.0328	1.6236	1.3795	1.8783	9.9e-06
Hypothyroidism	sQTL	Cells_Cultured_fibroblasts	4095	2094	215	132	82	0.0896	188	2.0476	1.6241	1.378	1.8948	9.9e-06
Hypothyroidism	sQTL	Muscle_Skeletal	3660	1916	212	119	92	0.096	184	2.2083	1.7778	1.479	2.1065	9.9e-06
Hypothyroidism	sQTL	Artery_Aorta	3268	1698	187	107	79	0.1077	183	2.2	1.7456	1.4519	2.0882	9.9e-06
Hypothyroidism	sQTL	Esophagus_Mucosa	3492	1802	200	107	92	0.1009	182	2.2222	1.8539	1.5445	2.1972	9.9e-06
Hypothyroidism	sQTL	Whole_Blood	2649	1356	165	86	78	0.126	171	2.4265	1.913	1.5348	2.3134	9.9e-06
Hypothyroidism	sQTL	Skin_Not_Sun_Exposed_Suprapubic	4131	2135	227	134	92	0.0777	166	2.1215	1.6901	1.4375	1.9679	9.9e-06
Hypothyroidism	sQTL	Esophagus_Muscularis	3547	1856	203	114	88	0.0859	159	2.1828	1.7769	1.4652	2.1042	9.9e-06
Hypothyroidism	sQTL	Spleen	2425	1241	136	74	61	0.1255	156	2.1935	1.8148	1.4518	2.1784	9.9e-06
Hypothyroidism	sQTL	Adipose_Subcutaneous	4533	2338	243	144	98	0.0668	156	2.0769	1.686	1.4167	1.9319	9.9e-06
Hypothyroidism	sQTL	Artery_Coronary	1823	927	115	56	58	0.1573	146	2.5	2.0329	1.5336	2.5679	9.9e-06
Hypothyroidism	sQTL	Brain_Frontal_Cortex_BA9	1382	742	79	46	32	0.1958	145	2.1351	1.6854	1.2192	2.1157	9.9e-06
Hypothyroidism	sQTL	Skin_Sun_Exposed_Lower_leg	4568	2406	241	145	95	0.0598	144	2.0083	1.6548	1.3825	1.9268	9.9e-06
Hypothyroidism	sQTL	Heart_Left_Ventricle	2082	1040	117	64	52	0.1337	139	2.25	1.8281	1.3996	2.2851	9.9e-06
Hypothyroidism	sQTL	Brain_Cortex	1714	909	98	55	42	0.1517	138	2.1778	1.7675	1.3572	2.2409	9.9e-06
Hypothyroidism	sQTL	Brain_Cerebellar_Hemisphere	2029	1072	123	65	57	0.125	134	2.2778	1.8783	1.4448	2.3118	9.9e-06
Hypothyroidism	sQTL	Adrenal_Gland	2005	1043	124	63	60	0.1268	132	2.3846	1.9431	1.518	2.4289	9.9e-06
Hypothyroidism	sQTL	Pancreas	1963	1010	106	59	46	0.1302	132	2.12	1.7843	1.3977	2.2601	9.9e-06
Hypothyroidism	sQTL	Cells_EBV-transformed_lymphocytes	2059	1036	132	67	64	0.1231	128	2.5385	1.9626	1.5232	2.4313	9.9e-06
Hypothyroidism	sQTL	Prostate	2073	1112	133	69	63	0.1137	126	2.375	1.9138	1.4978	2.3576	9.9e-06
Hypothyroidism	sQTL	Nerve_Tibial	4652	2379	253	141	111	0.0479	114	2.1261	1.7936	1.5137	2.0738	9.9e-06
Hypothyroidism	sQTL	Brain_Cerebellum	2357	1239	124	74	49	0.0913	113	2	1.6743	1.3123	2.0589	9.9e-06
Hypothyroidism	sQTL	Brain_Spinal_cord_cervical_c-1	935	493	59	30	28	0.2083	103	2.36	1.9391	1.2927	2.6501	9.9e-06
Hypothyroidism	sQTL	Minor_Salivary_Gland	1394	724	81	43	37	0.1367	99	2.25	1.8511	1.3042	2.3559	9.9e-06
Hypothyroidism	sQTL	Uterus	1282	665	88	41	46	0.1362	91	2.6667	2.1111	1.5582	2.7143	9.9e-06
Hypothyroidism	sQTL	Brain_Caudate_basal_ganglia	1492	789	90	45	44	0.1146	90	2.3077	1.9791	1.4198	2.5384	9.9e-06
Hypothyroidism	sQTL	Brain_Nucleus_accumbens_basal_ganglia	1542	780	97	47	49	0.1104	86	2.4872	2.0638	1.5369	2.6346	9.9e-06
Hypothyroidism	sQTL	Small_Intestine_Terminal_Ileum	1757	907	91	54	36	0.0857	78	2.0222	1.6674	1.3036	2.1221	9.9e-06
Hypothyroidism	sQTL	Stomach	2279	1186	134	69	64	0.0619	73	2.2712	1.924	1.511	2.3638	9.9e-06
Hypothyroidism	sQTL	Colon_Sigmoid	2817	1479	168	91	76	0.0453	67	2.2703	1.8449	1.4597	2.2098	9.9e-06
Hypothyroidism	sQTL	Heart_Atrial_Appendage	2659	1381	144	82	61	0.0453	63	2.087	1.7362	1.4015	2.1546	9.9e-06
Hypothyroidism	sQTL	Brain_Anterior_cingulate_cortex_BA24	1009	524	67	32	34	0.098	51	2.5769	2.0459	1.3639	2.7279	9.9e-06
Hypothyroidism	sQTL	Brain_Hippocampus	968	503	68	29	38	0.1	50	2.72	2.2803	1.5202	3.0423	9.9e-06
Hypothyroidism	sQTL	Brain_Hypothalamus	1154	627	62	37	24	0.08	50	2	1.65	1.1289	2.1711	0.00011
Hypothyroidism	sQTL	Liver	1251	645	71	38	32	0.0556	36	2.2188	1.8348	1.2702	2.3994	9.9e-06
Hypothyroidism	sQTL	Brain_Amygdala	738	402	51	23	27	0.0759	31	2.55	2.1356	1.3348	3.0254	9.9e-06
Hypothyroidism	sQTL	Ovary	1675	895	102	55	46	0.0347	31	2.2667	1.8443	1.4084	2.4144	9.9e-06
Hypothyroidism	sQTL	Brain_Putamen_basal_ganglia	1120	589	67	33	33	0.0517	30	2.3103	2.0011	1.4125	2.7074	9.9e-06
Hypothyroidism	sQTL	Kidney_Cortex	456	241	39	14	24	0.1087	26	3.25	2.6108	1.3924	3.8292	9.9e-06
Hypothyroidism	sQTL	Brain_Substantia_nigra	665	359	43	22	20	0.0714	26	2.3889	1.9491	1.2403	2.7465	9.9e-06
Hypothyroidism	sQTL	Vagina	1235	633	70	39	30	0.0331	21	2.1875	1.7752	1.2745	2.4125	9.9e-06
NAFLD, Nonalcoholic fatty liver disease; GWAS, Genome-wide association study; Pi1, empirically estimated true positive rate of trait associations amongst significant best e/sQTLs per e/sGene (FDR<0.05); CI, Confidence Interval.

## Sheet: Supplementary Table2
Supplementary Table2. Tissue enrichment of NAFLD and hypothyroidism associations using MAGMA.
Trait	Tissue	Beta	SE	P
NAFLD	Adipose_Tissue	0.020551	0.01337	0.062147
NAFLD	Adrenal_Gland	0.00049006	0.010265	0.48096
NAFLD	Bladder	-0.011633	0.016176	0.76397
NAFLD	Blood	0.0033927	0.0062524	0.2937
NAFLD	Blood_Vessel	-0.0099608	0.011846	0.79978
NAFLD	Brain	-0.0031489	0.0068656	0.67676
NAFLD	Breast	0.0098293	0.015953	0.26891
NAFLD	Cervix_Uteri	0.0045503	0.014174	0.3741
NAFLD	Colon	-0.015319	0.015957	0.83146
NAFLD	Esophagus	-0.022235	0.017295	0.90071
NAFLD	Fallopian_Tube	-0.0056779	0.013934	0.65817
NAFLD	Heart	-0.00040014	0.0095161	0.51677
NAFLD	Kidney	-0.00021707	0.0096174	0.509
NAFLD	Liver	0.016094	0.0066325	0.0076258
NAFLD	Lung	0.0013768	0.010596	0.44831
NAFLD	Muscle	-0.0054683	0.0068593	0.78733
NAFLD	Nerve	0.0067439	0.010395	0.25824
NAFLD	Ovary	0.014465	0.010218	0.078447
NAFLD	Pancreas	0.0040575	0.0087673	0.32176
NAFLD	Pituitary	-0.0090212	0.0082414	0.86315
NAFLD	Prostate	-0.033832	0.013905	0.99251
NAFLD	Salivary_Gland	-0.018902	0.010908	0.95843
NAFLD	Skin	0.0034506	0.010125	0.36662
NAFLD	Small_Intestine	0.0011902	0.010877	0.45643
NAFLD	Spleen	0.010885	0.0079465	0.085382
NAFLD	Stomach	-0.012346	0.013674	0.8167
NAFLD	Testis	-0.0012569	0.0055633	0.58937
NAFLD	Thyroid	-0.0057645	0.010807	0.70311
NAFLD	Uterus	0.0016056	0.011969	0.44664
NAFLD	Vagina	-0.0057142	0.01275	0.67299
Hypothyroidism	Adipose_Tissue	-0.0038395	0.013577	0.61133
Hypothyroidism	Adrenal_Gland	-0.0206	0.010539	0.97468
Hypothyroidism	Bladder	-0.013837	0.016309	0.8019
Hypothyroidism	Blood	0.052582	0.0063234	4.9176e-17
Hypothyroidism	Blood_Vessel	-0.024123	0.011978	0.97798
Hypothyroidism	Brain	-0.0098953	0.0069818	0.92179
Hypothyroidism	Breast	-0.02962	0.016147	0.9667
Hypothyroidism	Cervix_Uteri	-0.018639	0.014401	0.90221
Hypothyroidism	Colon	0.011093	0.016127	0.24578
Hypothyroidism	Esophagus	-0.015341	0.017533	0.8092
Hypothyroidism	Fallopian_Tube	-0.0068609	0.01413	0.68635
Hypothyroidism	Heart	-0.021725	0.0097061	0.98739
Hypothyroidism	Kidney	-0.0040132	0.0097045	0.66039
Hypothyroidism	Liver	-0.0028324	0.006691	0.66396
Hypothyroidism	Lung	0.033967	0.010792	0.00082499
Hypothyroidism	Muscle	-0.0098087	0.0070035	0.91932
Hypothyroidism	Nerve	-0.011629	0.010595	0.8638
Hypothyroidism	Ovary	-0.034632	0.010458	0.99953
Hypothyroidism	Pancreas	-0.022021	0.008883	0.99341
Hypothyroidism	Pituitary	-0.016925	0.0084242	0.97773
Hypothyroidism	Prostate	-0.0014552	0.014068	0.54119
Hypothyroidism	Salivary_Gland	-0.003702	0.011076	0.6309
Hypothyroidism	Skin	-0.016228	0.010264	0.94305
Hypothyroidism	Small_Intestine	0.057225	0.011004	1.0058e-07
Hypothyroidism	Spleen	0.057777	0.008012	2.8885e-13
Hypothyroidism	Stomach	-0.017662	0.013928	0.89761
Hypothyroidism	Testis	-0.0039503	0.0056291	0.75858
Hypothyroidism	Thyroid	-0.0064747	0.011059	0.72089
Hypothyroidism	Uterus	-0.024625	0.012157	0.97859
Hypothyroidism	Vagina	0.00080472	0.012982	0.47529
NAFLD, Nonalcoholic fatty liver disease; MAGMA, Multi-marker Analysis of GenoMic Annotation.

## Sheet: Supplementary Table3
Supplementary Table3. Gene set enrichment analysis of target genes of e/sQTLs using GeneEnrich.
Trait	Tissue	QTL_type	resource	gene_set	total_number_genes	number_significant_genes	empirical_pval
NAFLD	Adipose_Subcutaneous	eQTL	GO_MF	ANION_TRANSMEMBRANE_TRANSPORTER_ACTIVITY	68	19	0.0037
NAFLD	Adipose_Subcutaneous	eQTL	GO_MF	PROTEIN_C_TERMINUS_BINDING	38	12	0.007
NAFLD	Adipose_Subcutaneous	eQTL	GO_MF	ORGANIC_ANION_TRANSMEMBRANE_TRANSPORTER_ACTIVITY	28	9	0.0176
NAFLD	Adipose_Subcutaneous	eQTL	GO_MF	TRANSPORTER_ACTIVITY	150	32	0.018
NAFLD	Adipose_Subcutaneous	eQTL	GO_MF	CATALYTIC_ACTIVITY_ACTING_ON_RNA	51	14	0.019
NAFLD	Adipose_Subcutaneous	eQTL	GO_MF	RNA_HELICASE_ACTIVITY	12	5	0.028
NAFLD	Adipose_Subcutaneous	eQTL	GO_MF	UBIQUITIN_BINDING	13	5	0.03
NAFLD	Adipose_Subcutaneous	eQTL	GO_MF	ION_CHANNEL_REGULATOR_ACTIVITY	13	5	0.034
NAFLD	Adipose_Subcutaneous	eQTL	GO_MF	CALCIUM_ION_BINDING	105	23	0.039
NAFLD	Adipose_Subcutaneous	eQTL	GO_MF	CLATHRIN_BINDING	10	4	0.04
NAFLD	Adipose_Subcutaneous	eQTL	GO_MF	INORGANIC_ANION_TRANSMEMBRANE_TRANSPORTER_ACTIVITY	22	7	0.041
NAFLD	Adipose_Subcutaneous	eQTL	GO_MF	ION_TRANSMEMBRANE_TRANSPORTER_ACTIVITY	122	25	0.045
NAFLD	Adipose_Subcutaneous	eQTL	GO_MF	LIPID_TRANSPORTER_ACTIVITY	29	8	0.048
NAFLD	Adipose_Subcutaneous	eQTL	GO_MF	CHLORIDE_TRANSMEMBRANE_TRANSPORTER_ACTIVITY	14	5	0.049
NAFLD	Adipose_Subcutaneous	eQTL	GO_MF	HELICASE_ACTIVITY	28	8	0.053
NAFLD	Adipose_Subcutaneous	eQTL	GO_MF	CATALYTIC_ACTIVITY_ACTING_ON_A_TRNA	10	4	0.06
NAFLD	Adipose_Subcutaneous	eQTL	GO_MF	PHOSPHOLIPID_TRANSPORTER_ACTIVITY	11	4	0.063
NAFLD	Adipose_Subcutaneous	eQTL	GO_MF	DAMAGED_DNA_BINDING	10	4	0.063
NAFLD	Adipose_Subcutaneous	eQTL	GO_MF	TRANSFERASE_ACTIVITY_TRANSFERRING_HEXOSYL_GROUPS	16	5	0.072
NAFLD	Adipose_Subcutaneous	eQTL	GO_MF	STEROID_HORMONE_RECEPTOR_BINDING	11	4	0.073
NAFLD	Adipose_Subcutaneous	eQTL	GO_MF	NUCLEOTIDYLTRANSFERASE_ACTIVITY	11	4	0.08
NAFLD	Adipose_Subcutaneous	eQTL	GO_MF	ATPASE_ACTIVITY	70	15	0.086
NAFLD	Adipose_Subcutaneous	eQTL	GO_MF	LIPID_BINDING	103	21	0.095
NAFLD	Adipose_Subcutaneous	eQTL	GO_MF	ORGANIC_ACID_TRANSMEMBRANE_TRANSPORTER_ACTIVITY	22	6	0.098
NAFLD	Adipose_Subcutaneous	eQTL	GO_MF	NUCLEAR_RECEPTOR_BINDING	17	5	0.103
NAFLD	Adipose_Subcutaneous	eQTL	GO_MF	PHOSPHOLIPID_BINDING	70	15	0.106
NAFLD	Adipose_Subcutaneous	eQTL	GO_MF	ACTIVE_TRANSMEMBRANE_TRANSPORTER_ACTIVITY	44	10	0.108
NAFLD	Adipose_Subcutaneous	eQTL	GO_MF	UBIQUITIN_LIKE_PROTEIN_BINDING	18	5	0.111
NAFLD	Adipose_Subcutaneous	eQTL	GO_MF	CYSTEINE_TYPE_ENDOPEPTIDASE_ACTIVITY	18	5	0.116
NAFLD	Adipose_Subcutaneous	eQTL	GO_MF	CHAPERONE_BINDING	13	4	0.12
NAFLD	Adipose_Subcutaneous	eQTL	GO_MF	TRANSFERASE_ACTIVITY_TRANSFERRING_GLYCOSYL_GROUPS	25	6	0.127
NAFLD	Adipose_Subcutaneous	eQTL	GO_MF	ACTIVE_ION_TRANSMEMBRANE_TRANSPORTER_ACTIVITY	34	8	0.127
NAFLD	Adipose_Subcutaneous	eQTL	GO_MF	TRANSFERASE_ACTIVITY_TRANSFERRING_ACYL_GROUPS	30	7	0.144
NAFLD	Adipose_Subcutaneous	eQTL	GO_MF	HISTONE_BINDING	35	8	0.144
NAFLD	Adipose_Subcutaneous	eQTL	GO_MF	HYDROLASE_ACTIVITY_ACTING_ON_GLYCOSYL_BONDS	18	5	0.147
NAFLD	Adipose_Subcutaneous	eQTL	GO_MF	CHANNEL_REGULATOR_ACTIVITY	19	5	0.148
NAFLD	Adipose_Subcutaneous	eQTL	GO_MF	ANTIPORTER_ACTIVITY	14	4	0.15
NAFLD	Adipose_Subcutaneous	eQTL	GO_MF	GATED_CHANNEL_ACTIVITY	41	9	0.154
NAFLD	Adipose_Subcutaneous	eQTL	GO_MF	PHOSPHATIDYLSERINE_BINDING	10	3	0.172
NAFLD	Adipose_Subcutaneous	eQTL	GO_MF	CARBOHYDRATE_DERIVATIVE_TRANSMEMBRANE_TRANSPORTER_ACTIVITY	10	3	0.178
NAFLD	Adipose_Subcutaneous	eQTL	GO_MF	PROTEIN_SELF_ASSOCIATION	10	3	0.187
NAFLD	Adipose_Subcutaneous	eQTL	GO_MF	SECONDARY_ACTIVE_TRANSMEMBRANE_TRANSPORTER_ACTIVITY	38	8	0.207
NAFLD	Adipose_Subcutaneous	eQTL	GO_MF	CYSTEINE_TYPE_PEPTIDASE_ACTIVITY	27	6	0.214
NAFLD	Adipose_Subcutaneous	eQTL	GO_MF	MODIFIED_AMINO_ACID_BINDING	11	3	0.214
NAFLD	Adipose_Subcutaneous	eQTL	GO_MF	GUANYL_NUCLEOTIDE_EXCHANGE_FACTOR_ACTIVITY	26	6	0.217
NAFLD	Adipose_Subcutaneous	eQTL	GO_MF	LYASE_ACTIVITY	27	6	0.218
NAFLD	Adipose_Subcutaneous	eQTL	GO_MF	UDP_GLYCOSYLTRANSFERASE_ACTIVITY	11	3	0.222
NAFLD	Adipose_Subcutaneous	eQTL	GO_MF	VOLTAGE_GATED_CATION_CHANNEL_ACTIVITY	21	5	0.223
NAFLD	Adipose_Subcutaneous	eQTL	GO_MF	CARBOXYLIC_ESTER_HYDROLASE_ACTIVITY	11	3	0.223
NAFLD	Adipose_Subcutaneous	eQTL	GO_MF	OXIDOREDUCTASE_ACTIVITY	83	15	0.232
NAFLD	Adipose_Subcutaneous	eQTL	GO_MF	EXORIBONUCLEASE_ACTIVITY	11	3	0.234
NAFLD	Adipose_Subcutaneous	eQTL	GO_MF	MANGANESE_ION_BINDING	12	3	0.249
NAFLD	Adipose_Subcutaneous	eQTL	GO_MF	ANION_CHANNEL_ACTIVITY	12	3	0.261
NAFLD	Adipose_Subcutaneous	eQTL	GO_MF	HYDROLASE_ACTIVITY_ACTING_ON_ACID_ANHYDRIDES	129	22	0.263
NAFLD	Adipose_Subcutaneous	eQTL	GO_MF	HYDRO_LYASE_ACTIVITY	12	3	0.267
NAFLD	Adipose_Subcutaneous	eQTL	GO_MF	SOLUTE_CATION_SYMPORTER_ACTIVITY	18	4	0.275
NAFLD	Adipose_Subcutaneous	eQTL	GO_MF	VOLTAGE_GATED_ION_CHANNEL_ACTIVITY	29	6	0.285
NAFLD	Adipose_Subcutaneous	eQTL	GO_MF	VOLTAGE_GATED_POTASSIUM_CHANNEL_ACTIVITY	12	3	0.286
NAFLD	Adipose_Subcutaneous	eQTL	GO_MF	CARBOHYDRATE_BINDING	36	7	0.287
NAFLD	Adipose_Subcutaneous	eQTL	GO_MF	SODIUM_ION_TRANSMEMBRANE_TRANSPORTER_ACTIVITY	18	4	0.292
NAFLD	Adipose_Subcutaneous	eQTL	GO_MF	PHOSPHATIDYLINOSITOL_BINDING	41	8	0.292
NAFLD	Adipose_Subcutaneous	eQTL	GO_MF	TRANSLATION_REGULATOR_ACTIVITY_NUCLEIC_ACID_BINDING	13	3	0.303
NAFLD	Adipose_Subcutaneous	eQTL	GO_MF	NUCLEAR_HORMONE_RECEPTOR_BINDING	25	5	0.308
NAFLD	Adipose_Subcutaneous	eQTL	GO_MF	TUBULIN_BINDING	48	9	0.308
NAFLD	Adipose_Subcutaneous	eQTL	GO_MF	EXONUCLEASE_ACTIVITY_ACTIVE_WITH_EITHER_RIBO_OR_DEOXYRIBONUCLEIC_ACIDS_AND_PRODUCING_5_PHOSPHOMONOESTERS	13	3	0.315
NAFLD	Adipose_Subcutaneous	eQTL	GO_MF	PASSIVE_TRANSMEMBRANE_TRANSPORTER_ACTIVITY	56	10	0.323
NAFLD	Adipose_Subcutaneous	eQTL	GO_MF	SYMPORTER_ACTIVITY	25	5	0.33
NAFLD	Adipose_Subcutaneous	eQTL	GO_MF	SYNTAXIN_BINDING	13	3	0.33
NAFLD	Adipose_Subcutaneous	eQTL	GO_MF	OXIDOREDUCTASE_ACTIVITY_ACTING_ON_CH_OH_GROUP_OF_DONORS	19	4	0.336
NAFLD	Adipose_Subcutaneous	eQTL	GO_MF	MOLECULAR_ADAPTOR_ACTIVITY	55	10	0.338
NAFLD	Adipose_Subcutaneous	eQTL	GO_MF	PROTEIN_TYROSINE_KINASE_ACTIVITY	19	4	0.342
NAFLD	Adipose_Subcutaneous	eQTL	GO_MF	CATION_TRANSMEMBRANE_TRANSPORTER_ACTIVITY	77	13	0.343
NAFLD	Adipose_Subcutaneous	eQTL	GO_MF	TRANSCRIPTION_COACTIVATOR_ACTIVITY	58	10	0.346
NAFLD	Adipose_Subcutaneous	eQTL	GO_MF	TRANSLATION_REGULATOR_ACTIVITY	14	3	0.349
NAFLD	Adipose_Subcutaneous	eQTL	GO_MF	ISOMERASE_ACTIVITY	14	3	0.351
NAFLD	Adipose_Subcutaneous	eQTL	GO_MF	AMIDE_BINDING	50	9	0.356
NAFLD	Adipose_Subcutaneous	eQTL	GO_MF	DNA_HELICASE_ACTIVITY	15	3	0.37
NAFLD	Adipose_Subcutaneous	eQTL	GO_MF	GTPASE_ACTIVATOR_ACTIVITY	32	6	0.371
NAFLD	Adipose_Subcutaneous	eQTL	GO_MF	POTASSIUM_ION_TRANSMEMBRANE_TRANSPORTER_ACTIVITY	20	4	0.384
NAFLD	Adipose_Subcutaneous	eQTL	GO_MF	STRUCTURAL_CONSTITUENT_OF_RIBOSOME	21	4	0.39
NAFLD	Adipose_Subcutaneous	eQTL	GO_MF	ELECTRON_TRANSFER_ACTIVITY	21	4	0.393
NAFLD	Adipose_Subcutaneous	eQTL	GO_MF	CATION_CHANNEL_ACTIVITY	39	7	0.396
NAFLD	Adipose_Subcutaneous	eQTL	GO_MF	LIGASE_ACTIVITY	15	3	0.402
NAFLD	Adipose_Subcutaneous	eQTL	GO_MF	EXONUCLEASE_ACTIVITY	15	3	0.404
NAFLD	Adipose_Subcutaneous	eQTL	GO_MF	SULFUR_COMPOUND_BINDING	34	6	0.407
NAFLD	Adipose_Subcutaneous	eQTL	GO_MF	SNARE_BINDING	15	3	0.409
NAFLD	Adipose_Subcutaneous	eQTL	GO_MF	KINASE_ACTIVATOR_ACTIVITY	15	3	0.409
NAFLD	Adipose_Subcutaneous	eQTL	GO_MF	CYTOSKELETAL_PROTEIN_BINDING	159	25	0.416
NAFLD	Adipose_Subcutaneous	eQTL	GO_MF	NUCLEOSIDE_TRIPHOSPHATASE_REGULATOR_ACTIVITY	60	10	0.419
NAFLD	Adipose_Subcutaneous	eQTL	GO_MF	PHOSPHATIDYLINOSITOL_BISPHOSPHATE_BINDING	21	4	0.421
NAFLD	Adipose_Subcutaneous	eQTL	GO_MF	PHOSPHOLIPASE_ACTIVITY	10	2	0.426
NAFLD	Adipose_Subcutaneous	eQTL	GO_MF	RNA_POLYMERASE_BINDING	16	3	0.432
NAFLD	Adipose_Subcutaneous	eQTL	GO_MF	CHROMATIN_DNA_BINDING	16	3	0.436
NAFLD	Adipose_Subcutaneous	eQTL	GO_MF	HYDROLASE_ACTIVITY_ACTING_ON_CARBON_NITROGEN_BUT_NOT_PEPTIDE_BONDS	16	3	0.44
NAFLD	Adipose_Subcutaneous	eQTL	GO_MF	ENDOPEPTIDASE_ACTIVITY	74	12	0.446
NAFLD	Adipose_Subcutaneous	eQTL	GO_MF	HORMONE_RECEPTOR_BINDING	29	5	0.447
NAFLD	Adipose_Subcutaneous	eQTL	GO_MF	N_ACETYLTRANSFERASE_ACTIVITY	10	2	0.449
NAFLD	Adipose_Subcutaneous	eQTL	GO_MF	ACETYLTRANSFERASE_ACTIVITY	10	2	0.449
NAFLD	Adipose_Subcutaneous	eQTL	GO_MF	PHOSPHATIDYLINOSITOL_4_5_BISPHOSPHATE_BINDING	16	3	0.454
NAFLD	Adipose_Subcutaneous	eQTL	GO_MF	P53_BINDING	10	2	0.457
NAFLD	Adipose_Subcutaneous	eQTL	GO_MF	IRON_ION_BINDING	16	3	0.457
NAFLD	Adipose_Subcutaneous	eQTL	GO_MF	PHOSPHATIDYLINOSITOL_3_4_5_TRISPHOSPHATE_BINDING	10	2	0.459
NAFLD	Adipose_Subcutaneous	eQTL	GO_MF	POTASSIUM_CHANNEL_ACTIVITY	16	3	0.467
NAFLD	Adipose_Subcutaneous	eQTL	GO_MF	PHOSPHOPROTEIN_BINDING	16	3	0.468
NAFLD	Adipose_Subcutaneous	eQTL	GO_MF	ZINC_ION_BINDING	122	18	0.471
NAFLD	Adipose_Subcutaneous	eQTL	GO_MF	LIGAND_GATED_CATION_CHANNEL_ACTIVITY	10	2	0.477
NAFLD	Adipose_Subcutaneous	eQTL	GO_MF	IMMUNE_RECEPTOR_ACTIVITY	28	5	0.477
NAFLD	Adipose_Subcutaneous	eQTL	GO_MF	SERINE_HYDROLASE_ACTIVITY	30	5	0.483
NAFLD	Adipose_Subcutaneous	eQTL	GO_MF	TRANSITION_METAL_ION_BINDING	156	23	0.484
NAFLD	Adipose_Subcutaneous	eQTL	GO_MF	HYDROLASE_ACTIVITY_HYDROLYZING_O_GLYCOSYL_COMPOUNDS	10	2	0.486
NAFLD	Adipose_Subcutaneous	eQTL	GO_MF	PROTEASE_BINDING	17	3	0.487
NAFLD	Adipose_Subcutaneous	eQTL	GO_MF	PEPTIDASE_ACTIVITY	98	15	0.488
NAFLD	Adipose_Subcutaneous	eQTL	GO_MF	CARBON_OXYGEN_LYASE_ACTIVITY	17	3	0.488
NAFLD	Adipose_Subcutaneous	eQTL	GO_MF	IDENTICAL_PROTEIN_BINDING	289	41	0.489
NAFLD	Adipose_Subcutaneous	eQTL	GO_MF	PHOSPHATIDYLINOSITOL_PHOSPHATE_BINDING	30	5	0.49
NAFLD	Adipose_Subcutaneous	eQTL	GO_MF	ENZYME_ACTIVATOR_ACTIVITY	68	11	0.496
NAFLD	Adipose_Subcutaneous	eQTL	GO_MF	SOLUTE_SODIUM_SYMPORTER_ACTIVITY	11	2	0.497
NAFLD	Adipose_Subcutaneous	eQTL	GO_MF	N_ACYLTRANSFERASE_ACTIVITY	11	2	0.5
NAFLD	Adipose_Subcutaneous	eQTL	GO_MF	TRANSLATION_FACTOR_ACTIVITY_RNA_BINDING	11	2	0.501
NAFLD	Adipose_Subcutaneous	eQTL	GO_MF	PROTON_TRANSMEMBRANE_TRANSPORTER_ACTIVITY	17	3	0.501
NAFLD	Adipose_Subcutaneous	eQTL	GO_MF	PHOSPHORIC_ESTER_HYDROLASE_ACTIVITY	52	8	0.506
NAFLD	Adipose_Subcutaneous	eQTL	GO_MF	MICROTUBULE_BINDING	36	6	0.51
NAFLD	Adipose_Subcutaneous	eQTL	GO_MF	CYTOKINE_RECEPTOR_ACTIVITY	23	4	0.512
NAFLD	Adipose_Subcutaneous	eQTL	GO_MF	METAL_ION_TRANSMEMBRANE_TRANSPORTER_ACTIVITY	58	9	0.518
NAFLD	Adipose_Subcutaneous	eQTL	GO_MF	RNA_BINDING	253	37	0.52
NAFLD	Adipose_Subcutaneous	eQTL	GO_MF	CYCLIN_DEPENDENT_PROTEIN_SERINE_THREONINE_KINASE_REGULATOR_ACTIVITY	11	2	0.52
NAFLD	Adipose_Subcutaneous	eQTL	GO_MF	ALCOHOL_BINDING	11	2	0.522
NAFLD	Adipose_Subcutaneous	eQTL	GO_MF	CATALYTIC_ACTIVITY_ACTING_ON_DNA	32	5	0.524
NAFLD	Adipose_Subcutaneous	eQTL	GO_MF	MYOSIN_BINDING	11	2	0.524
NAFLD	Adipose_Subcutaneous	eQTL	GO_MF	ANTIOXIDANT_ACTIVITY	11	2	0.531
NAFLD	Adipose_Subcutaneous	eQTL	GO_MF	PEPTIDE_RECEPTOR_ACTIVITY	24	4	0.531
NAFLD	Adipose_Subcutaneous	eQTL	GO_MF	HYDROLASE_ACTIVITY_ACTING_ON_ESTER_BONDS	102	15	0.535
NAFLD	Adipose_Subcutaneous	eQTL	GO_MF	PROMOTER_SPECIFIC_CHROMATIN_BINDING	12	2	0.536
NAFLD	Adipose_Subcutaneous	eQTL	GO_MF	SIGNALING_RECEPTOR_BINDING	234	34	0.543
NAFLD	Adipose_Subcutaneous	eQTL	GO_MF	RECEPTOR_TYROSINE_KINASE_BINDING	19	3	0.549
NAFLD	Adipose_Subcutaneous	eQTL	GO_MF	NUCLEAR_RECEPTOR_COACTIVATOR_ACTIVITY	12	2	0.552
NAFLD	Adipose_Subcutaneous	eQTL	GO_MF	ADENYL_NUCLEOTIDE_BINDING	217	31	0.577
NAFLD	Adipose_Subcutaneous	eQTL	GO_MF	LIPASE_ACTIVITY	13	2	0.58
NAFLD	Adipose_Subcutaneous	eQTL	GO_MF	DOUBLE_STRANDED_RNA_BINDING	14	2	0.594
NAFLD	Adipose_Subcutaneous	eQTL	GO_MF	PROTEIN_DIMERIZATION_ACTIVITY	134	19	0.611
NAFLD	Adipose_Subcutaneous	eQTL	GO_MF	PROTEIN_PHOSPHORYLATED_AMINO_ACID_BINDING	13	2	0.613
NAFLD	Adipose_Subcutaneous	eQTL	GO_MF	PHOSPHATASE_ACTIVITY	43	6	0.618
NAFLD	Adipose_Subcutaneous	eQTL	GO_MF	PHOSPHOPROTEIN_PHOSPHATASE_ACTIVITY	36	5	0.62
NAFLD	Adipose_Subcutaneous	eQTL	GO_MF	SH3_DOMAIN_BINDING	13	2	0.624
NAFLD	Adipose_Subcutaneous	eQTL	GO_MF	CALMODULIN_BINDING	36	5	0.625
NAFLD	Adipose_Subcutaneous	eQTL	GO_MF	EXOPEPTIDASE_ACTIVITY	14	2	0.632
NAFLD	Adipose_Subcutaneous	eQTL	GO_MF	LIGAND_GATED_ION_CHANNEL_ACTIVITY	13	2	0.636
NAFLD	Adipose_Subcutaneous	eQTL	GO_MF	G_PROTEIN_COUPLED_RECEPTOR_ACTIVITY	57	8	0.644
NAFLD	Adipose_Subcutaneous	eQTL	GO_MF	RNA_POLYMERASE_II_SPECIFIC_DNA_BINDING_TRANSCRIPTION_FACTOR_BINDING	45	6	0.666
NAFLD	Adipose_Subcutaneous	eQTL	GO_MF	TRANSCRIPTION_COREGULATOR_ACTIVITY	95	13	0.667
NAFLD	Adipose_Subcutaneous	eQTL	GO_MF	UBIQUITIN_LIKE_PROTEIN_LIGASE_BINDING	44	6	0.679
NAFLD	Adipose_Subcutaneous	eQTL	GO_MF	TETRAPYRROLE_BINDING	14	2	0.679
NAFLD	Adipose_Subcutaneous	eQTL	GO_MF	PROTEIN_SERINE_PHOSPHATASE_ACTIVITY	15	2	0.696
NAFLD	Adipose_Subcutaneous	eQTL	GO_MF	EXOGENOUS_PROTEIN_BINDING	23	3	0.702
NAFLD	Adipose_Subcutaneous	eQTL	GO_MF	UNFOLDED_PROTEIN_BINDING	15	2	0.705
NAFLD	Adipose_Subcutaneous	eQTL	GO_MF	ACTIN_FILAMENT_BINDING	38	5	0.706
NAFLD	Adipose_Subcutaneous	eQTL	GO_MF	DNA_BINDING_TRANSCRIPTION_FACTOR_BINDING	55	7	0.711
NAFLD	Adipose_Subcutaneous	eQTL	GO_MF	PROTEIN_TYROSINE_PHOSPHATASE_ACTIVITY	24	3	0.712
NAFLD	Adipose_Subcutaneous	eQTL	GO_MF	STRUCTURAL_MOLECULE_ACTIVITY	99	13	0.716
NAFLD	Adipose_Subcutaneous	eQTL	GO_MF	ENZYME_REGULATOR_ACTIVITY	161	22	0.719
NAFLD	Adipose_Subcutaneous	eQTL	GO_MF	RIBONUCLEASE_ACTIVITY	24	3	0.726
NAFLD	Adipose_Subcutaneous	eQTL	GO_MF	HEPARIN_BINDING	24	3	0.727
NAFLD	Adipose_Subcutaneous	eQTL	GO_MF	GROWTH_FACTOR_ACTIVITY	25	3	0.728
NAFLD	Adipose_Subcutaneous	eQTL	GO_MF	ACTIN_BINDING	85	11	0.742
NAFLD	Adipose_Subcutaneous	eQTL	GO_MF	CALCIUM_DEPENDENT_PROTEIN_BINDING	17	2	0.757
NAFLD	Adipose_Subcutaneous	eQTL	GO_MF	PEPTIDE_BINDING	41	5	0.759
NAFLD	Adipose_Subcutaneous	eQTL	GO_MF	ION_CHANNEL_BINDING	17	2	0.761
NAFLD	Adipose_Subcutaneous	eQTL	GO_MF	PROTEIN_MACROMOLECULE_ADAPTOR_ACTIVITY	41	5	0.761
NAFLD	Adipose_Subcutaneous	eQTL	GO_MF	CARGO_RECEPTOR_ACTIVITY	17	2	0.762
NAFLD	Adipose_Subcutaneous	eQTL	GO_MF	BETA_CATENIN_BINDING	17	2	0.778
NAFLD	Adipose_Subcutaneous	eQTL	GO_MF	CARBOXYLIC_ACID_BINDING	18	2	0.78
NAFLD	Adipose_Subcutaneous	eQTL	GO_MF	KINASE_REGULATOR_ACTIVITY	35	4	0.783
NAFLD	Adipose_Subcutaneous	eQTL	GO_MF	HORMONE_BINDING	18	2	0.783
NAFLD	Adipose_Subcutaneous	eQTL	GO_MF	RNA_POLYMERASE_CORE_ENZYME_BINDING	10	1	0.788
NAFLD	Adipose_Subcutaneous	eQTL	GO_MF	CYTOKINE_BINDING	27	3	0.788
NAFLD	Adipose_Subcutaneous	eQTL	GO_MF	GTPASE_BINDING	26	3	0.793
NAFLD	Adipose_Subcutaneous	eQTL	GO_MF	UBIQUITIN_LIKE_PROTEIN_TRANSFERASE_ACTIVITY	74	9	0.794
NAFLD	Adipose_Subcutaneous	eQTL	GO_MF	PROTEIN_TYROSINE_KINASE_BINDING	27	3	0.797
NAFLD	Adipose_Subcutaneous	eQTL	GO_MF	ENDOPEPTIDASE_REGULATOR_ACTIVITY	18	2	0.797
NAFLD	Adipose_Subcutaneous	eQTL	GO_MF	HORMONE_ACTIVITY	18	2	0.797
NAFLD	Adipose_Subcutaneous	eQTL	GO_MF	PROTEIN_HOMODIMERIZATION_ACTIVITY	90	11	0.799
NAFLD	Adipose_Subcutaneous	eQTL	GO_MF	KINASE_BINDING	133	17	0.799
NAFLD	Adipose_Subcutaneous	eQTL	GO_MF	MOTOR_ACTIVITY	19	2	0.799
NAFLD	Adipose_Subcutaneous	eQTL	GO_MF	RIBONUCLEOTIDE_BINDING	262	34	0.803
NAFLD	Adipose_Subcutaneous	eQTL	GO_MF	PHOSPHOTYROSINE_RESIDUE_BINDING	10	1	0.807
NAFLD	Adipose_Subcutaneous	eQTL	GO_MF	PROTEIN_SERINE_THREONINE_PHOSPHATASE_ACTIVITY	20	2	0.808
NAFLD	Adipose_Subcutaneous	eQTL	GO_MF	RNA_POLYMERASE_II_ACTIVATING_TRANSCRIPTION_FACTOR_BINDING	11	1	0.808
NAFLD	Adipose_Subcutaneous	eQTL	GO_MF	MODIFICATION_DEPENDENT_PROTEIN_BINDING	19	2	0.811
NAFLD	Adipose_Subcutaneous	eQTL	GO_MF	STRUCTURAL_CONSTITUENT_OF_CYTOSKELETON	18	2	0.819
NAFLD	Adipose_Subcutaneous	eQTL	GO_MF	PROTEIN_PHOSPHATASE_BINDING	20	2	0.824
NAFLD	Adipose_Subcutaneous	eQTL	GO_MF	MONOSACCHARIDE_BINDING	11	1	0.831
NAFLD	Adipose_Subcutaneous	eQTL	GO_MF	GLYCOSAMINOGLYCAN_BINDING	37	4	0.837
NAFLD	Adipose_Subcutaneous	eQTL	GO_MF	GDP_BINDING	11	1	0.838
NAFLD	Adipose_Subcutaneous	eQTL	GO_MF	PDZ_DOMAIN_BINDING	11	1	0.841
NAFLD	Adipose_Subcutaneous	eQTL	GO_MF	PEPTIDASE_REGULATOR_ACTIVITY	20	2	0.841
NAFLD	Adipose_Subcutaneous	eQTL	GO_MF	DIOXYGENASE_ACTIVITY	11	1	0.842
NAFLD	Adipose_Subcutaneous	eQTL	GO_MF	MICROTUBULE_MOTOR_ACTIVITY	11	1	0.843
NAFLD	Adipose_Subcutaneous	eQTL	GO_MF	BASAL_TRANSCRIPTION_MACHINERY_BINDING	12	1	0.846
NAFLD	Adipose_Subcutaneous	eQTL	GO_MF	CORECEPTOR_ACTIVITY	11	1	0.848
NAFLD	Adipose_Subcutaneous	eQTL	GO_MF	PROTEIN_DOMAIN_SPECIFIC_BINDING	86	10	0.849
NAFLD	Adipose_Subcutaneous	eQTL	GO_MF	CHROMATIN_BINDING	93	11	0.852
NAFLD	Adipose_Subcutaneous	eQTL	GO_MF	STRUCTURAL_CONSTITUENT_OF_MUSCLE	12	1	0.86
NAFLD	Adipose_Subcutaneous	eQTL	GO_MF	STEROID_BINDING	12	1	0.86
NAFLD	Adipose_Subcutaneous	eQTL	GO_MF	UBIQUITIN_LIKE_PROTEIN_LIGASE_ACTIVITY	48	5	0.865
NAFLD	Adipose_Subcutaneous	eQTL	GO_MF	KINASE_INHIBITOR_ACTIVITY	12	1	0.867
NAFLD	Adipose_Subcutaneous	eQTL	GO_MF	MOLECULAR_TRANSDUCER_ACTIVITY	147	18	0.872
NAFLD	Adipose_Subcutaneous	eQTL	GO_MF	LIGAND_ACTIVATED_TRANSCRIPTION_FACTOR_ACTIVITY	12	1	0.874
NAFLD	Adipose_Subcutaneous	eQTL	GO_MF	EXTRACELLULAR_MATRIX_STRUCTURAL_CONSTITUENT	23	2	0.874
NAFLD	Adipose_Subcutaneous	eQTL	GO_MF	MAGNESIUM_ION_BINDING	32	3	0.881
NAFLD	Adipose_Subcutaneous	eQTL	GO_MF	CADHERIN_BINDING	56	6	0.885
NAFLD	Adipose_Subcutaneous	eQTL	GO_MF	ACTIVATING_TRANSCRIPTION_FACTOR_BINDING	14	1	0.886
NAFLD	Adipose_Subcutaneous	eQTL	GO_MF	OMEGA_PEPTIDASE_ACTIVITY	14	1	0.889
NAFLD	Adipose_Subcutaneous	eQTL	GO_MF	ENZYME_BINDING	293	36	0.889
NAFLD	Adipose_Subcutaneous	eQTL	GO_MF	HEAT_SHOCK_PROTEIN_BINDING	13	1	0.89
NAFLD	Adipose_Subcutaneous	eQTL	GO_MF	SMAD_BINDING	13	1	0.896
NAFLD	Adipose_Subcutaneous	eQTL	GO_MF	INTEGRIN_BINDING	23	2	0.896
NAFLD	Adipose_Subcutaneous	eQTL	GO_MF	SCAFFOLD_PROTEIN_BINDING	14	1	0.896
NAFLD	Adipose_Subcutaneous	eQTL	GO_MF	PHOSPHATASE_REGULATOR_ACTIVITY	15	1	0.902
NAFLD	Adipose_Subcutaneous	eQTL	GO_MF	NUCLEOSOME_BINDING	13	1	0.903
NAFLD	Adipose_Subcutaneous	eQTL	GO_MF	RECEPTOR_REGULATOR_ACTIVITY	77	8	0.905
NAFLD	Adipose_Subcutaneous	eQTL	GO_MF	NUCLEASE_ACTIVITY	34	3	0.906
NAFLD	Adipose_Subcutaneous	eQTL	GO_MF	SINGLE_STRANDED_RNA_BINDING	14	1	0.909
NAFLD	Adipose_Subcutaneous	eQTL	GO_MF	AMYLOID_BETA_BINDING	14	1	0.909
NAFLD	Adipose_Subcutaneous	eQTL	GO_MF	CELL_ADHESION_MOLECULE_BINDING	92	10	0.91
NAFLD	Adipose_Subcutaneous	eQTL	GO_MF	OXIDOREDUCTASE_ACTIVITY_ACTING_ON_PAIRED_DONORS_WITH_INCORPORATION_OR_REDUCTION_OF_MOLECULAR_OXYGEN	15	1	0.91
NAFLD	Adipose_Subcutaneous	eQTL	GO_MF	CYTOKINE_RECEPTOR_BINDING	45	4	0.916
NAFLD	Adipose_Subcutaneous	eQTL	GO_MF	PROTEIN_HETERODIMERIZATION_ACTIVITY	43	4	0.925
NAFLD	Adipose_Subcutaneous	eQTL	GO_MF	CYTOKINE_ACTIVITY	37	3	0.929
NAFLD	Adipose_Subcutaneous	eQTL	GO_MF	ENZYME_INHIBITOR_ACTIVITY	45	4	0.936
NAFLD	Adipose_Subcutaneous	eQTL	GO_MF	TRANSCRIPTION_REGULATOR_ACTIVITY	292	34	0.945
NAFLD	Adipose_Subcutaneous	eQTL	GO_MF	G_PROTEIN_COUPLED_RECEPTOR_BINDING	45	4	0.946
NAFLD	Adipose_Subcutaneous	eQTL	GO_MF	PHOSPHATASE_BINDING	29	2	0.947
NAFLD	Adipose_Subcutaneous	eQTL	GO_MF	DNA_BINDING_TRANSCRIPTION_FACTOR_ACTIVITY	196	21	0.959
NAFLD	Adipose_Subcutaneous	eQTL	GO_MF	S_ADENOSYLMETHIONINE_DEPENDENT_METHYLTRANSFERASE_ACTIVITY	19	1	0.959
NAFLD	Adipose_Subcutaneous	eQTL	GO_MF	CALCIUM_ION_TRANSMEMBRANE_TRANSPORTER_ACTIVITY	20	1	0.962
NAFLD	Adipose_Subcutaneous	eQTL	GO_MF	METALLOPEPTIDASE_ACTIVITY	32	2	0.965
NAFLD	Adipose_Subcutaneous	eQTL	GO_MF	GROWTH_FACTOR_RECEPTOR_BINDING	22	1	0.966
NAFLD	Adipose_Subcutaneous	eQTL	GO_MF	SINGLE_STRANDED_DNA_BINDING	18	1	0.967
NAFLD	Adipose_Subcutaneous	eQTL	GO_MF	TRANSFERASE_ACTIVITY_TRANSFERRING_PHOSPHORUS_CONTAINING_GROUPS	123	12	0.967
NAFLD	Adipose_Subcutaneous	eQTL	GO_MF	METALLOENDOPEPTIDASE_ACTIVITY	21	1	0.969
NAFLD	Adipose_Subcutaneous	eQTL	GO_MF	GUANYL_NUCLEOTIDE_BINDING	51	4	0.972
NAFLD	Adipose_Subcutaneous	eQTL	GO_MF	CIS_REGULATORY_REGION_SEQUENCE_SPECIFIC_DNA_BINDING	177	18	0.972
NAFLD	Adipose_Subcutaneous	eQTL	GO_MF	TRANSFERASE_ACTIVITY_TRANSFERRING_ONE_CARBON_GROUPS	21	1	0.975
NAFLD	Adipose_Subcutaneous	eQTL	GO_MF	PROTEIN_CONTAINING_COMPLEX_BINDING	183	18	0.979
NAFLD	Adipose_Subcutaneous	eQTL	GO_MF	TRANSCRIPTION_FACTOR_BINDING	103	9	0.979
NAFLD	Adipose_Subcutaneous	eQTL	GO_MF	DNA_BINDING_TRANSCRIPTION_ACTIVATOR_ACTIVITY	66	4	0.988
NAFLD	Adipose_Subcutaneous	eQTL	GO_MF	SEQUENCE_SPECIFIC_DNA_BINDING	238	24	0.988
NAFLD	Adipose_Subcutaneous	eQTL	GO_MF	TRANSCRIPTION_COREPRESSOR_ACTIVITY	38	2	0.988
NAFLD	Adipose_Subcutaneous	eQTL	GO_MF	PROTEIN_KINASE_ACTIVITY	86	6	0.995
NAFLD	Adipose_Subcutaneous	eQTL	GO_MF	GTPASE_ACTIVITY	42	2	0.995
NAFLD	Adipose_Subcutaneous	eQTL	GO_MF	MRNA_BINDING	46	2	0.996
NAFLD	Adipose_Subcutaneous	eQTL	GO_MF	PROTEIN_SERINE_THREONINE_KINASE_ACTIVITY	71	4	0.998
NAFLD	Adipose_Subcutaneous	eQTL	GO_MF	KINASE_ACTIVITY	109	7	0.999
NAFLD	Adipose_Subcutaneous	eQTL	GO_MF	PROTEIN_SERINE_KINASE_ACTIVITY	37	1	0.999
NAFLD	Adipose_Subcutaneous	eQTL	GO_MF	SNRNA_BINDING	12	0	1
NAFLD	Adipose_Subcutaneous	eQTL	GO_MF	ENDORIBONUCLEASE_ACTIVITY_PRODUCING_5_PHOSPHOMONOESTERS	10	0	1
NAFLD	Adipose_Subcutaneous	eQTL	GO_MF	PROTEIN_METHYLTRANSFERASE_ACTIVITY	11	0	1
NAFLD	Adipose_Subcutaneous	eQTL	GO_MF	REGULATORY_RNA_BINDING	12	0	1
NAFLD	Adipose_Subcutaneous	eQTL	GO_MF	HISTONE_DEACETYLASE_BINDING	19	0	1
NAFLD	Adipose_Subcutaneous	eQTL	GO_MF	CHEMOKINE_ACTIVITY	10	0	1
NAFLD	Adipose_Subcutaneous	eQTL	GO_MF	CHEMOKINE_RECEPTOR_BINDING	11	0	1
NAFLD	Adipose_Subcutaneous	eQTL	GO_MF	PROTEIN_TYROSINE_SERINE_THREONINE_PHOSPHATASE_ACTIVITY	11	0	1
NAFLD	Adipose_Subcutaneous	eQTL	GO_MF	ENDONUCLEASE_ACTIVITY_ACTIVE_WITH_EITHER_RIBO_OR_DEOXYRIBONUCLEIC_ACIDS_AND_PRODUCING_5_PHOSPHOMONOESTERS	13	0	1
NAFLD	Adipose_Subcutaneous	eQTL	GO_MF	GROWTH_FACTOR_BINDING	20	0	1
NAFLD	Adipose_Subcutaneous	eQTL	GO_MF	PEPTIDE_HORMONE_BINDING	10	0	1
NAFLD	Adipose_Subcutaneous	eQTL	GO_MF	DNA_BINDING_TRANSCRIPTION_REPRESSOR_ACTIVITY	47	0	1
NAFLD	Adipose_Subcutaneous	eQTL	GO_MF	ORGANIC_ACID_BINDING	11	0	1
NAFLD	Adipose_Subcutaneous	eQTL	GO_MF	ENDONUCLEASE_ACTIVITY	20	0	1
NAFLD	Adipose_Subcutaneous	eQTL	GO_MF	MRNA_3_UTR_BINDING	12	0	1
NAFLD	Adipose_Subcutaneous	eQTL	GO_MF	N_METHYLTRANSFERASE_ACTIVITY	10	0	1
NAFLD	Adipose_Subcutaneous	eQTL	GO_MF	RIBONUCLEOPROTEIN_COMPLEX_BINDING	15	0	1
NAFLD	Adipose_Subcutaneous	eQTL	GO_MF	ENDORIBONUCLEASE_ACTIVITY	12	0	1
NAFLD	Adipose_Subcutaneous	eQTL	GO_BP	VACUOLAR_TRANSPORT	21	9	0.0015
NAFLD	Adipose_Subcutaneous	eQTL	GO_BP	LYSOSOMAL_TRANSPORT	18	8	0.0028
NAFLD	Adipose_Subcutaneous	eQTL	GO_BP	PIGMENT_METABOLIC_PROCESS	11	6	0.00286
NAFLD	Adipose_Subcutaneous	eQTL	GO_BP	PIGMENT_BIOSYNTHETIC_PROCESS	11	6	0.00286
NAFLD	Adipose_Subcutaneous	eQTL	GO_BP	MAMMARY_GLAND_DEVELOPMENT	20	8	0.0049
NAFLD	Adipose_Subcutaneous	eQTL	GO_BP	INORGANIC_ANION_TRANSPORT	27	10	0.0052
NAFLD	Adipose_Subcutaneous	eQTL	GO_BP	INORGANIC_ANION_TRANSMEMBRANE_TRANSPORT	17	7	0.0079
NAFLD	Adipose_Subcutaneous	eQTL	GO_BP	ERYTHROCYTE_DEVELOPMENT	10	5	0.0079
NAFLD	Adipose_Subcutaneous	eQTL	GO_BP	REGULATION_OF_RELEASE_OF_SEQUESTERED_CALCIUM_ION_INTO_CYTOSOL	10	5	0.0094
NAFLD	Adipose_Subcutaneous	eQTL	GO_BP	CARBOHYDRATE_DERIVATIVE_METABOLIC_PROCESS	123	28	0.013
NAFLD	Adipose_Subcutaneous	eQTL	GO_BP	ORGANONITROGEN_COMPOUND_BIOSYNTHETIC_PROCESS	210	44	0.013
NAFLD	Adipose_Subcutaneous	eQTL	GO_BP	HORMONE_BIOSYNTHETIC_PROCESS	11	5	0.0158
NAFLD	Adipose_Subcutaneous	eQTL	GO_BP	DICARBOXYLIC_ACID_TRANSPORT	11	5	0.0172
NAFLD	Adipose_Subcutaneous	eQTL	GO_BP	SULFUR_COMPOUND_METABOLIC_PROCESS	38	11	0.018
NAFLD	Adipose_Subcutaneous	eQTL	GO_BP	ORGANELLE_FUSION	16	6	0.02
NAFLD	Adipose_Subcutaneous	eQTL	GO_BP	REGULATION_OF_CALCIUM_ION_TRANSMEMBRANE_TRANSPORT	23	8	0.02
NAFLD	Adipose_Subcutaneous	eQTL	GO_BP	LENS_DEVELOPMENT_IN_CAMERA_TYPE_EYE	15	6	0.023
NAFLD	Adipose_Subcutaneous	eQTL	GO_BP	MYELOID_CELL_DEVELOPMENT	16	6	0.0235
NAFLD	Adipose_Subcutaneous	eQTL	GO_BP	GLYCOPROTEIN_METABOLIC_PROCESS	38	11	0.024
NAFLD	Adipose_Subcutaneous	eQTL	GO_BP	MAMMARY_GLAND_EPITHELIUM_DEVELOPMENT	12	5	0.0244
NAFLD	Adipose_Subcutaneous	eQTL	GO_BP	ERYTHROCYTE_HOMEOSTASIS	21	7	0.025
NAFLD	Adipose_Subcutaneous	eQTL	GO_BP	STEROID_HORMONE_MEDIATED_SIGNALING_PATHWAY	25	8	0.026
NAFLD	Adipose_Subcutaneous	eQTL	GO_BP	CELLULAR_MODIFIED_AMINO_ACID_METABOLIC_PROCESS	21	7	0.027
NAFLD	Adipose_Subcutaneous	eQTL	GO_BP	CELLULAR_RESPONSE_TO_STEROID_HORMONE_STIMULUS	39	11	0.029
NAFLD	Adipose_Subcutaneous	eQTL	GO_BP	MULTI_ORGANISM_PROCESS	136	28	0.033
NAFLD	Adipose_Subcutaneous	eQTL	GO_BP	MULTICELLULAR_ORGANISM_REPRODUCTION	100	22	0.033
NAFLD	Adipose_Subcutaneous	eQTL	GO_BP	GERM_CELL_DEVELOPMENT	25	8	0.034
NAFLD	Adipose_Subcutaneous	eQTL	GO_BP	GAMETE_GENERATION	76	17	0.038
NAFLD	Adipose_Subcutaneous	eQTL	GO_BP	CHLORIDE_TRANSPORT	17	6	0.041
NAFLD	Adipose_Subcutaneous	eQTL	GO_BP	REGULATION_OF_CALCIUM_ION_TRANSPORT_INTO_CYTOSOL	14	5	0.042
NAFLD	Adipose_Subcutaneous	eQTL	GO_BP	HORMONE_MEDIATED_SIGNALING_PATHWAY	32	9	0.043
NAFLD	Adipose_Subcutaneous	eQTL	GO_BP	REGULATION_OF_INTRACELLULAR_STEROID_HORMONE_RECEPTOR_SIGNALING_PATHWAY	14	5	0.043
NAFLD	Adipose_Subcutaneous	eQTL	GO_BP	INTRACELLULAR_STEROID_HORMONE_RECEPTOR_SIGNALING_PATHWAY	22	7	0.044
NAFLD	Adipose_Subcutaneous	eQTL	GO_BP	HOMEOSTASIS_OF_NUMBER_OF_CELLS	44	11	0.045
NAFLD	Adipose_Subcutaneous	eQTL	GO_BP	CARBOHYDRATE_DERIVATIVE_BIOSYNTHETIC_PROCESS	74	17	0.045
NAFLD	Adipose_Subcutaneous	eQTL	GO_BP	PROTEIN_FOLDING	24	7	0.046
NAFLD	Adipose_Subcutaneous	eQTL	GO_BP	MALE_GAMETE_GENERATION	60	14	0.046
NAFLD	Adipose_Subcutaneous	eQTL	GO_BP	TETRAPYRROLE_METABOLIC_PROCESS	10	4	0.046
NAFLD	Adipose_Subcutaneous	eQTL	GO_BP	ACTIN_POLYMERIZATION_OR_DEPOLYMERIZATION	32	9	0.049
NAFLD	Adipose_Subcutaneous	eQTL	GO_BP	LIPOSACCHARIDE_METABOLIC_PROCESS	10	4	0.051
NAFLD	Adipose_Subcutaneous	eQTL	GO_BP	REGULATION_OF_MACROPHAGE_MIGRATION	14	5	0.051
NAFLD	Adipose_Subcutaneous	eQTL	GO_BP	SEQUESTERING_OF_CALCIUM_ION	19	6	0.051
NAFLD	Adipose_Subcutaneous	eQTL	GO_BP	REGULATION_OF_PROTEIN_CONTAINING_COMPLEX_ASSEMBLY	65	15	0.053
NAFLD	Adipose_Subcutaneous	eQTL	GO_BP	CELLULAR_AMIDE_METABOLIC_PROCESS	156	31	0.057
NAFLD	Adipose_Subcutaneous	eQTL	GO_BP	MACROPHAGE_CHEMOTAXIS	14	5	0.057
NAFLD	Adipose_Subcutaneous	eQTL	GO_BP	DETECTION_OF_CHEMICAL_STIMULUS	10	4	0.057
NAFLD	Adipose_Subcutaneous	eQTL	GO_BP	CELLULAR_PROTEIN_CONTAINING_COMPLEX_ASSEMBLY	133	27	0.058
NAFLD	Adipose_Subcutaneous	eQTL	GO_BP	SMALL_MOLECULE_CATABOLIC_PROCESS	49	12	0.062
NAFLD	Adipose_Subcutaneous	eQTL	GO_BP	ORGANIC_ANION_TRANSPORT	54	13	0.063
NAFLD	Adipose_Subcutaneous	eQTL	GO_BP	MEMBRANE_FUSION	15	5	0.063
NAFLD	Adipose_Subcutaneous	eQTL	GO_BP	REGULATION_OF_METAL_ION_TRANSPORT	39	10	0.064
NAFLD	Adipose_Subcutaneous	eQTL	GO_BP	RESPONSE_TO_ENDOPLASMIC_RETICULUM_STRESS	34	9	0.064
NAFLD	Adipose_Subcutaneous	eQTL	GO_BP	SEXUAL_REPRODUCTION	92	19	0.064
NAFLD	Adipose_Subcutaneous	eQTL	GO_BP	PROTEIN_CONTAINING_COMPLEX_SUBUNIT_ORGANIZATION	272	49	0.065
NAFLD	Adipose_Subcutaneous	eQTL	GO_BP	RESPONSE_TO_UV	30	8	0.066
NAFLD	Adipose_Subcutaneous	eQTL	GO_BP	MACROPHAGE_MIGRATION	20	6	0.066
NAFLD	Adipose_Subcutaneous	eQTL	GO_BP	REGULATION_OF_ACTIN_FILAMENT_LENGTH	29	8	0.067
NAFLD	Adipose_Subcutaneous	eQTL	GO_BP	PLASMA_MEMBRANE_ORGANIZATION	20	6	0.07
NAFLD	Adipose_Subcutaneous	eQTL	GO_BP	HOMEOSTATIC_PROCESS	296	51	0.071
NAFLD	Adipose_Subcutaneous	eQTL	GO_BP	ORGANONITROGEN_COMPOUND_CATABOLIC_PROCESS	176	33	0.073
NAFLD	Adipose_Subcutaneous	eQTL	GO_BP	PROTEIN_LOCALIZATION_TO_CELL_JUNCTION	15	5	0.073
NAFLD	Adipose_Subcutaneous	eQTL	GO_BP	CAMERA_TYPE_EYE_DEVELOPMENT	52	12	0.074
NAFLD	Adipose_Subcutaneous	eQTL	GO_BP	PROTEIN_COMPLEX_OLIGOMERIZATION	35	9	0.077
NAFLD	Adipose_Subcutaneous	eQTL	GO_BP	CELL_CYCLE_PROCESS	241	43	0.078
NAFLD	Adipose_Subcutaneous	eQTL	GO_BP	ORGANIC_ACID_CATABOLIC_PROCESS	25	7	0.08
NAFLD	Adipose_Subcutaneous	eQTL	GO_BP	ANION_TRANSMEMBRANE_TRANSPORT	70	15	0.08
NAFLD	Adipose_Subcutaneous	eQTL	GO_BP	DNA_METHYLATION_OR_DEMETHYLATION	12	4	0.081
NAFLD	Adipose_Subcutaneous	eQTL	GO_BP	POSITIVE_REGULATION_OF_COLD_INDUCED_THERMOGENESIS	12	4	0.081
NAFLD	Adipose_Subcutaneous	eQTL	GO_BP	ENDOMEMBRANE_SYSTEM_ORGANIZATION	71	15	0.081
NAFLD	Adipose_Subcutaneous	eQTL	GO_BP	PROTEIN_POLYMERIZATION	47	11	0.082
NAFLD	Adipose_Subcutaneous	eQTL	GO_BP	MYELOID_CELL_HOMEOSTASIS	27	7	0.082
NAFLD	Adipose_Subcutaneous	eQTL	GO_BP	FERTILIZATION	17	5	0.083
NAFLD	Adipose_Subcutaneous	eQTL	GO_BP	REGULATION_OF_PROTEIN_POLYMERIZATION	37	9	0.084
NAFLD	Adipose_Subcutaneous	eQTL	GO_BP	HOMOPHILIC_CELL_ADHESION_VIA_PLASMA_MEMBRANE_ADHESION_MOLECULES	30	8	0.084
NAFLD	Adipose_Subcutaneous	eQTL	GO_BP	DETECTION_OF_ABIOTIC_STIMULUS	26	7	0.084
NAFLD	Adipose_Subcutaneous	eQTL	GO_BP	RESPONSE_TO_LIGHT_STIMULUS	53	12	0.086
NAFLD	Adipose_Subcutaneous	eQTL	GO_BP	ENDOSOMAL_TRANSPORT	37	9	0.09
NAFLD	Adipose_Subcutaneous	eQTL	GO_BP	POTASSIUM_ION_TRANSPORT	33	8	0.091
NAFLD	Adipose_Subcutaneous	eQTL	GO_BP	MONOSACCHARIDE_BIOSYNTHETIC_PROCESS	12	4	0.091
NAFLD	Adipose_Subcutaneous	eQTL	GO_BP	BIOMINERALIZATION	22	6	0.093
NAFLD	Adipose_Subcutaneous	eQTL	GO_BP	ORGANELLE_MEMBRANE_FUSION	12	4	0.094
NAFLD	Adipose_Subcutaneous	eQTL	GO_BP	NUCLEOSIDE_METABOLIC_PROCESS	12	4	0.095
NAFLD	Adipose_Subcutaneous	eQTL	GO_BP	MITOCHONDRIAL_TRANSPORT	32	8	0.095
NAFLD	Adipose_Subcutaneous	eQTL	GO_BP	FATTY_ACID_METABOLIC_PROCESS	52	12	0.095
NAFLD	Adipose_Subcutaneous	eQTL	GO_BP	TRANSMEMBRANE_TRANSPORT	206	37	0.096
NAFLD	Adipose_Subcutaneous	eQTL	GO_BP	DETECTION_OF_STIMULUS_INVOLVED_IN_SENSORY_PERCEPTION	17	5	0.097
NAFLD	Adipose_Subcutaneous	eQTL	GO_BP	RESPONSE_TO_STEROID_HORMONE	59	13	0.097
NAFLD	Adipose_Subcutaneous	eQTL	GO_BP	CELLULAR_PROTEIN_CATABOLIC_PROCESS	120	23	0.098
NAFLD	Adipose_Subcutaneous	eQTL	GO_BP	RETINA_DEVELOPMENT_IN_CAMERA_TYPE_EYE	26	7	0.098
NAFLD	Adipose_Subcutaneous	eQTL	GO_BP	LIPID_CATABOLIC_PROCESS	41	10	0.099
NAFLD	Adipose_Subcutaneous	eQTL	GO_BP	ORGANOPHOSPHATE_BIOSYNTHETIC_PROCESS	82	17	0.101
NAFLD	Adipose_Subcutaneous	eQTL	GO_BP	CELLULAR_RESPONSE_TO_LIPID	111	22	0.102
NAFLD	Adipose_Subcutaneous	eQTL	GO_BP	ACTIN_FILAMENT_DEPOLYMERIZATION	12	4	0.104
NAFLD	Adipose_Subcutaneous	eQTL	GO_BP	DETECTION_OF_STIMULUS	43	10	0.104
NAFLD	Adipose_Subcutaneous	eQTL	GO_BP	NEGATIVE_REGULATION_OF_ACTIN_FILAMENT_DEPOLYMERIZATION	12	4	0.104
NAFLD	Adipose_Subcutaneous	eQTL	GO_BP	POSITIVE_REGULATION_OF_LIPID_TRANSPORT	12	4	0.105
NAFLD	Adipose_Subcutaneous	eQTL	GO_BP	CARBOXYLIC_ACID_TRANSPORT	37	9	0.106
NAFLD	Adipose_Subcutaneous	eQTL	GO_BP	DETECTION_OF_MECHANICAL_STIMULUS	12	4	0.107
NAFLD	Adipose_Subcutaneous	eQTL	GO_BP	CELLULAR_PROCESS_INVOLVED_IN_REPRODUCTION_IN_MULTICELLULAR_ORGANISM	39	9	0.108
NAFLD	Adipose_Subcutaneous	eQTL	GO_BP	CELLULAR_RESPONSE_TO_TOPOLOGICALLY_INCORRECT_PROTEIN	17	5	0.11
NAFLD	Adipose_Subcutaneous	eQTL	GO_BP	RIBOSE_PHOSPHATE_BIOSYNTHETIC_PROCESS	28	7	0.113
NAFLD	Adipose_Subcutaneous	eQTL	GO_BP	REGULATION_OF_RESPONSE_TO_OXIDATIVE_STRESS	14	4	0.116
NAFLD	Adipose_Subcutaneous	eQTL	GO_BP	GLYCOSYL_COMPOUND_METABOLIC_PROCESS	13	4	0.122
NAFLD	Adipose_Subcutaneous	eQTL	GO_BP	CARBOHYDRATE_DERIVATIVE_TRANSPORT	13	4	0.122
NAFLD	Adipose_Subcutaneous	eQTL	GO_BP	NUCLEOBASE_CONTAINING_SMALL_MOLECULE_METABOLIC_PROCESS	85	17	0.125
NAFLD	Adipose_Subcutaneous	eQTL	GO_BP	CELL_CELL_JUNCTION_ASSEMBLY	18	5	0.125
NAFLD	Adipose_Subcutaneous	eQTL	GO_BP	POSITIVE_REGULATION_OF_SYNAPTIC_TRANSMISSION	18	5	0.127
NAFLD	Adipose_Subcutaneous	eQTL	GO_BP	ORGANOPHOSPHATE_METABOLIC_PROCESS	128	24	0.127
NAFLD	Adipose_Subcutaneous	eQTL	GO_BP	POSITIVE_REGULATION_OF_NF_KAPPAB_TRANSCRIPTION_FACTOR_ACTIVITY	27	7	0.127
NAFLD	Adipose_Subcutaneous	eQTL	GO_BP	PROTEIN_HOMOOLIGOMERIZATION	23	6	0.133
NAFLD	Adipose_Subcutaneous	eQTL	GO_BP	REGULATION_OF_CYTOSOLIC_CALCIUM_ION_CONCENTRATION	60	13	0.134
NAFLD	Adipose_Subcutaneous	eQTL	GO_BP	LIPID_METABOLIC_PROCESS	198	34	0.14
NAFLD	Adipose_Subcutaneous	eQTL	GO_BP	POSITIVE_REGULATION_OF_LIPID_LOCALIZATION	13	4	0.141
NAFLD	Adipose_Subcutaneous	eQTL	GO_BP	REGULATION_OF_ANATOMICAL_STRUCTURE_SIZE	76	15	0.141
NAFLD	Adipose_Subcutaneous	eQTL	GO_BP	MODIFICATION_DEPENDENT_MACROMOLECULE_CATABOLIC_PROCESS	102	19	0.143
NAFLD	Adipose_Subcutaneous	eQTL	GO_BP	ORGANIC_ACID_TRANSMEMBRANE_TRANSPORT	19	5	0.144
NAFLD	Adipose_Subcutaneous	eQTL	GO_BP	MEMBRANE_LIPID_BIOSYNTHETIC_PROCESS	19	5	0.148
NAFLD	Adipose_Subcutaneous	eQTL	GO_BP	ORGANIC_ACID_TRANSPORT	46	10	0.149
NAFLD	Adipose_Subcutaneous	eQTL	GO_BP	PRESYNAPTIC_ENDOCYTOSIS	10	3	0.15
NAFLD	Adipose_Subcutaneous	eQTL	GO_BP	FATTY_ACID_CATABOLIC_PROCESS	14	4	0.15
NAFLD	Adipose_Subcutaneous	eQTL	GO_BP	SYNAPTIC_VESICLE_RECYCLING	10	3	0.15
NAFLD	Adipose_Subcutaneous	eQTL	GO_BP	PURINE_CONTAINING_COMPOUND_BIOSYNTHETIC_PROCESS	30	7	0.152
NAFLD	Adipose_Subcutaneous	eQTL	GO_BP	MONOCARBOXYLIC_ACID_METABOLIC_PROCESS	86	17	0.152
NAFLD	Adipose_Subcutaneous	eQTL	GO_BP	MEMBRANE_ORGANIZATION	113	21	0.153
NAFLD	Adipose_Subcutaneous	eQTL	GO_BP	RESPONSE_TO_TOPOLOGICALLY_INCORRECT_PROTEIN	19	5	0.154
NAFLD	Adipose_Subcutaneous	eQTL	GO_BP	SENSORY_SYSTEM_DEVELOPMENT	59	12	0.154
NAFLD	Adipose_Subcutaneous	eQTL	GO_BP	ANTIGEN_PROCESSING_AND_PRESENTATION_OF_PEPTIDE_ANTIGEN_VIA_MHC_CLASS_I	14	4	0.156
NAFLD	Adipose_Subcutaneous	eQTL	GO_BP	REGULATION_OF_CELLULAR_COMPONENT_SIZE	60	12	0.16
NAFLD	Adipose_Subcutaneous	eQTL	GO_BP	PEPTIDE_METABOLIC_PROCESS	120	22	0.161
NAFLD	Adipose_Subcutaneous	eQTL	GO_BP	MORPHOGENESIS_OF_A_POLARIZED_EPITHELIUM	30	7	0.162
NAFLD	Adipose_Subcutaneous	eQTL	GO_BP	RESPONSE_TO_DRUG	59	12	0.164
NAFLD	Adipose_Subcutaneous	eQTL	GO_BP	PROTEASOMAL_PROTEIN_CATABOLIC_PROCESS	84	16	0.164
NAFLD	Adipose_Subcutaneous	eQTL	GO_BP	AMYLOID_PRECURSOR_PROTEIN_METABOLIC_PROCESS	15	4	0.168
NAFLD	Adipose_Subcutaneous	eQTL	GO_BP	INORGANIC_ION_TRANSMEMBRANE_TRANSPORT	120	22	0.169
NAFLD	Adipose_Subcutaneous	eQTL	GO_BP	TEMPERATURE_HOMEOSTASIS	25	6	0.17
NAFLD	Adipose_Subcutaneous	eQTL	GO_BP	SENSORY_PERCEPTION_OF_MECHANICAL_STIMULUS	26	6	0.17
NAFLD	Adipose_Subcutaneous	eQTL	GO_BP	CELLULAR_COMPONENT_ASSEMBLY_INVOLVED_IN_MORPHOGENESIS	30	7	0.172
NAFLD	Adipose_Subcutaneous	eQTL	GO_BP	NUCLEOSIDE_MONOPHOSPHATE_METABOLIC_PROCESS	10	3	0.172
NAFLD	Adipose_Subcutaneous	eQTL	GO_BP	THIOESTER_METABOLIC_PROCESS	20	5	0.176
NAFLD	Adipose_Subcutaneous	eQTL	GO_BP	CARBOHYDRATE_DERIVATIVE_CATABOLIC_PROCESS	20	5	0.176
NAFLD	Adipose_Subcutaneous	eQTL	GO_BP	ORGANIC_CYCLIC_COMPOUND_CATABOLIC_PROCESS	90	17	0.177
NAFLD	Adipose_Subcutaneous	eQTL	GO_BP	RESPONSE_TO_ALKALOID	15	4	0.177
NAFLD	Adipose_Subcutaneous	eQTL	GO_BP	REGULATION_OF_MACROAUTOPHAGY	19	5	0.177
NAFLD	Adipose_Subcutaneous	eQTL	GO_BP	REGULATION_OF_AMYLOID_PRECURSOR_PROTEIN_CATABOLIC_PROCESS	10	3	0.178
NAFLD	Adipose_Subcutaneous	eQTL	GO_BP	CELL_RECOGNITION	20	5	0.178
NAFLD	Adipose_Subcutaneous	eQTL	GO_BP	MYELOID_LEUKOCYTE_ACTIVATION	114	21	0.179
NAFLD	Adipose_Subcutaneous	eQTL	GO_BP	MORPHOGENESIS_OF_AN_EPITHELIUM	90	17	0.181
NAFLD	Adipose_Subcutaneous	eQTL	GO_BP	MONOCARBOXYLIC_ACID_CATABOLIC_PROCESS	15	4	0.181
NAFLD	Adipose_Subcutaneous	eQTL	GO_BP	MORPHOGENESIS_OF_A_BRANCHING_STRUCTURE	37	8	0.182
NAFLD	Adipose_Subcutaneous	eQTL	GO_BP	MEMBRANE_LIPID_METABOLIC_PROCESS	27	6	0.182
NAFLD	Adipose_Subcutaneous	eQTL	GO_BP	CELL_CELL_JUNCTION_ORGANIZATION	26	6	0.184
NAFLD	Adipose_Subcutaneous	eQTL	GO_BP	CELLULAR_LIPID_METABOLIC_PROCESS	131	23	0.186
NAFLD	Adipose_Subcutaneous	eQTL	GO_BP	BLASTOCYST_DEVELOPMENT	15	4	0.186
NAFLD	Adipose_Subcutaneous	eQTL	GO_BP	BONE_MINERALIZATION	15	4	0.188
NAFLD	Adipose_Subcutaneous	eQTL	GO_BP	REGULATION_OF_ORGANELLE_ORGANIZATION	190	33	0.188
NAFLD	Adipose_Subcutaneous	eQTL	GO_BP	ORGANIC_ACID_METABOLIC_PROCESS	126	23	0.188
NAFLD	Adipose_Subcutaneous	eQTL	GO_BP	APICAL_JUNCTION_ASSEMBLY	10	3	0.188
NAFLD	Adipose_Subcutaneous	eQTL	GO_BP	LIPID_OXIDATION	15	4	0.189
NAFLD	Adipose_Subcutaneous	eQTL	GO_BP	SPERMATID_DIFFERENTIATION	15	4	0.19
NAFLD	Adipose_Subcutaneous	eQTL	GO_BP	DEVELOPMENTAL_PROCESS_INVOLVED_IN_REPRODUCTION	123	22	0.191
NAFLD	Adipose_Subcutaneous	eQTL	GO_BP	NUCLEOSIDE_PHOSPHATE_CATABOLIC_PROCESS	10	3	0.191
NAFLD	Adipose_Subcutaneous	eQTL	GO_BP	EPITHELIAL_TUBE_MORPHOGENESIS	50	10	0.191
NAFLD	Adipose_Subcutaneous	eQTL	GO_BP	REGULATION_OF_LIPID_TRANSPORT	20	5	0.192
NAFLD	Adipose_Subcutaneous	eQTL	GO_BP	PROTEIN_CATABOLIC_PROCESS	145	25	0.193
NAFLD	Adipose_Subcutaneous	eQTL	GO_BP	RESPONSE_TO_RADIATION	72	14	0.193
NAFLD	Adipose_Subcutaneous	eQTL	GO_BP	LIPID_TRANSLOCATION	10	3	0.196
NAFLD	Adipose_Subcutaneous	eQTL	GO_BP	REGULATION_OF_MEMBRANE_LIPID_DISTRIBUTION	10	3	0.196
NAFLD	Adipose_Subcutaneous	eQTL	GO_BP	NEGATIVE_REGULATION_OF_LEUKOCYTE_PROLIFERATION	10	3	0.197
NAFLD	Adipose_Subcutaneous	eQTL	GO_BP	MATERNAL_PROCESS_INVOLVED_IN_FEMALE_PREGNANCY	10	3	0.197
NAFLD	Adipose_Subcutaneous	eQTL	GO_BP	GLYCOSYLATION	26	6	0.197
NAFLD	Adipose_Subcutaneous	eQTL	GO_BP	POSITIVE_REGULATION_OF_JUN_KINASE_ACTIVITY	10	3	0.198
NAFLD	Adipose_Subcutaneous	eQTL	GO_BP	APOPTOTIC_MITOCHONDRIAL_CHANGES	21	5	0.198
NAFLD	Adipose_Subcutaneous	eQTL	GO_BP	DNA_MODIFICATION	16	4	0.199
NAFLD	Adipose_Subcutaneous	eQTL	GO_BP	NEGATIVE_REGULATION_OF_SIGNALING_RECEPTOR_ACTIVITY	10	3	0.2
NAFLD	Adipose_Subcutaneous	eQTL	GO_BP	ION_HOMEOSTASIS	126	22	0.2
NAFLD	Adipose_Subcutaneous	eQTL	GO_BP	REGULATION_OF_NITRIC_OXIDE_METABOLIC_PROCESS	10	3	0.2
NAFLD	Adipose_Subcutaneous	eQTL	GO_BP	NEGATIVE_REGULATION_OF_POTASSIUM_ION_TRANSPORT	10	3	0.202
NAFLD	Adipose_Subcutaneous	eQTL	GO_BP	GOLGI_ORGANIZATION	21	5	0.202
NAFLD	Adipose_Subcutaneous	eQTL	GO_BP	MYELOID_CELL_DIFFERENTIATION	76	14	0.203
NAFLD	Adipose_Subcutaneous	eQTL	GO_BP	NEGATIVE_REGULATION_OF_PROTEIN_CONTAINING_COMPLEX_DISASSEMBLY	21	5	0.203
NAFLD	Adipose_Subcutaneous	eQTL	GO_BP	FATTY_ACID_TRANSPORT	21	5	0.204
NAFLD	Adipose_Subcutaneous	eQTL	GO_BP	STRIATED_MUSCLE_CELL_DEVELOPMENT	33	7	0.205
NAFLD	Adipose_Subcutaneous	eQTL	GO_BP	PURINE_CONTAINING_COMPOUND_METABOLIC_PROCESS	60	12	0.206
NAFLD	Adipose_Subcutaneous	eQTL	GO_BP	FAT_CELL_DIFFERENTIATION	38	8	0.206
NAFLD	Adipose_Subcutaneous	eQTL	GO_BP	NIK_NF_KAPPAB_SIGNALING	37	8	0.206
NAFLD	Adipose_Subcutaneous	eQTL	GO_BP	PROTEIN_LOCALIZATION_TO_CELL_SURFACE	11	3	0.207
NAFLD	Adipose_Subcutaneous	eQTL	GO_BP	REGULATION_OF_SIGNALING_RECEPTOR_ACTIVITY	21	5	0.207
NAFLD	Adipose_Subcutaneous	eQTL	GO_BP	NUCLEOSOME_ASSEMBLY	11	3	0.208
NAFLD	Adipose_Subcutaneous	eQTL	GO_BP	SYNAPTIC_TRANSMISSION_GLUTAMATERGIC	10	3	0.208
NAFLD	Adipose_Subcutaneous	eQTL	GO_BP	LIPID_HOMEOSTASIS	21	5	0.208
NAFLD	Adipose_Subcutaneous	eQTL	GO_BP	REGULATION_OF_ATP_METABOLIC_PROCESS	16	4	0.209
NAFLD	Adipose_Subcutaneous	eQTL	GO_BP	NEGATIVE_REGULATION_OF_PROTEIN_CONTAINING_COMPLEX_ASSEMBLY	27	6	0.211
NAFLD	Adipose_Subcutaneous	eQTL	GO_BP	SODIUM_ION_TRANSMEMBRANE_TRANSPORT	21	5	0.211
NAFLD	Adipose_Subcutaneous	eQTL	GO_BP	MITOCHONDRION_ORGANIZATION	67	13	0.212
NAFLD	Adipose_Subcutaneous	eQTL	GO_BP	CARBOHYDRATE_BIOSYNTHETIC_PROCESS	32	7	0.212
NAFLD	Adipose_Subcutaneous	eQTL	GO_BP	INTERMEDIATE_FILAMENT_BASED_PROCESS	11	3	0.213
NAFLD	Adipose_Subcutaneous	eQTL	GO_BP	CELLULAR_MACROMOLECULE_CATABOLIC_PROCESS	178	30	0.215
NAFLD	Adipose_Subcutaneous	eQTL	GO_BP	POSITIVE_REGULATION_OF_INTRACELLULAR_PROTEIN_TRANSPORT	27	6	0.217
NAFLD	Adipose_Subcutaneous	eQTL	GO_BP	METAL_ION_HOMEOSTASIS	102	18	0.218
NAFLD	Adipose_Subcutaneous	eQTL	GO_BP	DNA_REPAIR	88	16	0.218
NAFLD	Adipose_Subcutaneous	eQTL	GO_BP	NUCLEOTIDE_EXCISION_REPAIR	16	4	0.218
NAFLD	Adipose_Subcutaneous	eQTL	GO_BP	POSITIVE_REGULATION_OF_PROTEIN_POLYMERIZATION	17	4	0.219
NAFLD	Adipose_Subcutaneous	eQTL	GO_BP	TRNA_METABOLIC_PROCESS	16	4	0.22
NAFLD	Adipose_Subcutaneous	eQTL	GO_BP	GLYCOPROTEIN_BIOSYNTHETIC_PROCESS	33	7	0.221
NAFLD	Adipose_Subcutaneous	eQTL	GO_BP	REGULATION_OF_MITOCHONDRION_ORGANIZATION	22	5	0.221
NAFLD	Adipose_Subcutaneous	eQTL	GO_BP	OVARIAN_FOLLICLE_DEVELOPMENT	11	3	0.221
NAFLD	Adipose_Subcutaneous	eQTL	GO_BP	PROTEIN_SUMOYLATION	11	3	0.221
NAFLD	Adipose_Subcutaneous	eQTL	GO_BP	PROTEIN_TETRAMERIZATION	11	3	0.222
NAFLD	Adipose_Subcutaneous	eQTL	GO_BP	ADAPTIVE_THERMOGENESIS	22	5	0.223
NAFLD	Adipose_Subcutaneous	eQTL	GO_BP	PROTEIN_POLYUBIQUITINATION	63	12	0.223
NAFLD	Adipose_Subcutaneous	eQTL	GO_BP	PHOSPHOLIPID_BIOSYNTHETIC_PROCESS	38	8	0.223
NAFLD	Adipose_Subcutaneous	eQTL	GO_BP	SINGLE_FERTILIZATION	11	3	0.225
NAFLD	Adipose_Subcutaneous	eQTL	GO_BP	SCF_DEPENDENT_PROTEASOMAL_UBIQUITIN_DEPENDENT_PROTEIN_CATABOLIC_PROCESS	21	5	0.225
NAFLD	Adipose_Subcutaneous	eQTL	GO_BP	NEGATIVE_REGULATION_OF_RESPONSE_TO_DNA_DAMAGE_STIMULUS	11	3	0.226
NAFLD	Adipose_Subcutaneous	eQTL	GO_BP	PROTEOLYSIS	263	42	0.226
NAFLD	Adipose_Subcutaneous	eQTL	GO_BP	PIGMENTATION	11	3	0.226
NAFLD	Adipose_Subcutaneous	eQTL	GO_BP	PYRIMIDINE_CONTAINING_COMPOUND_METABOLIC_PROCESS	11	3	0.227
NAFLD	Adipose_Subcutaneous	eQTL	GO_BP	STEROL_METABOLIC_PROCESS	27	6	0.228
NAFLD	Adipose_Subcutaneous	eQTL	GO_BP	NEGATIVE_REGULATION_OF_ORGANELLE_ORGANIZATION	59	11	0.229
NAFLD	Adipose_Subcutaneous	eQTL	GO_BP	ENDOPLASMIC_RETICULUM_ORGANIZATION	11	3	0.229
NAFLD	Adipose_Subcutaneous	eQTL	GO_BP	TRANSITION_METAL_ION_TRANSPORT	17	4	0.232
NAFLD	Adipose_Subcutaneous	eQTL	GO_BP	INTRACELLULAR_TRANSPORT	222	37	0.233
NAFLD	Adipose_Subcutaneous	eQTL	GO_BP	LIPID_LOCALIZATION	73	14	0.233
NAFLD	Adipose_Subcutaneous	eQTL	GO_BP	FATTY_ACID_BETA_OXIDATION	11	3	0.233
NAFLD	Adipose_Subcutaneous	eQTL	GO_BP	MYOFIBRIL_ASSEMBLY	22	5	0.235
NAFLD	Adipose_Subcutaneous	eQTL	GO_BP	TRANSCRIPTION_COUPLED_NUCLEOTIDE_EXCISION_REPAIR	11	3	0.237
NAFLD	Adipose_Subcutaneous	eQTL	GO_BP	DETECTION_OF_LIGHT_STIMULUS	11	3	0.237
NAFLD	Adipose_Subcutaneous	eQTL	GO_BP	NEGATIVE_REGULATION_OF_ACTIN_FILAMENT_POLYMERIZATION	17	4	0.238
NAFLD	Adipose_Subcutaneous	eQTL	GO_BP	MULTICELLULAR_ORGANISMAL_HOMEOSTASIS	76	14	0.239
NAFLD	Adipose_Subcutaneous	eQTL	GO_BP	CELLULAR_AMINO_ACID_METABOLIC_PROCESS	28	6	0.24
NAFLD	Adipose_Subcutaneous	eQTL	GO_BP	AMINO_ACID_TRANSPORT	17	4	0.24
NAFLD	Adipose_Subcutaneous	eQTL	GO_BP	REGULATION_OF_LIPID_LOCALIZATION	22	5	0.242
NAFLD	Adipose_Subcutaneous	eQTL	GO_BP	REGULATION_OF_TRANSMEMBRANE_TRANSPORT	76	14	0.244
NAFLD	Adipose_Subcutaneous	eQTL	GO_BP	REGULATION_OF_ANIMAL_ORGAN_MORPHOGENESIS	39	8	0.246
NAFLD	Adipose_Subcutaneous	eQTL	GO_BP	RNA_PHOSPHODIESTER_BOND_HYDROLYSIS_EXONUCLEOLYTIC	11	3	0.248
NAFLD	Adipose_Subcutaneous	eQTL	GO_BP	HORMONE_METABOLIC_PROCESS	27	6	0.248
NAFLD	Adipose_Subcutaneous	eQTL	GO_BP	CELLULAR_AMINO_ACID_CATABOLIC_PROCESS	11	3	0.249
NAFLD	Adipose_Subcutaneous	eQTL	GO_BP	RNA_MODIFICATION	17	4	0.25
NAFLD	Adipose_Subcutaneous	eQTL	GO_BP	CELLULAR_HOMEOSTASIS	151	25	0.25
NAFLD	Adipose_Subcutaneous	eQTL	GO_BP	NUCLEOSIDE_PHOSPHATE_BIOSYNTHETIC_PROCESS	40	8	0.251
NAFLD	Adipose_Subcutaneous	eQTL	GO_BP	CELL_CYCLE_PHASE_TRANSITION	127	22	0.252
NAFLD	Adipose_Subcutaneous	eQTL	GO_BP	REGULATION_OF_PROTEIN_DEPOLYMERIZATION	17	4	0.258
NAFLD	Adipose_Subcutaneous	eQTL	GO_BP	CELLULAR_RESPONSE_TO_MOLECULE_OF_BACTERIAL_ORIGIN	40	8	0.26
NAFLD	Adipose_Subcutaneous	eQTL	GO_BP	IRON_ION_TRANSPORT	12	3	0.261
NAFLD	Adipose_Subcutaneous	eQTL	GO_BP	NEGATIVE_REGULATION_OF_NEURON_DIFFERENTIATION	12	3	0.261
NAFLD	Adipose_Subcutaneous	eQTL	GO_BP	REGULATION_OF_CARBOHYDRATE_BIOSYNTHETIC_PROCESS	17	4	0.262
NAFLD	Adipose_Subcutaneous	eQTL	GO_BP	POSITIVE_REGULATION_OF_ACTIN_FILAMENT_POLYMERIZATION	12	3	0.263
NAFLD	Adipose_Subcutaneous	eQTL	GO_BP	REGULATION_OF_CATION_TRANSMEMBRANE_TRANSPORT	46	9	0.264
NAFLD	Adipose_Subcutaneous	eQTL	GO_BP	AMINO_ACID_TRANSMEMBRANE_TRANSPORT	12	3	0.265
NAFLD	Adipose_Subcutaneous	eQTL	GO_BP	INNATE_IMMUNE_RESPONSE_ACTIVATING_SIGNAL_TRANSDUCTION	23	5	0.265
NAFLD	Adipose_Subcutaneous	eQTL	GO_BP	PHOSPHOLIPID_TRANSPORT	17	4	0.265
NAFLD	Adipose_Subcutaneous	eQTL	GO_BP	NUCLEOSIDE_BISPHOSPHATE_METABOLIC_PROCESS	23	5	0.268
NAFLD	Adipose_Subcutaneous	eQTL	GO_BP	SODIUM_ION_TRANSPORT	35	7	0.268
NAFLD	Adipose_Subcutaneous	eQTL	GO_BP	CELLULAR_RESPONSE_TO_CHEMICAL_STRESS	48	9	0.269
NAFLD	Adipose_Subcutaneous	eQTL	GO_BP	REGULATION_OF_POTASSIUM_ION_TRANSPORT	17	4	0.27
NAFLD	Adipose_Subcutaneous	eQTL	GO_BP	CELLULAR_ION_HOMEOSTASIS	112	19	0.271
NAFLD	Adipose_Subcutaneous	eQTL	GO_BP	DEVELOPMENT_OF_PRIMARY_FEMALE_SEXUAL_CHARACTERISTICS	23	5	0.271
NAFLD	Adipose_Subcutaneous	eQTL	GO_BP	SECRETION	219	35	0.272
NAFLD	Adipose_Subcutaneous	eQTL	GO_BP	BIOLOGICAL_PROCESS_INVOLVED_IN_SYMBIOTIC_INTERACTION	154	26	0.272
NAFLD	Adipose_Subcutaneous	eQTL	GO_BP	LIPID_EXPORT_FROM_CELL	12	3	0.272
NAFLD	Adipose_Subcutaneous	eQTL	GO_BP	PROTEIN_TARGETING_TO_MITOCHONDRION	12	3	0.272
NAFLD	Adipose_Subcutaneous	eQTL	GO_BP	REGULATION_OF_NIK_NF_KAPPAB_SIGNALING	23	5	0.273
NAFLD	Adipose_Subcutaneous	eQTL	GO_BP	POSITIVE_REGULATION_OF_INTRACELLULAR_TRANSPORT	35	7	0.275
NAFLD	Adipose_Subcutaneous	eQTL	GO_BP	POSITIVE_REGULATION_OF_CELL_SUBSTRATE_ADHESION	17	4	0.275
NAFLD	Adipose_Subcutaneous	eQTL	GO_BP	SMALL_MOLECULE_METABOLIC_PROCESS	246	40	0.277
NAFLD	Adipose_Subcutaneous	eQTL	GO_BP	MONOCARBOXYLIC_ACID_TRANSPORT	23	5	0.277
NAFLD	Adipose_Subcutaneous	eQTL	GO_BP	ACTOMYOSIN_STRUCTURE_ORGANIZATION	47	9	0.279
NAFLD	Adipose_Subcutaneous	eQTL	GO_BP	RESPONSE_TO_CALCIUM_ION	23	5	0.279
NAFLD	Adipose_Subcutaneous	eQTL	GO_BP	CHEMICAL_HOMEOSTASIS	182	29	0.28
NAFLD	Adipose_Subcutaneous	eQTL	GO_BP	REGULATION_OF_CELLULAR_LOCALIZATION	122	21	0.282
NAFLD	Adipose_Subcutaneous	eQTL	GO_BP	CELL_MATURATION	23	5	0.283
NAFLD	Adipose_Subcutaneous	eQTL	GO_BP	PROTEIN_TARGETING	47	9	0.284
NAFLD	Adipose_Subcutaneous	eQTL	GO_BP	NEGATIVE_REGULATION_OF_CHEMOTAXIS	12	3	0.284
NAFLD	Adipose_Subcutaneous	eQTL	GO_BP	INTRACELLULAR_PROTEIN_TRANSPORT	149	25	0.284
NAFLD	Adipose_Subcutaneous	eQTL	GO_BP	NEPHRON_DEVELOPMENT	30	6	0.286
NAFLD	Adipose_Subcutaneous	eQTL	GO_BP	AMIDE_BIOSYNTHETIC_PROCESS	116	20	0.286
NAFLD	Adipose_Subcutaneous	eQTL	GO_BP	ESTABLISHMENT_OF_PROTEIN_LOCALIZATION_TO_MEMBRANE	36	7	0.287
NAFLD	Adipose_Subcutaneous	eQTL	GO_BP	REGULATION_OF_TOLL_LIKE_RECEPTOR_SIGNALING_PATHWAY	12	3	0.288
NAFLD	Adipose_Subcutaneous	eQTL	GO_BP	LONG_TERM_SYNAPTIC_POTENTIATION	12	3	0.288
NAFLD	Adipose_Subcutaneous	eQTL	GO_BP	LEUKOCYTE_CHEMOTAXIS	47	9	0.289
NAFLD	Adipose_Subcutaneous	eQTL	GO_BP	NEGATIVE_REGULATION_OF_DNA_METABOLIC_PROCESS	13	3	0.292
NAFLD	Adipose_Subcutaneous	eQTL	GO_BP	CELLULAR_RESPONSE_TO_HORMONE_STIMULUS	112	19	0.293
NAFLD	Adipose_Subcutaneous	eQTL	GO_BP	DIVALENT_INORGANIC_CATION_HOMEOSTASIS	81	14	0.293
NAFLD	Adipose_Subcutaneous	eQTL	GO_BP	REGULATION_OF_REACTIVE_OXYGEN_SPECIES_BIOSYNTHETIC_PROCESS	12	3	0.293
NAFLD	Adipose_Subcutaneous	eQTL	GO_BP	TISSUE_MORPHOGENESIS	106	18	0.294
NAFLD	Adipose_Subcutaneous	eQTL	GO_BP	MACROAUTOPHAGY	42	8	0.295
NAFLD	Adipose_Subcutaneous	eQTL	GO_BP	CALCIUM_ION_TRANSPORT_INTO_CYTOSOL	24	5	0.295
NAFLD	Adipose_Subcutaneous	eQTL	GO_BP	POSITIVE_REGULATION_OF_NIK_NF_KAPPAB_SIGNALING	18	4	0.303
NAFLD	Adipose_Subcutaneous	eQTL	GO_BP	MICROTUBULE_ORGANIZING_CENTER_ORGANIZATION	24	5	0.304
NAFLD	Adipose_Subcutaneous	eQTL	GO_BP	REPRODUCTION	193	31	0.304
NAFLD	Adipose_Subcutaneous	eQTL	GO_BP	FEMALE_SEX_DIFFERENTIATION	24	5	0.306
NAFLD	Adipose_Subcutaneous	eQTL	GO_BP	RESPONSE_TO_TOXIC_SUBSTANCE	29	6	0.306
NAFLD	Adipose_Subcutaneous	eQTL	GO_BP	AMYLOID_PRECURSOR_PROTEIN_CATABOLIC_PROCESS	13	3	0.307
NAFLD	Adipose_Subcutaneous	eQTL	GO_BP	DEVELOPMENT_OF_PRIMARY_SEXUAL_CHARACTERISTICS	36	7	0.31
NAFLD	Adipose_Subcutaneous	eQTL	GO_BP	CELLULAR_CARBOHYDRATE_METABOLIC_PROCESS	44	8	0.313
NAFLD	Adipose_Subcutaneous	eQTL	GO_BP	TRNA_PROCESSING	13	3	0.314
NAFLD	Adipose_Subcutaneous	eQTL	GO_BP	MACROMOLECULE_CATABOLIC_PROCESS	210	33	0.314
NAFLD	Adipose_Subcutaneous	eQTL	GO_BP	BRANCHING_MORPHOGENESIS_OF_AN_EPITHELIAL_TUBE	31	6	0.315
NAFLD	Adipose_Subcutaneous	eQTL	GO_BP	SEX_DIFFERENTIATION	42	8	0.316
NAFLD	Adipose_Subcutaneous	eQTL	GO_BP	ODONTOGENESIS_OF_DENTIN_CONTAINING_TOOTH	13	3	0.316
NAFLD	Adipose_Subcutaneous	eQTL	GO_BP	POSITIVE_REGULATION_OF_MITOCHONDRION_ORGANIZATION	13	3	0.316
NAFLD	Adipose_Subcutaneous	eQTL	GO_BP	RESPONSE_TO_OXIDATIVE_STRESS	67	12	0.317
NAFLD	Adipose_Subcutaneous	eQTL	GO_BP	REGULATION_OF_PROTEIN_STABILITY	50	9	0.321
NAFLD	Adipose_Subcutaneous	eQTL	GO_BP	CYTOSOLIC_CALCIUM_ION_TRANSPORT	26	5	0.321
NAFLD	Adipose_Subcutaneous	eQTL	GO_BP	LUNG_MORPHOGENESIS	13	3	0.322
NAFLD	Adipose_Subcutaneous	eQTL	GO_BP	GLOMERULUS_DEVELOPMENT	13	3	0.322
NAFLD	Adipose_Subcutaneous	eQTL	GO_BP	PROTEIN_TARGETING_TO_MEMBRANE	19	4	0.324
NAFLD	Adipose_Subcutaneous	eQTL	GO_BP	MUSCLE_CELL_DEVELOPMENT	45	8	0.324
NAFLD	Adipose_Subcutaneous	eQTL	GO_BP	REGULATION_OF_LEUKOCYTE_CHEMOTAXIS	24	5	0.324
NAFLD	Adipose_Subcutaneous	eQTL	GO_BP	NUCLEOBASE_CONTAINING_SMALL_MOLECULE_BIOSYNTHETIC_PROCESS	13	3	0.328
NAFLD	Adipose_Subcutaneous	eQTL	GO_BP	CATION_TRANSPORT	156	25	0.328
NAFLD	Adipose_Subcutaneous	eQTL	GO_BP	REGULATION_OF_ACTIN_FILAMENT_ORGANIZATION	43	8	0.33
NAFLD	Adipose_Subcutaneous	eQTL	GO_BP	REACTIVE_NITROGEN_SPECIES_METABOLIC_PROCESS	13	3	0.331
NAFLD	Adipose_Subcutaneous	eQTL	GO_BP	PROTEIN_DESTABILIZATION	13	3	0.333
NAFLD	Adipose_Subcutaneous	eQTL	GO_BP	POSITIVE_REGULATION_OF_DNA_BINDING_TRANSCRIPTION_FACTOR_ACTIVITY	47	9	0.333
NAFLD	Adipose_Subcutaneous	eQTL	GO_BP	POSITIVE_REGULATION_OF_RESPONSE_TO_BIOTIC_STIMULUS	43	8	0.335
NAFLD	Adipose_Subcutaneous	eQTL	GO_BP	REGULATION_OF_DNA_REPAIR	19	4	0.336
NAFLD	Adipose_Subcutaneous	eQTL	GO_BP	CELLULAR_RESPONSE_TO_BIOTIC_STIMULUS	43	8	0.338
NAFLD	Adipose_Subcutaneous	eQTL	GO_BP	NEGATIVE_REGULATION_OF_CATION_TRANSMEMBRANE_TRANSPORT	13	3	0.338
NAFLD	Adipose_Subcutaneous	eQTL	GO_BP	RESPONSE_TO_REACTIVE_OXYGEN_SPECIES	38	7	0.339
NAFLD	Adipose_Subcutaneous	eQTL	GO_BP	DNA_METABOLIC_PROCESS	150	24	0.342
NAFLD	Adipose_Subcutaneous	eQTL	GO_BP	REGULATION_OF_TRANSMEMBRANE_RECEPTOR_PROTEIN_SERINE_THREONINE_KINASE_SIGNALING_PATHWAY	45	8	0.342
NAFLD	Adipose_Subcutaneous	eQTL	GO_BP	ANATOMICAL_STRUCTURE_MATURATION	32	6	0.347
NAFLD	Adipose_Subcutaneous	eQTL	GO_BP	CELL_CYCLE	318	47	0.347
NAFLD	Adipose_Subcutaneous	eQTL	GO_BP	RESPONSE_TO_HYDROGEN_PEROXIDE	25	5	0.35
NAFLD	Adipose_Subcutaneous	eQTL	GO_BP	POSITIVE_REGULATION_OF_DEVELOPMENTAL_GROWTH	26	5	0.35
NAFLD	Adipose_Subcutaneous	eQTL	GO_BP	REGULATION_OF_REPRODUCTIVE_PROCESS	20	4	0.351
NAFLD	Adipose_Subcutaneous	eQTL	GO_BP	PHOSPHOLIPID_METABOLIC_PROCESS	51	9	0.353
NAFLD	Adipose_Subcutaneous	eQTL	GO_BP	ACTIVATION_OF_INNATE_IMMUNE_RESPONSE	26	5	0.355
NAFLD	Adipose_Subcutaneous	eQTL	GO_BP	REGULATION_OF_SUPRAMOLECULAR_FIBER_ORGANIZATION	57	10	0.356
NAFLD	Adipose_Subcutaneous	eQTL	GO_BP	ORGANOPHOSPHATE_ESTER_TRANSPORT	20	4	0.357
NAFLD	Adipose_Subcutaneous	eQTL	GO_BP	UNSATURATED_FATTY_ACID_METABOLIC_PROCESS	19	4	0.358
NAFLD	Adipose_Subcutaneous	eQTL	GO_BP	MYELOID_LEUKOCYTE_MEDIATED_IMMUNITY	96	16	0.359
NAFLD	Adipose_Subcutaneous	eQTL	GO_BP	SPINDLE_ASSEMBLY	20	4	0.36
NAFLD	Adipose_Subcutaneous	eQTL	GO_BP	NEGATIVE_REGULATION_OF_IMMUNE_SYSTEM_PROCESS	56	10	0.36
NAFLD	Adipose_Subcutaneous	eQTL	GO_BP	NEGATIVE_REGULATION_OF_CELLULAR_PROTEIN_LOCALIZATION	14	3	0.36
NAFLD	Adipose_Subcutaneous	eQTL	GO_BP	EMBRYONIC_APPENDAGE_MORPHOGENESIS	20	4	0.361
NAFLD	Adipose_Subcutaneous	eQTL	GO_BP	NEGATIVE_REGULATION_OF_CELL_CYCLE	114	19	0.363
NAFLD	Adipose_Subcutaneous	eQTL	GO_BP	CALCIUM_MEDIATED_SIGNALING	26	5	0.364
NAFLD	Adipose_Subcutaneous	eQTL	GO_BP	NEGATIVE_REGULATION_OF_CELLULAR_COMPONENT_ORGANIZATION	120	19	0.364
NAFLD	Adipose_Subcutaneous	eQTL	GO_BP	ENDOPLASMIC_RETICULUM_TO_GOLGI_VESICLE_MEDIATED_TRANSPORT	26	5	0.365
NAFLD	Adipose_Subcutaneous	eQTL	GO_BP	REGULATION_OF_CELL_MORPHOGENESIS	44	8	0.365
NAFLD	Adipose_Subcutaneous	eQTL	GO_BP	RESPONSE_TO_ACTIVITY	14	3	0.367
NAFLD	Adipose_Subcutaneous	eQTL	GO_BP	REGULATION_OF_PROTEIN_CONTAINING_COMPLEX_DISASSEMBLY	26	5	0.367
NAFLD	Adipose_Subcutaneous	eQTL	GO_BP	CATION_TRANSMEMBRANE_TRANSPORT	113	18	0.368
NAFLD	Adipose_Subcutaneous	eQTL	GO_BP	POSITIVE_REGULATION_OF_TRANSMEMBRANE_RECEPTOR_PROTEIN_SERINE_THREONINE_KINASE_SIGNALING_PATHWAY	21	4	0.368
NAFLD	Adipose_Subcutaneous	eQTL	GO_BP	NEGATIVE_REGULATION_OF_VIRAL_PROCESS	14	3	0.369
NAFLD	Adipose_Subcutaneous	eQTL	GO_BP	CELL_CHEMOTAXIS	63	11	0.369
NAFLD	Adipose_Subcutaneous	eQTL	GO_BP	REGULATION_OF_T_CELL_MEDIATED_IMMUNITY	14	3	0.37
NAFLD	Adipose_Subcutaneous	eQTL	GO_BP	SULFUR_COMPOUND_BIOSYNTHETIC_PROCESS	20	4	0.37
NAFLD	Adipose_Subcutaneous	eQTL	GO_BP	CYCLIC_NUCLEOTIDE_MEDIATED_SIGNALING	14	3	0.37
NAFLD	Adipose_Subcutaneous	eQTL	GO_BP	NUCLEOSIDE_BISPHOSPHATE_BIOSYNTHETIC_PROCESS	14	3	0.371
NAFLD	Adipose_Subcutaneous	eQTL	GO_BP	T_CELL_PROLIFERATION	27	5	0.372
NAFLD	Adipose_Subcutaneous	eQTL	GO_BP	RESPONSE_TO_LIPID	170	27	0.372
NAFLD	Adipose_Subcutaneous	eQTL	GO_BP	NEGATIVE_REGULATION_OF_CYTOSKELETON_ORGANIZATION	33	6	0.373
NAFLD	Adipose_Subcutaneous	eQTL	GO_BP	REGULATION_OF_COAGULATION	10	2	0.373
NAFLD	Adipose_Subcutaneous	eQTL	GO_BP	REGULATION_OF_RESPONSE_TO_DNA_DAMAGE_STIMULUS	39	7	0.373
NAFLD	Adipose_Subcutaneous	eQTL	GO_BP	POSITIVE_REGULATION_OF_PROTEIN_CONTAINING_COMPLEX_ASSEMBLY	34	6	0.374
NAFLD	Adipose_Subcutaneous	eQTL	GO_BP	SENSORY_PERCEPTION	70	12	0.375
NAFLD	Adipose_Subcutaneous	eQTL	GO_BP	I_KAPPAB_KINASE_NF_KAPPAB_SIGNALING	32	6	0.376
NAFLD	Adipose_Subcutaneous	eQTL	GO_BP	REGULATION_OF_CELL_CYCLE_PROCESS	148	24	0.377
NAFLD	Adipose_Subcutaneous	eQTL	GO_BP	ADULT_LOCOMOTORY_BEHAVIOR	14	3	0.377
NAFLD	Adipose_Subcutaneous	eQTL	GO_BP	CELLULAR_RESPONSE_TO_LIGHT_STIMULUS	21	4	0.377
NAFLD	Adipose_Subcutaneous	eQTL	GO_BP	ENDOPLASMIC_RETICULUM_UNFOLDED_PROTEIN_RESPONSE	14	3	0.377
NAFLD	Adipose_Subcutaneous	eQTL	GO_BP	ACTIN_FILAMENT_ORGANIZATION	71	12	0.377
NAFLD	Adipose_Subcutaneous	eQTL	GO_BP	RESPONSE_TO_METAL_ION	58	10	0.379
NAFLD	Adipose_Subcutaneous	eQTL	GO_BP	CELLULAR_MACROMOLECULE_LOCALIZATION	271	41	0.382
NAFLD	Adipose_Subcutaneous	eQTL	GO_BP	NEGATIVE_REGULATION_OF_PROTEIN_POLYMERIZATION	21	4	0.382
NAFLD	Adipose_Subcutaneous	eQTL	GO_BP	ESTABLISHMENT_OF_TISSUE_POLARITY	27	5	0.385
NAFLD	Adipose_Subcutaneous	eQTL	GO_BP	AMYLOID_BETA_METABOLIC_PROCESS	15	3	0.385
NAFLD	Adipose_Subcutaneous	eQTL	GO_BP	MULTI_MULTICELLULAR_ORGANISM_PROCESS	34	6	0.387
NAFLD	Adipose_Subcutaneous	eQTL	GO_BP	CALCIUM_ION_TRANSMEMBRANE_TRANSPORT	48	8	0.387
NAFLD	Adipose_Subcutaneous	eQTL	GO_BP	MICROTUBULE_BASED_PROCESS	119	19	0.389
NAFLD	Adipose_Subcutaneous	eQTL	GO_BP	EXOCYTOSIS	136	22	0.391
NAFLD	Adipose_Subcutaneous	eQTL	GO_BP	MORPHOGENESIS_OF_EMBRYONIC_EPITHELIUM	21	4	0.392
NAFLD	Adipose_Subcutaneous	eQTL	GO_BP	NEGATIVE_REGULATION_OF_CELL_CYCLE_PROCESS	71	12	0.394
NAFLD	Adipose_Subcutaneous	eQTL	GO_BP	GLYCEROLIPID_METABOLIC_PROCESS	52	9	0.394
NAFLD	Adipose_Subcutaneous	eQTL	GO_BP	POSITIVE_REGULATION_OF_UBIQUITIN_DEPENDENT_PROTEIN_CATABOLIC_PROCESS	15	3	0.398
NAFLD	Adipose_Subcutaneous	eQTL	GO_BP	GLYCEROLIPID_BIOSYNTHETIC_PROCESS	33	6	0.399
NAFLD	Adipose_Subcutaneous	eQTL	GO_BP	REGULATION_OF_ALCOHOL_BIOSYNTHETIC_PROCESS	15	3	0.399
NAFLD	Adipose_Subcutaneous	eQTL	GO_BP	EPITHELIUM_DEVELOPMENT	202	31	0.403
NAFLD	Adipose_Subcutaneous	eQTL	GO_BP	POLYOL_METABOLIC_PROCESS	15	3	0.404
NAFLD	Adipose_Subcutaneous	eQTL	GO_BP	CILIUM_ORGANIZATION	52	9	0.404
NAFLD	Adipose_Subcutaneous	eQTL	GO_BP	POSITIVE_REGULATION_OF_CANONICAL_WNT_SIGNALING_PATHWAY	27	5	0.404
NAFLD	Adipose_Subcutaneous	eQTL	GO_BP	RESPONSE_TO_HORMONE	152	24	0.405
NAFLD	Adipose_Subcutaneous	eQTL	GO_BP	FEMALE_GAMETE_GENERATION	15	3	0.405
NAFLD	Adipose_Subcutaneous	eQTL	GO_BP	NUCLEOSOME_ORGANIZATION	22	4	0.406
NAFLD	Adipose_Subcutaneous	eQTL	GO_BP	SIGNAL_TRANSDUCTION_IN_RESPONSE_TO_DNA_DAMAGE	33	6	0.407
NAFLD	Adipose_Subcutaneous	eQTL	GO_BP	CARBOHYDRATE_METABOLIC_PROCESS	86	14	0.409
NAFLD	Adipose_Subcutaneous	eQTL	GO_BP	PROTEIN_PHOSPHOPANTETHEINYLATION	28	5	0.412
NAFLD	Adipose_Subcutaneous	eQTL	GO_BP	TRANSLATIONAL_INITIATION	27	5	0.415
NAFLD	Adipose_Subcutaneous	eQTL	GO_BP	FOCAL_ADHESION_ASSEMBLY	15	3	0.415
NAFLD	Adipose_Subcutaneous	eQTL	GO_BP	CELLULAR_RESPONSE_TO_TOXIC_SUBSTANCE	15	3	0.417
NAFLD	Adipose_Subcutaneous	eQTL	GO_BP	CYTOSKELETON_ORGANIZATION	230	34	0.418
NAFLD	Adipose_Subcutaneous	eQTL	GO_BP	REGULATION_OF_JUN_KINASE_ACTIVITY	15	3	0.418
NAFLD	Adipose_Subcutaneous	eQTL	GO_BP	REGULATION_OF_AUTOPHAGY	40	7	0.419
NAFLD	Adipose_Subcutaneous	eQTL	GO_BP	VESICLE_ORGANIZATION	46	8	0.42
NAFLD	Adipose_Subcutaneous	eQTL	GO_BP	STEROID_METABOLIC_PROCESS	46	8	0.421
NAFLD	Adipose_Subcutaneous	eQTL	GO_BP	REGULATION_OF_CELLULAR_RESPONSE_TO_TRANSFORMING_GROWTH_FACTOR_BETA_STIMULUS	28	5	0.421
NAFLD	Adipose_Subcutaneous	eQTL	GO_BP	REGULATION_OF_CELL_CYCLE_ARREST	27	5	0.422
NAFLD	Adipose_Subcutaneous	eQTL	GO_BP	POSITIVE_REGULATION_OF_MITOTIC_CELL_CYCLE	22	4	0.423
NAFLD	Adipose_Subcutaneous	eQTL	GO_BP	CELL_CYCLE_ARREST	45	8	0.424
NAFLD	Adipose_Subcutaneous	eQTL	GO_BP	RESPONSE_TO_MOLECULE_OF_BACTERIAL_ORIGIN	67	11	0.425
NAFLD	Adipose_Subcutaneous	eQTL	GO_BP	TRIGLYCERIDE_METABOLIC_PROCESS	15	3	0.428
NAFLD	Adipose_Subcutaneous	eQTL	GO_BP	ENDOCYTOSIS	94	15	0.428
NAFLD	Adipose_Subcutaneous	eQTL	GO_BP	NEURON_PROJECTION_EXTENSION	22	4	0.43
NAFLD	Adipose_Subcutaneous	eQTL	GO_BP	REGULATION_OF_CELL_SUBSTRATE_ADHESION	33	6	0.43
NAFLD	Adipose_Subcutaneous	eQTL	GO_BP	ESTABLISHMENT_OF_PROTEIN_LOCALIZATION_TO_ORGANELLE	68	11	0.432
NAFLD	Adipose_Subcutaneous	eQTL	GO_BP	LIPID_BIOSYNTHETIC_PROCESS	109	17	0.432
NAFLD	Adipose_Subcutaneous	eQTL	GO_BP	POSITIVE_REGULATION_OF_DNA_BINDING	10	2	0.432
NAFLD	Adipose_Subcutaneous	eQTL	GO_BP	MESODERM_DEVELOPMENT	16	3	0.432
NAFLD	Adipose_Subcutaneous	eQTL	GO_BP	SECOND_MESSENGER_MEDIATED_SIGNALING	41	7	0.433
NAFLD	Adipose_Subcutaneous	eQTL	GO_BP	NUCLEOSIDE_DIPHOSPHATE_METABOLIC_PROCESS	22	4	0.433
NAFLD	Adipose_Subcutaneous	eQTL	GO_BP	ESTABLISHMENT_OF_PROTEIN_LOCALIZATION	267	40	0.433
NAFLD	Adipose_Subcutaneous	eQTL	GO_BP	RELEASE_OF_CYTOCHROME_C_FROM_MITOCHONDRIA	10	2	0.435
NAFLD	Adipose_Subcutaneous	eQTL	GO_BP	REGULATION_OF_CELLULAR_CARBOHYDRATE_METABOLIC_PROCESS	22	4	0.435
NAFLD	Adipose_Subcutaneous	eQTL	GO_BP	CELL_CELL_ADHESION_VIA_PLASMA_MEMBRANE_ADHESION_MOLECULES	46	8	0.435
NAFLD	Adipose_Subcutaneous	eQTL	GO_BP	MICROTUBULE_CYTOSKELETON_ORGANIZATION	91	14	0.436
NAFLD	Adipose_Subcutaneous	eQTL	GO_BP	POSITIVE_REGULATION_OF_VASCULATURE_DEVELOPMENT	29	5	0.436
NAFLD	Adipose_Subcutaneous	eQTL	GO_BP	NEURAL_TUBE_FORMATION	10	2	0.437
NAFLD	Adipose_Subcutaneous	eQTL	GO_BP	ALPHA_AMINO_ACID_METABOLIC_PROCESS	10	2	0.437
NAFLD	Adipose_Subcutaneous	eQTL	GO_BP	PRIMARY_NEURAL_TUBE_FORMATION	10	2	0.437
NAFLD	Adipose_Subcutaneous	eQTL	GO_BP	RIBONUCLEOPROTEIN_COMPLEX_SUBUNIT_ORGANIZATION	28	5	0.437
NAFLD	Adipose_Subcutaneous	eQTL	GO_BP	PEPTIDE_BIOSYNTHETIC_PROCESS	95	15	0.439
NAFLD	Adipose_Subcutaneous	eQTL	GO_BP	PROTEIN_LOCALIZATION_TO_MITOCHONDRION	16	3	0.442
NAFLD	Adipose_Subcutaneous	eQTL	GO_BP	CELLULAR_LIPID_CATABOLIC_PROCESS	22	4	0.442
NAFLD	Adipose_Subcutaneous	eQTL	GO_BP	NEURON_DIFFERENTIATION	221	33	0.443
NAFLD	Adipose_Subcutaneous	eQTL	GO_BP	B_CELL_PROLIFERATION	10	2	0.444
NAFLD	Adipose_Subcutaneous	eQTL	GO_BP	INTERLEUKIN_1_BETA_PRODUCTION	16	3	0.445
NAFLD	Adipose_Subcutaneous	eQTL	GO_BP	VESICLE_MEDIATED_TRANSPORT_IN_SYNAPSE	23	4	0.445
NAFLD	Adipose_Subcutaneous	eQTL	GO_BP	RESPONSE_TO_TEMPERATURE_STIMULUS	29	5	0.446
NAFLD	Adipose_Subcutaneous	eQTL	GO_BP	ANTIGEN_PROCESSING_AND_PRESENTATION_OF_EXOGENOUS_PEPTIDE_ANTIGEN_VIA_MHC_CLASS_I	10	2	0.446
NAFLD	Adipose_Subcutaneous	eQTL	GO_BP	POSITIVE_REGULATION_OF_RESPONSE_TO_DNA_DAMAGE_STIMULUS	22	4	0.446
NAFLD	Adipose_Subcutaneous	eQTL	GO_BP	CELLULAR_RESPONSE_TO_EXTRACELLULAR_STIMULUS	35	6	0.447
NAFLD	Adipose_Subcutaneous	eQTL	GO_BP	MALE_SEX_DIFFERENTIATION	22	4	0.447
NAFLD	Adipose_Subcutaneous	eQTL	GO_BP	REGULATION_OF_ORGANELLE_ASSEMBLY	29	5	0.448
NAFLD	Adipose_Subcutaneous	eQTL	GO_BP	REGULATION_OF_NUCLEOTIDE_METABOLIC_PROCESS	17	3	0.448
NAFLD	Adipose_Subcutaneous	eQTL	GO_BP	PROTEIN_MODIFICATION_BY_SMALL_PROTEIN_CONJUGATION	148	23	0.448
NAFLD	Adipose_Subcutaneous	eQTL	GO_BP	WATER_HOMEOSTASIS	10	2	0.45
NAFLD	Adipose_Subcutaneous	eQTL	GO_BP	CELL_DIVISION	88	14	0.452
NAFLD	Adipose_Subcutaneous	eQTL	GO_BP	REGULATION_OF_INTRACELLULAR_PROTEIN_TRANSPORT	35	6	0.452
NAFLD	Adipose_Subcutaneous	eQTL	GO_BP	CYTOKINE_PRODUCTION_INVOLVED_IN_IMMUNE_RESPONSE	16	3	0.453
NAFLD	Adipose_Subcutaneous	eQTL	GO_BP	CELLULAR_RESPONSE_TO_UV	17	3	0.453
NAFLD	Adipose_Subcutaneous	eQTL	GO_BP	G_PROTEIN_COUPLED_RECEPTOR_SIGNALING_PATHWAY_COUPLED_TO_CYCLIC_NUCLEOTIDE_SECOND_MESSENGER	10	2	0.455
NAFLD	Adipose_Subcutaneous	eQTL	GO_BP	TUMOR_NECROSIS_FACTOR_MEDIATED_SIGNALING_PATHWAY	22	4	0.455
NAFLD	Adipose_Subcutaneous	eQTL	GO_BP	DNA_REPLICATION	51	8	0.456
NAFLD	Adipose_Subcutaneous	eQTL	GO_BP	REGULATION_OF_VIRAL_LIFE_CYCLE	17	3	0.459
NAFLD	Adipose_Subcutaneous	eQTL	GO_BP	SIGNAL_TRANSDUCTION_INVOLVED_IN_CELL_CYCLE_CHECKPOINT	22	4	0.46
NAFLD	Adipose_Subcutaneous	eQTL	GO_BP	POSITIVE_REGULATION_OF_ESTABLISHMENT_OF_PROTEIN_LOCALIZATION_TO_MITOCHONDRION	10	2	0.46
NAFLD	Adipose_Subcutaneous	eQTL	GO_BP	ADULT_BEHAVIOR	16	3	0.461
NAFLD	Adipose_Subcutaneous	eQTL	GO_BP	GLIAL_CELL_MIGRATION	10	2	0.462
NAFLD	Adipose_Subcutaneous	eQTL	GO_BP	INTRACELLULAR_RECEPTOR_SIGNALING_PATHWAY	50	8	0.463
NAFLD	Adipose_Subcutaneous	eQTL	GO_BP	CARBOHYDRATE_TRANSPORT	23	4	0.463
NAFLD	Adipose_Subcutaneous	eQTL	GO_BP	APPENDAGE_MORPHOGENESIS	23	4	0.463
NAFLD	Adipose_Subcutaneous	eQTL	GO_BP	POSITIVE_REGULATION_OF_CELL_KILLING	10	2	0.464
NAFLD	Adipose_Subcutaneous	eQTL	GO_BP	CELLULAR_DEFENSE_RESPONSE	10	2	0.464
NAFLD	Adipose_Subcutaneous	eQTL	GO_BP	UROGENITAL_SYSTEM_DEVELOPMENT	69	11	0.465
NAFLD	Adipose_Subcutaneous	eQTL	GO_BP	ANDROGEN_RECEPTOR_SIGNALING_PATHWAY	10	2	0.465
NAFLD	Adipose_Subcutaneous	eQTL	GO_BP	BICARBONATE_TRANSPORT	10	2	0.466
NAFLD	Adipose_Subcutaneous	eQTL	GO_BP	SPHINGOLIPID_METABOLIC_PROCESS	24	4	0.467
NAFLD	Adipose_Subcutaneous	eQTL	GO_BP	MACROPHAGE_ACTIVATION	16	3	0.467
NAFLD	Adipose_Subcutaneous	eQTL	GO_BP	CELL_CYCLE_G2_M_PHASE_TRANSITION	55	9	0.467
NAFLD	Adipose_Subcutaneous	eQTL	GO_BP	IMPORT_INTO_NUCLEUS	23	4	0.468
NAFLD	Adipose_Subcutaneous	eQTL	GO_BP	GLYCEROPHOSPHOLIPID_METABOLIC_PROCESS	42	7	0.468
NAFLD	Adipose_Subcutaneous	eQTL	GO_BP	REGULATION_OF_SMOOTH_MUSCLE_CONTRACTION	10	2	0.468
NAFLD	Adipose_Subcutaneous	eQTL	GO_BP	REGULATION_OF_ANATOMICAL_STRUCTURE_MORPHOGENESIS	150	23	0.469
NAFLD	Adipose_Subcutaneous	eQTL	GO_BP	CELLULAR_RESPONSE_TO_DNA_DAMAGE_STIMULUS	144	22	0.47
NAFLD	Adipose_Subcutaneous	eQTL	GO_BP	REGULATION_OF_PROTEIN_MODIFICATION_BY_SMALL_PROTEIN_CONJUGATION_OR_REMOVAL	42	7	0.47
NAFLD	Adipose_Subcutaneous	eQTL	GO_BP	ACTIVATION_OF_GTPASE_ACTIVITY	17	3	0.471
NAFLD	Adipose_Subcutaneous	eQTL	GO_BP	RETINA_HOMEOSTASIS	10	2	0.472
NAFLD	Adipose_Subcutaneous	eQTL	GO_BP	ENSHEATHMENT_OF_NEURONS	23	4	0.472
NAFLD	Adipose_Subcutaneous	eQTL	GO_BP	POSITIVE_REGULATION_OF_UBIQUITIN_PROTEIN_TRANSFERASE_ACTIVITY	10	2	0.472
NAFLD	Adipose_Subcutaneous	eQTL	GO_BP	REGULATION_OF_UBIQUITIN_PROTEIN_TRANSFERASE_ACTIVITY	10	2	0.472
NAFLD	Adipose_Subcutaneous	eQTL	GO_BP	NUCLEOSIDE_TRIPHOSPHATE_METABOLIC_PROCESS	10	2	0.473
NAFLD	Adipose_Subcutaneous	eQTL	GO_BP	POSITIVE_REGULATION_OF_CYTOKINE_PRODUCTION_INVOLVED_IN_IMMUNE_RESPONSE	10	2	0.473
NAFLD	Adipose_Subcutaneous	eQTL	GO_BP	MEIOTIC_CELL_CYCLE_PROCESS	30	5	0.475
NAFLD	Adipose_Subcutaneous	eQTL	GO_BP	POSITIVE_REGULATION_OF_PROTEOLYSIS_INVOLVED_IN_CELLULAR_PROTEIN_CATABOLIC_PROCESS	17	3	0.476
NAFLD	Adipose_Subcutaneous	eQTL	GO_BP	REGULATION_OF_OXIDATIVE_STRESS_INDUCED_CELL_DEATH	10	2	0.476
NAFLD	Adipose_Subcutaneous	eQTL	GO_BP	REGULATION_OF_CELL_CYCLE_PHASE_TRANSITION	94	15	0.476
NAFLD	Adipose_Subcutaneous	eQTL	GO_BP	PROTEIN_DNA_COMPLEX_SUBUNIT_ORGANIZATION	37	6	0.476
NAFLD	Adipose_Subcutaneous	eQTL	GO_BP	REGULATION_OF_CELLULAR_RESPONSE_TO_GROWTH_FACTOR_STIMULUS	51	8	0.477
NAFLD	Adipose_Subcutaneous	eQTL	GO_BP	REGULATION_OF_INTRINSIC_APOPTOTIC_SIGNALING_PATHWAY	23	4	0.477
NAFLD	Adipose_Subcutaneous	eQTL	GO_BP	CELLULAR_HORMONE_METABOLIC_PROCESS	16	3	0.477
NAFLD	Adipose_Subcutaneous	eQTL	GO_BP	CILIARY_BASAL_BODY_PLASMA_MEMBRANE_DOCKING	17	3	0.479
NAFLD	Adipose_Subcutaneous	eQTL	GO_BP	REGULATION_OF_CELLULAR_PROTEIN_LOCALIZATION	76	12	0.48
NAFLD	Adipose_Subcutaneous	eQTL	GO_BP	INTRINSIC_APOPTOTIC_SIGNALING_PATHWAY_IN_RESPONSE_TO_DNA_DAMAGE_BY_P53_CLASS_MEDIATOR	10	2	0.48
NAFLD	Adipose_Subcutaneous	eQTL	GO_BP	SPHINGOLIPID_BIOSYNTHETIC_PROCESS	17	3	0.48
NAFLD	Adipose_Subcutaneous	eQTL	GO_BP	PROTEIN_MATURATION	43	7	0.481
NAFLD	Adipose_Subcutaneous	eQTL	GO_BP	CELLULAR_RESPONSE_TO_CALCIUM_ION	10	2	0.482
NAFLD	Adipose_Subcutaneous	eQTL	GO_BP	REGULATION_OF_PATTERN_RECOGNITION_RECEPTOR_SIGNALING_PATHWAY	17	3	0.482
NAFLD	Adipose_Subcutaneous	eQTL	GO_BP	FATTY_ACYL_COA_METABOLIC_PROCESS	10	2	0.482
NAFLD	Adipose_Subcutaneous	eQTL	GO_BP	PROTEIN_DEPOLYMERIZATION	24	4	0.485
NAFLD	Adipose_Subcutaneous	eQTL	GO_BP	NEGATIVE_REGULATION_OF_LOCOMOTION	49	8	0.486
NAFLD	Adipose_Subcutaneous	eQTL	GO_BP	BIOLOGICAL_PROCESS_INVOLVED_IN_INTRASPECIES_INTERACTION_BETWEEN_ORGANISMS	10	2	0.486
NAFLD	Adipose_Subcutaneous	eQTL	GO_BP	NEGATIVE_REGULATION_OF_LEUKOCYTE_MIGRATION	10	2	0.488
NAFLD	Adipose_Subcutaneous	eQTL	GO_BP	PROCESS_UTILIZING_AUTOPHAGIC_MECHANISM	71	11	0.488
NAFLD	Adipose_Subcutaneous	eQTL	GO_BP	ORGANIC_HYDROXY_COMPOUND_METABOLIC_PROCESS	75	12	0.488
NAFLD	Adipose_Subcutaneous	eQTL	GO_BP	POSITIVE_REGULATION_OF_LEUKOCYTE_MEDIATED_IMMUNITY	23	4	0.489
NAFLD	Adipose_Subcutaneous	eQTL	GO_BP	ATP_METABOLIC_PROCESS	37	6	0.489
NAFLD	Adipose_Subcutaneous	eQTL	GO_BP	ADHERENS_JUNCTION_ORGANIZATION	11	2	0.49
NAFLD	Adipose_Subcutaneous	eQTL	GO_BP	POSITIVE_REGULATION_OF_ENDOTHELIAL_CELL_MIGRATION	16	3	0.49
NAFLD	Adipose_Subcutaneous	eQTL	GO_BP	REGULATION_OF_DNA_BINDING_TRANSCRIPTION_FACTOR_ACTIVITY	69	11	0.49
NAFLD	Adipose_Subcutaneous	eQTL	GO_BP	NEGATIVE_REGULATION_OF_AUTOPHAGY	11	2	0.491
NAFLD	Adipose_Subcutaneous	eQTL	GO_BP	ANTIGEN_PROCESSING_AND_PRESENTATION_OF_PEPTIDE_ANTIGEN	30	5	0.492
NAFLD	Adipose_Subcutaneous	eQTL	GO_BP	REGULATION_OF_MACROPHAGE_ACTIVATION	10	2	0.492
NAFLD	Adipose_Subcutaneous	eQTL	GO_BP	ADENYLATE_CYCLASE_ACTIVATING_G_PROTEIN_COUPLED_RECEPTOR_SIGNALING_PATHWAY	23	4	0.493
NAFLD	Adipose_Subcutaneous	eQTL	GO_BP	LONG_CHAIN_FATTY_ACID_METABOLIC_PROCESS	16	3	0.493
NAFLD	Adipose_Subcutaneous	eQTL	GO_BP	NUCLEUS_ORGANIZATION	17	3	0.493
NAFLD	Adipose_Subcutaneous	eQTL	GO_BP	PROTEIN_LOCALIZATION_TO_ORGANELLE	126	19	0.494
NAFLD	Adipose_Subcutaneous	eQTL	GO_BP	GOLGI_VESICLE_TRANSPORT	50	8	0.494
NAFLD	Adipose_Subcutaneous	eQTL	GO_BP	REGULATION_OF_LEUKOCYTE_MIGRATION	36	6	0.495
NAFLD	Adipose_Subcutaneous	eQTL	GO_BP	SPINDLE_ORGANIZATION	30	5	0.495
NAFLD	Adipose_Subcutaneous	eQTL	GO_BP	SPINAL_CORD_DEVELOPMENT	17	3	0.495
NAFLD	Adipose_Subcutaneous	eQTL	GO_BP	DEVELOPMENTAL_MATURATION	37	6	0.496
NAFLD	Adipose_Subcutaneous	eQTL	GO_BP	CILIUM_MOVEMENT	17	3	0.496
NAFLD	Adipose_Subcutaneous	eQTL	GO_BP	REGULATION_OF_CELL_CYCLE_G2_M_PHASE_TRANSITION	43	7	0.497
NAFLD	Adipose_Subcutaneous	eQTL	GO_BP	ORGANIC_HYDROXY_COMPOUND_TRANSPORT	37	6	0.498
NAFLD	Adipose_Subcutaneous	eQTL	GO_BP	RESPONSE_TO_ETHANOL	24	4	0.502
NAFLD	Adipose_Subcutaneous	eQTL	GO_BP	TISSUE_MIGRATION	52	8	0.502
NAFLD	Adipose_Subcutaneous	eQTL	GO_BP	POSITIVE_REGULATION_OF_HORMONE_SECRETION	18	3	0.503
NAFLD	Adipose_Subcutaneous	eQTL	GO_BP	RESPONSE_TO_HEAT	24	4	0.503
NAFLD	Adipose_Subcutaneous	eQTL	GO_BP	REGULATION_OF_CALCIUM_ION_TRANSMEMBRANE_TRANSPORTER_ACTIVITY	11	2	0.503
NAFLD	Adipose_Subcutaneous	eQTL	GO_BP	DETOXIFICATION	17	3	0.505
NAFLD	Adipose_Subcutaneous	eQTL	GO_BP	REGULATION_OF_MITOCHONDRIAL_MEMBRANE_PERMEABILITY	11	2	0.505
NAFLD	Adipose_Subcutaneous	eQTL	GO_BP	POSITIVE_REGULATION_OF_CELL_CYCLE_PHASE_TRANSITION	24	4	0.507
NAFLD	Adipose_Subcutaneous	eQTL	GO_BP	SENSORY_PERCEPTION_OF_LIGHT_STIMULUS	25	4	0.508
NAFLD	Adipose_Subcutaneous	eQTL	GO_BP	ATP_DEPENDENT_CHROMATIN_REMODELING	18	3	0.508
NAFLD	Adipose_Subcutaneous	eQTL	GO_BP	REGULATION_OF_DEVELOPMENTAL_GROWTH	59	9	0.508
NAFLD	Adipose_Subcutaneous	eQTL	GO_BP	RESPIRATORY_GASEOUS_EXCHANGE_BY_RESPIRATORY_SYSTEM	11	2	0.51
NAFLD	Adipose_Subcutaneous	eQTL	GO_BP	CELLULAR_RESPONSE_TO_DRUG	11	2	0.51
NAFLD	Adipose_Subcutaneous	eQTL	GO_BP	G2_DNA_DAMAGE_CHECKPOINT	10	2	0.51
NAFLD	Adipose_Subcutaneous	eQTL	GO_BP	NEGATIVE_REGULATION_OF_CELL_CELL_ADHESION	24	4	0.51
NAFLD	Adipose_Subcutaneous	eQTL	GO_BP	POSITIVE_REGULATION_OF_GROWTH	44	7	0.51
NAFLD	Adipose_Subcutaneous	eQTL	GO_BP	POSITIVE_REGULATION_OF_ANION_TRANSPORT	71	11	0.51
NAFLD	Adipose_Subcutaneous	eQTL	GO_BP	REGULATION_OF_WOUND_HEALING	19	3	0.513
NAFLD	Adipose_Subcutaneous	eQTL	GO_BP	HEAD_MORPHOGENESIS	11	2	0.513
NAFLD	Adipose_Subcutaneous	eQTL	GO_BP	POSITIVE_REGULATION_OF_GLIOGENESIS	11	2	0.514
NAFLD	Adipose_Subcutaneous	eQTL	GO_BP	REGULATION_OF_ESTABLISHMENT_OF_PROTEIN_LOCALIZATION_TO_MITOCHONDRION	11	2	0.514
NAFLD	Adipose_Subcutaneous	eQTL	GO_BP	MEIOTIC_CELL_CYCLE	38	6	0.514
NAFLD	Adipose_Subcutaneous	eQTL	GO_BP	REGULATION_OF_CELL_CYCLE	220	32	0.515
NAFLD	Adipose_Subcutaneous	eQTL	GO_BP	ORGANELLE_ASSEMBLY	133	20	0.516
NAFLD	Adipose_Subcutaneous	eQTL	GO_BP	CORTICAL_CYTOSKELETON_ORGANIZATION	11	2	0.518
NAFLD	Adipose_Subcutaneous	eQTL	GO_BP	ANATOMICAL_STRUCTURE_FORMATION_INVOLVED_IN_MORPHOGENESIS	184	26	0.518
NAFLD	Adipose_Subcutaneous	eQTL	GO_BP	NUCLEOTIDE_PHOSPHORYLATION	18	3	0.518
NAFLD	Adipose_Subcutaneous	eQTL	GO_BP	PROTEIN_STABILIZATION	31	5	0.518
NAFLD	Adipose_Subcutaneous	eQTL	GO_BP	GLAND_DEVELOPMENT	65	10	0.519
NAFLD	Adipose_Subcutaneous	eQTL	GO_BP	CALCIUM_ION_TRANSPORT	66	10	0.519
NAFLD	Adipose_Subcutaneous	eQTL	GO_BP	REGULATION_OF_DOUBLE_STRAND_BREAK_REPAIR	11	2	0.519
NAFLD	Adipose_Subcutaneous	eQTL	GO_BP	REGULATION_OF_CARBOHYDRATE_METABOLIC_PROCESS	31	5	0.519
NAFLD	Adipose_Subcutaneous	eQTL	GO_BP	CELL_AGING	18	3	0.521
NAFLD	Adipose_Subcutaneous	eQTL	GO_BP	NEGATIVE_REGULATION_OF_INTRINSIC_APOPTOTIC_SIGNALING_PATHWAY	11	2	0.521
NAFLD	Adipose_Subcutaneous	eQTL	GO_BP	POSITIVE_REGULATION_OF_EPITHELIAL_CELL_MIGRATION	24	4	0.523
NAFLD	Adipose_Subcutaneous	eQTL	GO_BP	MYOBLAST_FUSION	12	2	0.523
NAFLD	Adipose_Subcutaneous	eQTL	GO_BP	MULTICELLULAR_ORGANISM_GROWTH	24	4	0.523
NAFLD	Adipose_Subcutaneous	eQTL	GO_BP	STRIATED_MUSCLE_CELL_DIFFERENTIATION	67	10	0.525
NAFLD	Adipose_Subcutaneous	eQTL	GO_BP	REGULATION_OF_CARDIAC_MUSCLE_CONTRACTION	11	2	0.527
NAFLD	Adipose_Subcutaneous	eQTL	GO_BP	STEROID_BIOSYNTHETIC_PROCESS	31	5	0.527
NAFLD	Adipose_Subcutaneous	eQTL	GO_BP	POSITIVE_REGULATION_OF_ESTABLISHMENT_OF_PROTEIN_LOCALIZATION	52	8	0.527
NAFLD	Adipose_Subcutaneous	eQTL	GO_BP	REGULATION_OF_INTRACELLULAR_TRANSPORT	51	8	0.528
NAFLD	Adipose_Subcutaneous	eQTL	GO_BP	MITOCHONDRIAL_TRANSLATIONAL_TERMINATION	18	3	0.528
NAFLD	Adipose_Subcutaneous	eQTL	GO_BP	MITOTIC_CELL_CYCLE	186	27	0.529
NAFLD	Adipose_Subcutaneous	eQTL	GO_BP	IN_UTERO_EMBRYONIC_DEVELOPMENT	58	9	0.53
NAFLD	Adipose_Subcutaneous	eQTL	GO_BP	NEUROTRANSMITTER_TRANSPORT	19	3	0.53
NAFLD	Adipose_Subcutaneous	eQTL	GO_BP	RECEPTOR_MEDIATED_ENDOCYTOSIS	44	7	0.53
NAFLD	Adipose_Subcutaneous	eQTL	GO_BP	LEUKOCYTE_MIGRATION	85	13	0.53
NAFLD	Adipose_Subcutaneous	eQTL	GO_BP	DNA_GEOMETRIC_CHANGE	18	3	0.53
NAFLD	Adipose_Subcutaneous	eQTL	GO_BP	MUSCLE_CELL_APOPTOTIC_PROCESS	11	2	0.53
NAFLD	Adipose_Subcutaneous	eQTL	GO_BP	DEVELOPMENTAL_CELL_GROWTH	32	5	0.531
NAFLD	Adipose_Subcutaneous	eQTL	GO_BP	DORSAL_VENTRAL_PATTERN_FORMATION	11	2	0.531
NAFLD	Adipose_Subcutaneous	eQTL	GO_BP	MUSCLE_FILAMENT_SLIDING	12	2	0.532
NAFLD	Adipose_Subcutaneous	eQTL	GO_BP	PROTEIN_MODIFICATION_BY_SMALL_PROTEIN_CONJUGATION_OR_REMOVAL	176	26	0.532
NAFLD	Adipose_Subcutaneous	eQTL	GO_BP	MITOCHONDRIAL_GENE_EXPRESSION	25	4	0.534
NAFLD	Adipose_Subcutaneous	eQTL	GO_BP	ENDOTHELIAL_CELL_MIGRATION	39	6	0.535
NAFLD	Adipose_Subcutaneous	eQTL	GO_BP	REGULATION_OF_CHOLESTEROL_BIOSYNTHETIC_PROCESS	12	2	0.535
NAFLD	Adipose_Subcutaneous	eQTL	GO_BP	FATTY_ACID_DERIVATIVE_METABOLIC_PROCESS	11	2	0.535
NAFLD	Adipose_Subcutaneous	eQTL	GO_BP	ICOSANOID_METABOLIC_PROCESS	17	3	0.536
NAFLD	Adipose_Subcutaneous	eQTL	GO_BP	ORGANOPHOSPHATE_CATABOLIC_PROCESS	18	3	0.536
NAFLD	Adipose_Subcutaneous	eQTL	GO_BP	PROTEIN_CONTAINING_COMPLEX_DISASSEMBLY	65	10	0.536
NAFLD	Adipose_Subcutaneous	eQTL	GO_BP	AMINOGLYCAN_BIOSYNTHETIC_PROCESS	11	2	0.537
NAFLD	Adipose_Subcutaneous	eQTL	GO_BP	LEUKOCYTE_MEDIATED_IMMUNITY	133	20	0.537
NAFLD	Adipose_Subcutaneous	eQTL	GO_BP	CELL_JUNCTION_ASSEMBLY	65	10	0.538
NAFLD	Adipose_Subcutaneous	eQTL	GO_BP	REGULATION_OF_ACTIN_FILAMENT_BASED_PROCESS	65	10	0.539
NAFLD	Adipose_Subcutaneous	eQTL	GO_BP	REGULATION_OF_TUBE_SIZE	18	3	0.539
NAFLD	Adipose_Subcutaneous	eQTL	GO_BP	T_CELL_MEDIATED_IMMUNITY	18	3	0.539
NAFLD	Adipose_Subcutaneous	eQTL	GO_BP	NEGATIVE_REGULATION_OF_TRANSMEMBRANE_TRANSPORT	18	3	0.54
NAFLD	Adipose_Subcutaneous	eQTL	GO_BP	MULTI_ORGANISM_LOCALIZATION	12	2	0.541
NAFLD	Adipose_Subcutaneous	eQTL	GO_BP	ESTABLISHMENT_OF_CELL_POLARITY	25	4	0.542
NAFLD	Adipose_Subcutaneous	eQTL	GO_BP	PROTEIN_LOCALIZATION_TO_CHROMOSOME	12	2	0.543
NAFLD	Adipose_Subcutaneous	eQTL	GO_BP	TRANSMEMBRANE_RECEPTOR_PROTEIN_SERINE_THREONINE_KINASE_SIGNALING_PATHWAY	66	10	0.544
NAFLD	Adipose_Subcutaneous	eQTL	GO_BP	REGULATION_OF_MEMBRANE_PERMEABILITY	12	2	0.544
NAFLD	Adipose_Subcutaneous	eQTL	GO_BP	REGULATION_OF_BODY_FLUID_LEVELS	67	10	0.545
NAFLD	Adipose_Subcutaneous	eQTL	GO_BP	TUBE_FORMATION	19	3	0.545
NAFLD	Adipose_Subcutaneous	eQTL	GO_BP	EPITHELIAL_TUBE_FORMATION	19	3	0.545
NAFLD	Adipose_Subcutaneous	eQTL	GO_BP	GENE_SILENCING	41	6	0.545
NAFLD	Adipose_Subcutaneous	eQTL	GO_BP	ELECTRON_TRANSPORT_CHAIN	25	4	0.547
NAFLD	Adipose_Subcutaneous	eQTL	GO_BP	CARDIAC_MUSCLE_CELL_ACTION_POTENTIAL_INVOLVED_IN_CONTRACTION	12	2	0.548
NAFLD	Adipose_Subcutaneous	eQTL	GO_BP	NEGATIVE_REGULATION_OF_PEPTIDASE_ACTIVITY	26	4	0.548
NAFLD	Adipose_Subcutaneous	eQTL	GO_BP	NEGATIVE_REGULATION_OF_MYELOID_CELL_DIFFERENTIATION	19	3	0.549
NAFLD	Adipose_Subcutaneous	eQTL	GO_BP	DNA_CONFORMATION_CHANGE	45	7	0.549
NAFLD	Adipose_Subcutaneous	eQTL	GO_BP	REGULATION_OF_CELL_SHAPE	18	3	0.549
NAFLD	Adipose_Subcutaneous	eQTL	GO_BP	NEUTRAL_LIPID_METABOLIC_PROCESS	18	3	0.55
NAFLD	Adipose_Subcutaneous	eQTL	GO_BP	POSITIVE_REGULATION_OF_SIGNALING	262	37	0.551
NAFLD	Adipose_Subcutaneous	eQTL	GO_BP	MULTICELLULAR_ORGANISMAL_MOVEMENT	13	2	0.551
NAFLD	Adipose_Subcutaneous	eQTL	GO_BP	OLIGODENDROCYTE_DIFFERENTIATION	12	2	0.552
NAFLD	Adipose_Subcutaneous	eQTL	GO_BP	REGULATION_OF_MITOTIC_CELL_CYCLE	116	17	0.553
NAFLD	Adipose_Subcutaneous	eQTL	GO_BP	CELLULAR_PROTEIN_COMPLEX_DISASSEMBLY	46	7	0.553
NAFLD	Adipose_Subcutaneous	eQTL	GO_BP	LEUKOCYTE_HOMEOSTASIS	12	2	0.556
NAFLD	Adipose_Subcutaneous	eQTL	GO_BP	LAMELLIPODIUM_ASSEMBLY	12	2	0.557
NAFLD	Adipose_Subcutaneous	eQTL	GO_BP	MAINTENANCE_OF_LOCATION_IN_CELL	39	6	0.557
NAFLD	Adipose_Subcutaneous	eQTL	GO_BP	MOLTING_CYCLE	12	2	0.558
NAFLD	Adipose_Subcutaneous	eQTL	GO_BP	NEGATIVE_REGULATION_OF_ORGAN_GROWTH	12	2	0.558
NAFLD	Adipose_Subcutaneous	eQTL	GO_BP	CILIUM_OR_FLAGELLUM_DEPENDENT_CELL_MOTILITY	12	2	0.558
NAFLD	Adipose_Subcutaneous	eQTL	GO_BP	INTERFERON_GAMMA_MEDIATED_SIGNALING_PATHWAY	12	2	0.558
NAFLD	Adipose_Subcutaneous	eQTL	GO_BP	NUCLEAR_TRANSCRIBED_MRNA_CATABOLIC_PROCESS_DEADENYLATION_DEPENDENT_DECAY	12	2	0.56
NAFLD	Adipose_Subcutaneous	eQTL	GO_BP	PROTEIN_IMPORT	26	4	0.561
NAFLD	Adipose_Subcutaneous	eQTL	GO_BP	AUTOPHAGY_OF_MITOCHONDRION	12	2	0.562
NAFLD	Adipose_Subcutaneous	eQTL	GO_BP	VACUOLE_ORGANIZATION	18	3	0.562
NAFLD	Adipose_Subcutaneous	eQTL	GO_BP	CELLULAR_RESPONSE_TO_CORTICOSTEROID_STIMULUS	12	2	0.563
NAFLD	Adipose_Subcutaneous	eQTL	GO_BP	REGULATION_OF_MONOOXYGENASE_ACTIVITY	12	2	0.564
NAFLD	Adipose_Subcutaneous	eQTL	GO_BP	NEGATIVE_REGULATION_OF_CYSTEINE_TYPE_ENDOPEPTIDASE_ACTIVITY	12	2	0.564
NAFLD	Adipose_Subcutaneous	eQTL	GO_BP	MITOCHONDRIAL_TRANSLATION	19	3	0.565
NAFLD	Adipose_Subcutaneous	eQTL	GO_BP	NEGATIVE_REGULATION_OF_NEURON_PROJECTION_DEVELOPMENT	19	3	0.565
NAFLD	Adipose_Subcutaneous	eQTL	GO_BP	ALCOHOL_METABOLIC_PROCESS	59	9	0.566
NAFLD	Adipose_Subcutaneous	eQTL	GO_BP	BONE_REMODELING	12	2	0.567
NAFLD	Adipose_Subcutaneous	eQTL	GO_BP	ADENYLATE_CYCLASE_INHIBITING_G_PROTEIN_COUPLED_RECEPTOR_SIGNALING_PATHWAY	12	2	0.567
NAFLD	Adipose_Subcutaneous	eQTL	GO_BP	MRNA_PROCESSING	75	11	0.568
NAFLD	Adipose_Subcutaneous	eQTL	GO_BP	MUCOPOLYSACCHARIDE_METABOLIC_PROCESS	12	2	0.568
NAFLD	Adipose_Subcutaneous	eQTL	GO_BP	REGULATION_OF_NUCLEAR_DIVISION	26	4	0.569
NAFLD	Adipose_Subcutaneous	eQTL	GO_BP	CELLULAR_RESPONSE_TO_RETINOIC_ACID	19	3	0.571
NAFLD	Adipose_Subcutaneous	eQTL	GO_BP	POSITIVE_REGULATION_OF_WNT_SIGNALING_PATHWAY	33	5	0.571
NAFLD	Adipose_Subcutaneous	eQTL	GO_BP	ANATOMICAL_STRUCTURE_HOMEOSTASIS	68	10	0.572
NAFLD	Adipose_Subcutaneous	eQTL	GO_BP	CELL_ACTIVATION_INVOLVED_IN_IMMUNE_RESPONSE	128	19	0.573
NAFLD	Adipose_Subcutaneous	eQTL	GO_BP	RESPONSE_TO_INORGANIC_SUBSTANCE	88	13	0.573
NAFLD	Adipose_Subcutaneous	eQTL	GO_BP	ACTIN_MEDIATED_CELL_CONTRACTION	27	4	0.574
NAFLD	Adipose_Subcutaneous	eQTL	GO_BP	THIOESTER_BIOSYNTHETIC_PROCESS	12	2	0.574
NAFLD	Adipose_Subcutaneous	eQTL	GO_BP	REGULATION_OF_ION_TRANSPORT	194	28	0.575
NAFLD	Adipose_Subcutaneous	eQTL	GO_BP	FOREBRAIN_CELL_MIGRATION	12	2	0.575
NAFLD	Adipose_Subcutaneous	eQTL	GO_BP	REGULATION_OF_GLUCOSE_METABOLIC_PROCESS	19	3	0.575
NAFLD	Adipose_Subcutaneous	eQTL	GO_BP	REGULATION_OF_NATURAL_KILLER_CELL_MEDIATED_IMMUNITY	12	2	0.575
NAFLD	Adipose_Subcutaneous	eQTL	GO_BP	REGULATION_OF_CELLULAR_RESPONSE_TO_STRESS	108	16	0.576
NAFLD	Adipose_Subcutaneous	eQTL	GO_BP	POSITIVE_REGULATION_OF_I_KAPPAB_KINASE_NF_KAPPAB_SIGNALING	19	3	0.576
NAFLD	Adipose_Subcutaneous	eQTL	GO_BP	CELLULAR_EXTRAVASATION	12	2	0.576
NAFLD	Adipose_Subcutaneous	eQTL	GO_BP	MEIOSIS_I_CELL_CYCLE_PROCESS	20	3	0.577
NAFLD	Adipose_Subcutaneous	eQTL	GO_BP	REGULATION_OF_CHEMOTAXIS	45	7	0.577
NAFLD	Adipose_Subcutaneous	eQTL	GO_BP	MUSCLE_CELL_DIFFERENTIATION	83	12	0.577
NAFLD	Adipose_Subcutaneous	eQTL	GO_BP	SENSORY_ORGAN_DEVELOPMENT	88	13	0.577
NAFLD	Adipose_Subcutaneous	eQTL	GO_BP	REGULATION_OF_TRANSLATIONAL_INITIATION	12	2	0.577
NAFLD	Adipose_Subcutaneous	eQTL	GO_BP	REGULATION_OF_CELL_SIZE	26	4	0.577
NAFLD	Adipose_Subcutaneous	eQTL	GO_BP	LEUKOCYTE_PROLIFERATION	40	6	0.579
NAFLD	Adipose_Subcutaneous	eQTL	GO_BP	EPITHELIAL_CELL_DEVELOPMENT	33	5	0.58
NAFLD	Adipose_Subcutaneous	eQTL	GO_BP	REACTIVE_OXYGEN_SPECIES_BIOSYNTHETIC_PROCESS	19	3	0.58
NAFLD	Adipose_Subcutaneous	eQTL	GO_BP	DNA_TEMPLATED_TRANSCRIPTION_TERMINATION	12	2	0.581
NAFLD	Adipose_Subcutaneous	eQTL	GO_BP	COTRANSLATIONAL_PROTEIN_TARGETING_TO_MEMBRANE	12	2	0.581
NAFLD	Adipose_Subcutaneous	eQTL	GO_BP	CELLULAR_OXIDANT_DETOXIFICATION	12	2	0.582
NAFLD	Adipose_Subcutaneous	eQTL	GO_BP	REGULATION_OF_SUBSTRATE_ADHESION_DEPENDENT_CELL_SPREADING	12	2	0.583
NAFLD	Adipose_Subcutaneous	eQTL	GO_BP	NEGATIVE_REGULATION_OF_LEUKOCYTE_CELL_CELL_ADHESION	19	3	0.584
NAFLD	Adipose_Subcutaneous	eQTL	GO_BP	MICROTUBULE_POLYMERIZATION	12	2	0.584
NAFLD	Adipose_Subcutaneous	eQTL	GO_BP	REGULATION_OF_CHOLESTEROL_METABOLIC_PROCESS	13	2	0.585
NAFLD	Adipose_Subcutaneous	eQTL	GO_BP	REGULATION_OF_CHROMOSOME_SEGREGATION	20	3	0.585
NAFLD	Adipose_Subcutaneous	eQTL	GO_BP	STEROL_BIOSYNTHETIC_PROCESS	13	2	0.585
NAFLD	Adipose_Subcutaneous	eQTL	GO_BP	ESTABLISHMENT_OR_MAINTENANCE_OF_CELL_POLARITY	40	6	0.586
NAFLD	Adipose_Subcutaneous	eQTL	GO_BP	MICROTUBULE_BASED_MOVEMENT	47	7	0.586
NAFLD	Adipose_Subcutaneous	eQTL	GO_BP	REGULATION_OF_ENDOTHELIAL_CELL_MIGRATION	26	4	0.586
NAFLD	Adipose_Subcutaneous	eQTL	GO_BP	NERVOUS_SYSTEM_PROCESS	128	19	0.588
NAFLD	Adipose_Subcutaneous	eQTL	GO_BP	COGNITION	40	6	0.59
NAFLD	Adipose_Subcutaneous	eQTL	GO_BP	POSITIVE_REGULATION_OF_CYTOSKELETON_ORGANIZATION	27	4	0.59
NAFLD	Adipose_Subcutaneous	eQTL	GO_BP	POST_TRANSLATIONAL_PROTEIN_MODIFICATION	60	9	0.591
NAFLD	Adipose_Subcutaneous	eQTL	GO_BP	CELLULAR_COMPONENT_MORPHOGENESIS	131	19	0.591
NAFLD	Adipose_Subcutaneous	eQTL	GO_BP	SMALL_MOLECULE_BIOSYNTHETIC_PROCESS	89	13	0.592
NAFLD	Adipose_Subcutaneous	eQTL	GO_BP	DNA_PACKAGING	27	4	0.592
NAFLD	Adipose_Subcutaneous	eQTL	GO_BP	REGULATION_OF_DNA_RECOMBINATION	13	2	0.594
NAFLD	Adipose_Subcutaneous	eQTL	GO_BP	ACTIN_FILAMENT_BUNDLE_ORGANIZATION	26	4	0.594
NAFLD	Adipose_Subcutaneous	eQTL	GO_BP	EMBRYONIC_SKELETAL_SYSTEM_MORPHOGENESIS	13	2	0.595
NAFLD	Adipose_Subcutaneous	eQTL	GO_BP	RESPIRATORY_ELECTRON_TRANSPORT_CHAIN	13	2	0.595
NAFLD	Adipose_Subcutaneous	eQTL	GO_BP	OVULATION_CYCLE_PROCESS	13	2	0.597
NAFLD	Adipose_Subcutaneous	eQTL	GO_BP	NEGATIVE_REGULATION_OF_SUPRAMOLECULAR_FIBER_ORGANIZATION	34	5	0.599
NAFLD	Adipose_Subcutaneous	eQTL	GO_BP	DENDRITE_DEVELOPMENT	27	4	0.6
NAFLD	Adipose_Subcutaneous	eQTL	GO_BP	REGULATION_OF_BMP_SIGNALING_PATHWAY	13	2	0.601
NAFLD	Adipose_Subcutaneous	eQTL	GO_BP	REGULATION_OF_MUSCLE_CONTRACTION	28	4	0.601
NAFLD	Adipose_Subcutaneous	eQTL	GO_BP	SMAD_PROTEIN_SIGNAL_TRANSDUCTION	13	2	0.601
NAFLD	Adipose_Subcutaneous	eQTL	GO_BP	PROSTANOID_METABOLIC_PROCESS	12	2	0.602
NAFLD	Adipose_Subcutaneous	eQTL	GO_BP	EPITHELIAL_CELL_DIFFERENTIATION	126	18	0.602
NAFLD	Adipose_Subcutaneous	eQTL	GO_BP	HISTONE_H4_ACETYLATION	13	2	0.602
NAFLD	Adipose_Subcutaneous	eQTL	GO_BP	IMMUNE_EFFECTOR_PROCESS	196	28	0.603
NAFLD	Adipose_Subcutaneous	eQTL	GO_BP	LAMELLIPODIUM_ORGANIZATION	13	2	0.603
NAFLD	Adipose_Subcutaneous	eQTL	GO_BP	NUCLEAR_TRANSPORT	54	8	0.603
NAFLD	Adipose_Subcutaneous	eQTL	GO_BP	NEGATIVE_REGULATION_OF_NEURON_APOPTOTIC_PROCESS	27	4	0.604
NAFLD	Adipose_Subcutaneous	eQTL	GO_BP	NEGATIVE_REGULATION_OF_CELLULAR_AMIDE_METABOLIC_PROCESS	21	3	0.605
NAFLD	Adipose_Subcutaneous	eQTL	GO_BP	CHROMATIN_ASSEMBLY_OR_DISASSEMBLY	28	4	0.607
NAFLD	Adipose_Subcutaneous	eQTL	GO_BP	DNA_INTEGRITY_CHECKPOINT	33	5	0.608
NAFLD	Adipose_Subcutaneous	eQTL	GO_BP	EMBRYONIC_PLACENTA_DEVELOPMENT	13	2	0.608
NAFLD	Adipose_Subcutaneous	eQTL	GO_BP	CELLULAR_COMPONENT_DISASSEMBLY	106	15	0.608
NAFLD	Adipose_Subcutaneous	eQTL	GO_BP	POSITIVE_REGULATION_OF_NEURON_PROJECTION_DEVELOPMENT	21	3	0.61
NAFLD	Adipose_Subcutaneous	eQTL	GO_BP	APPENDAGE_DEVELOPMENT	28	4	0.61
NAFLD	Adipose_Subcutaneous	eQTL	GO_BP	DNA_BIOSYNTHETIC_PROCESS	34	5	0.61
NAFLD	Adipose_Subcutaneous	eQTL	GO_BP	STEROL_HOMEOSTASIS	13	2	0.611
NAFLD	Adipose_Subcutaneous	eQTL	GO_BP	POSITIVE_REGULATION_OF_NEURON_DEATH	20	3	0.612
NAFLD	Adipose_Subcutaneous	eQTL	GO_BP	POSITIVE_REGULATION_OF_FIBROBLAST_PROLIFERATION	13	2	0.613
NAFLD	Adipose_Subcutaneous	eQTL	GO_BP	REGULATION_OF_PLASMA_LIPOPROTEIN_PARTICLE_LEVELS	13	2	0.613
NAFLD	Adipose_Subcutaneous	eQTL	GO_BP	NEGATIVE_REGULATION_OF_CELL_CYCLE_G1_S_PHASE_TRANSITION	27	4	0.613
NAFLD	Adipose_Subcutaneous	eQTL	GO_BP	EMBRYO_DEVELOPMENT_ENDING_IN_BIRTH_OR_EGG_HATCHING	90	13	0.613
NAFLD	Adipose_Subcutaneous	eQTL	GO_BP	REGULATION_OF_CYTOSKELETON_ORGANIZATION	84	12	0.614
NAFLD	Adipose_Subcutaneous	eQTL	GO_BP	POSITIVE_REGULATION_OF_CELL_MORPHOGENESIS_INVOLVED_IN_DIFFERENTIATION	13	2	0.614
NAFLD	Adipose_Subcutaneous	eQTL	GO_BP	CELLULAR_RESPONSE_TO_ORGANIC_CYCLIC_COMPOUND	92	13	0.615
NAFLD	Adipose_Subcutaneous	eQTL	GO_BP	ENERGY_RESERVE_METABOLIC_PROCESS	13	2	0.615
NAFLD	Adipose_Subcutaneous	eQTL	GO_BP	DOUBLE_STRAND_BREAK_REPAIR	35	5	0.615
NAFLD	Adipose_Subcutaneous	eQTL	GO_BP	CELLULAR_GLUCAN_METABOLIC_PROCESS	13	2	0.615
NAFLD	Adipose_Subcutaneous	eQTL	GO_BP	SYNAPTIC_VESICLE_EXOCYTOSIS	13	2	0.616
NAFLD	Adipose_Subcutaneous	eQTL	GO_BP	REGULATION_OF_BIOLOGICAL_PROCESS_INVOLVED_IN_SYMBIOTIC_INTERACTION	28	4	0.616
NAFLD	Adipose_Subcutaneous	eQTL	GO_BP	MICROTUBULE_BUNDLE_FORMATION	13	2	0.617
NAFLD	Adipose_Subcutaneous	eQTL	GO_BP	ADENYLATE_CYCLASE_MODULATING_G_PROTEIN_COUPLED_RECEPTOR_SIGNALING_PATHWAY	35	5	0.618
NAFLD	Adipose_Subcutaneous	eQTL	GO_BP	CELL_SUBSTRATE_JUNCTION_ORGANIZATION	20	3	0.619
NAFLD	Adipose_Subcutaneous	eQTL	GO_BP	SKELETAL_MUSCLE_TISSUE_REGENERATION	13	2	0.619
NAFLD	Adipose_Subcutaneous	eQTL	GO_BP	MYELOID_LEUKOCYTE_MIGRATION	54	8	0.62
NAFLD	Adipose_Subcutaneous	eQTL	GO_BP	RENAL_SYSTEM_PROCESS	21	3	0.621
NAFLD	Adipose_Subcutaneous	eQTL	GO_BP	ENDOCRINE_PROCESS	13	2	0.621
NAFLD	Adipose_Subcutaneous	eQTL	GO_BP	POSITIVE_REGULATION_OF_PROTEIN_KINASE_B_SIGNALING	28	4	0.621
NAFLD	Adipose_Subcutaneous	eQTL	GO_BP	REGULATION_OF_UBIQUITIN_DEPENDENT_PROTEIN_CATABOLIC_PROCESS	20	3	0.622
NAFLD	Adipose_Subcutaneous	eQTL	GO_BP	SARCOMERE_ORGANIZATION	13	2	0.623
NAFLD	Adipose_Subcutaneous	eQTL	GO_BP	DNA_DAMAGE_RESPONSE_SIGNAL_TRANSDUCTION_BY_P53_CLASS_MEDIATOR	27	4	0.623
NAFLD	Adipose_Subcutaneous	eQTL	GO_BP	RESPONSE_TO_VITAMIN	13	2	0.624
NAFLD	Adipose_Subcutaneous	eQTL	GO_BP	REGULATION_OF_LEUKOCYTE_PROLIFERATION	35	5	0.624
NAFLD	Adipose_Subcutaneous	eQTL	GO_BP	REGULATION_OF_CELLULAR_COMPONENT_BIOGENESIS	143	20	0.625
NAFLD	Adipose_Subcutaneous	eQTL	GO_BP	NEGATIVE_REGULATION_OF_CHROMOSOME_ORGANIZATION	14	2	0.627
NAFLD	Adipose_Subcutaneous	eQTL	GO_BP	NEGATIVE_REGULATION_OF_CELL_ACTIVATION	28	4	0.628
NAFLD	Adipose_Subcutaneous	eQTL	GO_BP	NEPHRON_EPITHELIUM_DEVELOPMENT	21	3	0.628
NAFLD	Adipose_Subcutaneous	eQTL	GO_BP	POSITIVE_REGULATION_OF_INTRACELLULAR_SIGNAL_TRANSDUCTION	156	22	0.629
NAFLD	Adipose_Subcutaneous	eQTL	GO_BP	ANAPHASE_PROMOTING_COMPLEX_DEPENDENT_CATABOLIC_PROCESS	21	3	0.63
NAFLD	Adipose_Subcutaneous	eQTL	GO_BP	POSITIVE_REGULATION_OF_CELL_GROWTH	28	4	0.63
NAFLD	Adipose_Subcutaneous	eQTL	GO_BP	POSITIVE_REGULATION_OF_CELLULAR_PROTEIN_LOCALIZATION	42	6	0.63
NAFLD	Adipose_Subcutaneous	eQTL	GO_BP	PLATELET_DEGRANULATION	13	2	0.633
NAFLD	Adipose_Subcutaneous	eQTL	GO_BP	POSITIVE_REGULATION_OF_CELLULAR_PROTEIN_CATABOLIC_PROCESS	21	3	0.634
NAFLD	Adipose_Subcutaneous	eQTL	GO_BP	REGULATION_OF_CARBOHYDRATE_CATABOLIC_PROCESS	14	2	0.634
NAFLD	Adipose_Subcutaneous	eQTL	GO_BP	NEGATIVE_REGULATION_OF_CELL_SUBSTRATE_ADHESION	13	2	0.634
NAFLD	Adipose_Subcutaneous	eQTL	GO_BP	INTRINSIC_APOPTOTIC_SIGNALING_PATHWAY_BY_P53_CLASS_MEDIATOR	13	2	0.635
NAFLD	Adipose_Subcutaneous	eQTL	GO_BP	DEVELOPMENTAL_GROWTH	108	15	0.635
NAFLD	Adipose_Subcutaneous	eQTL	GO_BP	NON_RECOMBINATIONAL_REPAIR	14	2	0.635
NAFLD	Adipose_Subcutaneous	eQTL	GO_BP	OVULATION_CYCLE	14	2	0.636
NAFLD	Adipose_Subcutaneous	eQTL	GO_BP	INTERLEUKIN_1_PRODUCTION	21	3	0.636
NAFLD	Adipose_Subcutaneous	eQTL	GO_BP	SMOOTH_MUSCLE_CONTRACTION	14	2	0.637
NAFLD	Adipose_Subcutaneous	eQTL	GO_BP	REGULATION_OF_NEURON_DIFFERENTIATION	35	5	0.637
NAFLD	Adipose_Subcutaneous	eQTL	GO_BP	POSITIVE_REGULATION_OF_DNA_METABOLIC_PROCESS	35	5	0.638
NAFLD	Adipose_Subcutaneous	eQTL	GO_BP	REGULATION_OF_HORMONE_LEVELS	78	11	0.638
NAFLD	Adipose_Subcutaneous	eQTL	GO_BP	REGULATION_OF_NEURON_PROJECTION_DEVELOPMENT	58	8	0.638
NAFLD	Adipose_Subcutaneous	eQTL	GO_BP	CELLULAR_RESPONSE_TO_RADIATION	29	4	0.639
NAFLD	Adipose_Subcutaneous	eQTL	GO_BP	MEGAKARYOCYTE_DIFFERENTIATION	14	2	0.639
NAFLD	Adipose_Subcutaneous	eQTL	GO_BP	REPRODUCTIVE_SYSTEM_DEVELOPMENT	63	9	0.64
NAFLD	Adipose_Subcutaneous	eQTL	GO_BP	REGULATION_OF_RESPONSE_TO_CYTOKINE_STIMULUS	21	3	0.641
NAFLD	Adipose_Subcutaneous	eQTL	GO_BP	NEUROGENESIS	266	37	0.641
NAFLD	Adipose_Subcutaneous	eQTL	GO_BP	REGULATION_OF_TELOMERE_MAINTENANCE_VIA_TELOMERE_LENGTHENING	14	2	0.642
NAFLD	Adipose_Subcutaneous	eQTL	GO_BP	VIRAL_GENE_EXPRESSION	28	4	0.643
NAFLD	Adipose_Subcutaneous	eQTL	GO_BP	REGULATION_OF_SIGNAL_TRANSDUCTION_BY_P53_CLASS_MEDIATOR	37	5	0.644
NAFLD	Adipose_Subcutaneous	eQTL	GO_BP	OXIDATIVE_PHOSPHORYLATION	14	2	0.644
NAFLD	Adipose_Subcutaneous	eQTL	GO_BP	CARDIAC_MUSCLE_CELL_ACTION_POTENTIAL	14	2	0.645
NAFLD	Adipose_Subcutaneous	eQTL	GO_BP	NCRNA_METABOLIC_PROCESS	57	8	0.645
NAFLD	Adipose_Subcutaneous	eQTL	GO_BP	DENDRITE_MORPHOGENESIS	14	2	0.646
NAFLD	Adipose_Subcutaneous	eQTL	GO_BP	REGULATION_OF_DNA_BINDING	23	3	0.647
NAFLD	Adipose_Subcutaneous	eQTL	GO_BP	REGULATION_OF_RECEPTOR_SIGNALING_PATHWAY_VIA_STAT	15	2	0.647
NAFLD	Adipose_Subcutaneous	eQTL	GO_BP	REGULATION_OF_SODIUM_ION_TRANSPORT	14	2	0.648
NAFLD	Adipose_Subcutaneous	eQTL	GO_BP	SUPRAMOLECULAR_FIBER_ORGANIZATION	115	16	0.648
NAFLD	Adipose_Subcutaneous	eQTL	GO_BP	RNA_DEPENDENT_DNA_BIOSYNTHETIC_PROCESS	14	2	0.649
NAFLD	Adipose_Subcutaneous	eQTL	GO_BP	NEGATIVE_REGULATION_OF_CELL_ADHESION	43	6	0.65
NAFLD	Adipose_Subcutaneous	eQTL	GO_BP	REGULATION_OF_CELLULAR_COMPONENT_MOVEMENT	164	23	0.65
NAFLD	Adipose_Subcutaneous	eQTL	GO_BP	REGULATION_OF_DENDRITE_DEVELOPMENT	14	2	0.652
NAFLD	Adipose_Subcutaneous	eQTL	GO_BP	REGULATION_OF_EPITHELIAL_CELL_MIGRATION	36	5	0.652
NAFLD	Adipose_Subcutaneous	eQTL	GO_BP	EXTRINSIC_APOPTOTIC_SIGNALING_PATHWAY_VIA_DEATH_DOMAIN_RECEPTORS	14	2	0.653
NAFLD	Adipose_Subcutaneous	eQTL	GO_BP	NEGATIVE_REGULATION_OF_ION_TRANSPORT	49	7	0.653
NAFLD	Adipose_Subcutaneous	eQTL	GO_BP	ACTIN_CYTOSKELETON_REORGANIZATION	15	2	0.653
NAFLD	Adipose_Subcutaneous	eQTL	GO_BP	DEVELOPMENTAL_GROWTH_INVOLVED_IN_MORPHOGENESIS	37	5	0.654
NAFLD	Adipose_Subcutaneous	eQTL	GO_BP	NEGATIVE_REGULATION_OF_LYMPHOCYTE_ACTIVATION	21	3	0.654
NAFLD	Adipose_Subcutaneous	eQTL	GO_BP	RESPONSE_TO_MONOSACCHARIDE	29	4	0.655
NAFLD	Adipose_Subcutaneous	eQTL	GO_BP	CELL_CYCLE_G1_S_PHASE_TRANSITION	56	8	0.655
NAFLD	Adipose_Subcutaneous	eQTL	GO_BP	REGULATION_OF_LEUKOCYTE_MEDIATED_CYTOTOXICITY	14	2	0.656
NAFLD	Adipose_Subcutaneous	eQTL	GO_BP	RESPONSE_TO_ENDOGENOUS_STIMULUS	273	38	0.657
NAFLD	Adipose_Subcutaneous	eQTL	GO_BP	INTERFERON_GAMMA_PRODUCTION	14	2	0.657
NAFLD	Adipose_Subcutaneous	eQTL	GO_BP	RESPONSE_TO_ORGANIC_CYCLIC_COMPOUND	152	21	0.658
NAFLD	Adipose_Subcutaneous	eQTL	GO_BP	ENTRY_INTO_HOST	36	5	0.658
NAFLD	Adipose_Subcutaneous	eQTL	GO_BP	POSITIVE_REGULATION_OF_CELL_CYCLE	79	11	0.659
NAFLD	Adipose_Subcutaneous	eQTL	GO_BP	VIRAL_LIFE_CYCLE	65	9	0.659
NAFLD	Adipose_Subcutaneous	eQTL	GO_BP	REGULATION_OF_DNA_TEMPLATED_TRANSCRIPTION_IN_RESPONSE_TO_STRESS	22	3	0.659
NAFLD	Adipose_Subcutaneous	eQTL	GO_BP	CYTOPLASMIC_TRANSLATION	21	3	0.659
NAFLD	Adipose_Subcutaneous	eQTL	GO_BP	REGULATION_OF_LYMPHOCYTE_MEDIATED_IMMUNITY	29	4	0.659
NAFLD	Adipose_Subcutaneous	eQTL	GO_BP	AMINOGLYCAN_METABOLIC_PROCESS	14	2	0.659
NAFLD	Adipose_Subcutaneous	eQTL	GO_BP	RECEPTOR_INTERNALIZATION	14	2	0.66
NAFLD	Adipose_Subcutaneous	eQTL	GO_BP	BODY_MORPHOGENESIS	14	2	0.661
NAFLD	Adipose_Subcutaneous	eQTL	GO_BP	DEFENSE_RESPONSE_TO_VIRUS	37	5	0.661
NAFLD	Adipose_Subcutaneous	eQTL	GO_BP	BLOOD_VESSEL_ENDOTHELIAL_CELL_MIGRATION	22	3	0.662
NAFLD	Adipose_Subcutaneous	eQTL	GO_BP	TISSUE_REMODELING	22	3	0.665
NAFLD	Adipose_Subcutaneous	eQTL	GO_BP	REGULATION_OF_STRIATED_MUSCLE_CONTRACTION	14	2	0.665
NAFLD	Adipose_Subcutaneous	eQTL	GO_BP	SYNCYTIUM_FORMATION	15	2	0.665
NAFLD	Adipose_Subcutaneous	eQTL	GO_BP	RESPONSE_TO_OXYGEN_LEVELS	64	9	0.665
NAFLD	Adipose_Subcutaneous	eQTL	GO_BP	STEROL_TRANSPORT	15	2	0.665
NAFLD	Adipose_Subcutaneous	eQTL	GO_BP	ANTIGEN_PROCESSING_AND_PRESENTATION	36	5	0.667
NAFLD	Adipose_Subcutaneous	eQTL	GO_BP	EPITHELIAL_TO_MESENCHYMAL_TRANSITION	36	5	0.669
NAFLD	Adipose_Subcutaneous	eQTL	GO_BP	POSITIVE_REGULATION_OF_NUCLEOCYTOPLASMIC_TRANSPORT	14	2	0.669
NAFLD	Adipose_Subcutaneous	eQTL	GO_BP	PHOSPHATIDYLINOSITOL_BIOSYNTHETIC_PROCESS	15	2	0.67
NAFLD	Adipose_Subcutaneous	eQTL	GO_BP	TRANSLATIONAL_ELONGATION	21	3	0.671
NAFLD	Adipose_Subcutaneous	eQTL	GO_BP	NEGATIVE_REGULATION_OF_CELL_CYCLE_G2_M_PHASE_TRANSITION	22	3	0.673
NAFLD	Adipose_Subcutaneous	eQTL	GO_BP	REGULATION_OF_RESPONSE_TO_WOUNDING	23	3	0.673
NAFLD	Adipose_Subcutaneous	eQTL	GO_BP	B_CELL_DIFFERENTIATION	22	3	0.673
NAFLD	Adipose_Subcutaneous	eQTL	GO_BP	TRANSLATIONAL_TERMINATION	22	3	0.674
NAFLD	Adipose_Subcutaneous	eQTL	GO_BP	GLAND_MORPHOGENESIS	22	3	0.674
NAFLD	Adipose_Subcutaneous	eQTL	GO_BP	PYRUVATE_METABOLIC_PROCESS	22	3	0.674
NAFLD	Adipose_Subcutaneous	eQTL	GO_BP	POSITIVE_REGULATION_OF_GTPASE_ACTIVITY	51	7	0.676
NAFLD	Adipose_Subcutaneous	eQTL	GO_BP	CARDIAC_MUSCLE_CELL_CONTRACTION	15	2	0.676
NAFLD	Adipose_Subcutaneous	eQTL	GO_BP	MEMBRANE_DOCKING	29	4	0.677
NAFLD	Adipose_Subcutaneous	eQTL	GO_BP	REGULATION_OF_CELLULAR_AMIDE_METABOLIC_PROCESS	66	9	0.679
NAFLD	Adipose_Subcutaneous	eQTL	GO_BP	NON_CANONICAL_WNT_SIGNALING_PATHWAY	30	4	0.679
NAFLD	Adipose_Subcutaneous	eQTL	GO_BP	CELL_JUNCTION_ORGANIZATION	102	14	0.681
NAFLD	Adipose_Subcutaneous	eQTL	GO_BP	REGULATION_OF_CELLULAR_RESPONSE_TO_HEAT	14	2	0.681
NAFLD	Adipose_Subcutaneous	eQTL	GO_BP	ACTIN_FILAMENT_BASED_PROCESS	137	19	0.681
NAFLD	Adipose_Subcutaneous	eQTL	GO_BP	REGULATION_OF_RESPONSE_TO_BIOTIC_STIMULUS	66	9	0.682
NAFLD	Adipose_Subcutaneous	eQTL	GO_BP	CELLULAR_RESPONSE_TO_PEPTIDE_HORMONE_STIMULUS	59	8	0.684
NAFLD	Adipose_Subcutaneous	eQTL	GO_BP	REGULATION_OF_TRANSCRIPTION_FROM_RNA_POLYMERASE_II_PROMOTER_IN_RESPONSE_TO_HYPOXIA	15	2	0.684
NAFLD	Adipose_Subcutaneous	eQTL	GO_BP	EMBRYO_DEVELOPMENT	146	20	0.685
NAFLD	Adipose_Subcutaneous	eQTL	GO_BP	CELLULAR_RESPONSE_TO_REACTIVE_OXYGEN_SPECIES	23	3	0.685
NAFLD	Adipose_Subcutaneous	eQTL	GO_BP	REGULATION_OF_HEART_RATE	15	2	0.686
NAFLD	Adipose_Subcutaneous	eQTL	GO_BP	TELOMERE_MAINTENANCE_VIA_TELOMERE_LENGTHENING	15	2	0.687
NAFLD	Adipose_Subcutaneous	eQTL	GO_BP	NATURAL_KILLER_CELL_MEDIATED_IMMUNITY	15	2	0.687
NAFLD	Adipose_Subcutaneous	eQTL	GO_BP	SIGNAL_TRANSDUCTION_IN_ABSENCE_OF_LIGAND	15	2	0.688
NAFLD	Adipose_Subcutaneous	eQTL	GO_BP	GENERATION_OF_PRECURSOR_METABOLITES_AND_ENERGY	72	10	0.688
NAFLD	Adipose_Subcutaneous	eQTL	GO_BP	INSULIN_SECRETION	38	5	0.689
NAFLD	Adipose_Subcutaneous	eQTL	GO_BP	REGULATION_OF_SYNAPTIC_PLASTICITY	22	3	0.689
NAFLD	Adipose_Subcutaneous	eQTL	GO_BP	NEGATIVE_REGULATION_OF_DEVELOPMENTAL_GROWTH	23	3	0.69
NAFLD	Adipose_Subcutaneous	eQTL	GO_BP	CELL_CYCLE_DNA_REPLICATION	15	2	0.691
NAFLD	Adipose_Subcutaneous	eQTL	GO_BP	TISSUE_HOMEOSTASIS	37	5	0.691
NAFLD	Adipose_Subcutaneous	eQTL	GO_BP	REGULATION_OF_DNA_METABOLIC_PROCESS	60	8	0.691
NAFLD	Adipose_Subcutaneous	eQTL	GO_BP	MITOCHONDRIAL_MEMBRANE_ORGANIZATION	15	2	0.691
NAFLD	Adipose_Subcutaneous	eQTL	GO_BP	POSITIVE_REGULATION_OF_PROTEIN_LOCALIZATION_TO_NUCLEUS	15	2	0.691
NAFLD	Adipose_Subcutaneous	eQTL	GO_BP	MRNA_METABOLIC_PROCESS	124	17	0.691
NAFLD	Adipose_Subcutaneous	eQTL	GO_BP	REGULATION_OF_GLIAL_CELL_DIFFERENTIATION	15	2	0.692
NAFLD	Adipose_Subcutaneous	eQTL	GO_BP	NEUROTRANSMITTER_SECRETION	16	2	0.692
NAFLD	Adipose_Subcutaneous	eQTL	GO_BP	PALLIUM_DEVELOPMENT	23	3	0.692
NAFLD	Adipose_Subcutaneous	eQTL	GO_BP	RESPONSE_TO_BMP	23	3	0.693
NAFLD	Adipose_Subcutaneous	eQTL	GO_BP	REGULATION_OF_ORGAN_GROWTH	23	3	0.693
NAFLD	Adipose_Subcutaneous	eQTL	GO_BP	REGULATION_OF_TRANSPORT	261	35	0.693
NAFLD	Adipose_Subcutaneous	eQTL	GO_BP	NUCLEAR_TRANSCRIBED_MRNA_CATABOLIC_PROCESS_NONSENSE_MEDIATED_DECAY	15	2	0.694
NAFLD	Adipose_Subcutaneous	eQTL	GO_BP	RESPONSE_TO_ESTRADIOL	23	3	0.695
NAFLD	Adipose_Subcutaneous	eQTL	GO_BP	REGULATION_OF_APOPTOTIC_SIGNALING_PATHWAY	53	7	0.697
NAFLD	Adipose_Subcutaneous	eQTL	GO_BP	GLIOGENESIS	59	8	0.698
NAFLD	Adipose_Subcutaneous	eQTL	GO_BP	ODONTOGENESIS	23	3	0.698
NAFLD	Adipose_Subcutaneous	eQTL	GO_BP	POSITIVE_REGULATION_OF_LIPID_BIOSYNTHETIC_PROCESS	15	2	0.699
NAFLD	Adipose_Subcutaneous	eQTL	GO_BP	POSITIVE_REGULATION_OF_LEUKOCYTE_MIGRATION	22	3	0.699
NAFLD	Adipose_Subcutaneous	eQTL	GO_BP	MULTICELLULAR_ORGANISMAL_RESPONSE_TO_STRESS	15	2	0.7
NAFLD	Adipose_Subcutaneous	eQTL	GO_BP	POSITIVE_REGULATION_OF_CELLULAR_AMIDE_METABOLIC_PROCESS	30	4	0.701
NAFLD	Adipose_Subcutaneous	eQTL	GO_BP	TRANSITION_METAL_ION_HOMEOSTASIS	15	2	0.702
NAFLD	Adipose_Subcutaneous	eQTL	GO_BP	CELL_MORPHOGENESIS	155	21	0.703
NAFLD	Adipose_Subcutaneous	eQTL	GO_BP	PHOSPHATIDYLINOSITOL_METABOLIC_PROCESS	23	3	0.703
NAFLD	Adipose_Subcutaneous	eQTL	GO_BP	RESPONSE_TO_BACTERIUM	89	12	0.704
NAFLD	Adipose_Subcutaneous	eQTL	GO_BP	ACTIN_FILAMENT_BASED_MOVEMENT	31	4	0.704
NAFLD	Adipose_Subcutaneous	eQTL	GO_BP	HEMATOPOIETIC_PROGENITOR_CELL_DIFFERENTIATION	23	3	0.704
NAFLD	Adipose_Subcutaneous	eQTL	GO_BP	RESPONSE_TO_IONIZING_RADIATION	23	3	0.704
NAFLD	Adipose_Subcutaneous	eQTL	GO_BP	REGULATION_OF_RESPONSE_TO_EXTERNAL_STIMULUS	166	22	0.704
NAFLD	Adipose_Subcutaneous	eQTL	GO_BP	POSITIVE_REGULATION_OF_RESPONSE_TO_EXTERNAL_STIMULUS	87	12	0.704
NAFLD	Adipose_Subcutaneous	eQTL	GO_BP	MYOTUBE_CELL_DEVELOPMENT	15	2	0.705
NAFLD	Adipose_Subcutaneous	eQTL	GO_BP	GLUCOSE_METABOLIC_PROCESS	31	4	0.705
NAFLD	Adipose_Subcutaneous	eQTL	GO_BP	REGULATION_OF_RESPONSE_TO_STRESS	213	29	0.705
NAFLD	Adipose_Subcutaneous	eQTL	GO_BP	POSITIVE_REGULATION_OF_ORGANELLE_ORGANIZATION	90	12	0.707
NAFLD	Adipose_Subcutaneous	eQTL	GO_BP	REGULATION_OF_TELOMERE_MAINTENANCE	16	2	0.707
NAFLD	Adipose_Subcutaneous	eQTL	GO_BP	REGULATION_OF_FAT_CELL_DIFFERENTIATION	23	3	0.708
NAFLD	Adipose_Subcutaneous	eQTL	GO_BP	UNSATURATED_FATTY_ACID_BIOSYNTHETIC_PROCESS	15	2	0.709
NAFLD	Adipose_Subcutaneous	eQTL	GO_BP	ALCOHOL_BIOSYNTHETIC_PROCESS	23	3	0.71
NAFLD	Adipose_Subcutaneous	eQTL	GO_BP	CELLULAR_RESPONSE_TO_OXYGEN_LEVELS	31	4	0.711
NAFLD	Adipose_Subcutaneous	eQTL	GO_BP	REGULATION_OF_GENERATION_OF_PRECURSOR_METABOLITES_AND_ENERGY	23	3	0.711
NAFLD	Adipose_Subcutaneous	eQTL	GO_BP	REGULATION_OF_OXIDOREDUCTASE_ACTIVITY	16	2	0.712
NAFLD	Adipose_Subcutaneous	eQTL	GO_BP	DNA_RECOMBINATION	40	5	0.713
NAFLD	Adipose_Subcutaneous	eQTL	GO_BP	POSITIVE_REGULATION_OF_DNA_BIOSYNTHETIC_PROCESS	16	2	0.713
NAFLD	Adipose_Subcutaneous	eQTL	GO_BP	POSITIVE_REGULATION_OF_REACTIVE_OXYGEN_SPECIES_METABOLIC_PROCESS	15	2	0.715
NAFLD	Adipose_Subcutaneous	eQTL	GO_BP	PROTEIN_ACYLATION	38	5	0.715
NAFLD	Adipose_Subcutaneous	eQTL	GO_BP	HEMATOPOIETIC_STEM_CELL_DIFFERENTIATION	16	2	0.717
NAFLD	Adipose_Subcutaneous	eQTL	GO_BP	RESPONSE_TO_CHEMOKINE	23	3	0.718
NAFLD	Adipose_Subcutaneous	eQTL	GO_BP	NEGATIVE_REGULATION_OF_PROTEOLYSIS	32	4	0.719
NAFLD	Adipose_Subcutaneous	eQTL	GO_BP	RECOMBINATIONAL_REPAIR	16	2	0.72
NAFLD	Adipose_Subcutaneous	eQTL	GO_BP	REGULATION_OF_ENDOCYTOSIS	32	4	0.72
NAFLD	Adipose_Subcutaneous	eQTL	GO_BP	REGULATION_OF_MRNA_CATABOLIC_PROCESS	32	4	0.721
NAFLD	Adipose_Subcutaneous	eQTL	GO_BP	RIBONUCLEOPROTEIN_COMPLEX_BIOGENESIS	56	7	0.722
NAFLD	Adipose_Subcutaneous	eQTL	GO_BP	CELLULAR_RESPONSE_TO_PEPTIDE	74	10	0.724
NAFLD	Adipose_Subcutaneous	eQTL	GO_BP	REGULATION_OF_CELL_ADHESION	112	15	0.724
NAFLD	Adipose_Subcutaneous	eQTL	GO_BP	OSTEOCLAST_DIFFERENTIATION	18	2	0.725
NAFLD	Adipose_Subcutaneous	eQTL	GO_BP	REGULATION_OF_TRANSPORTER_ACTIVITY	31	4	0.725
NAFLD	Adipose_Subcutaneous	eQTL	GO_BP	CELL_ACTIVATION	239	32	0.725
NAFLD	Adipose_Subcutaneous	eQTL	GO_BP	REGULATION_OF_DNA_BIOSYNTHETIC_PROCESS	24	3	0.725
NAFLD	Adipose_Subcutaneous	eQTL	GO_BP	RESPONSE_TO_PEPTIDE_HORMONE	77	10	0.727
NAFLD	Adipose_Subcutaneous	eQTL	GO_BP	PEPTIDYL_TYROSINE_DEPHOSPHORYLATION	24	3	0.728
NAFLD	Adipose_Subcutaneous	eQTL	GO_BP	REGULATION_OF_PH	16	2	0.728
NAFLD	Adipose_Subcutaneous	eQTL	GO_BP	ENDOTHELIUM_DEVELOPMENT	24	3	0.729
NAFLD	Adipose_Subcutaneous	eQTL	GO_BP	RESPONSE_TO_ACID_CHEMICAL	15	2	0.729
NAFLD	Adipose_Subcutaneous	eQTL	GO_BP	PROTEIN_LOCALIZATION_TO_NUCLEUS	47	6	0.729
NAFLD	Adipose_Subcutaneous	eQTL	GO_BP	RESPONSE_TO_CARBOHYDRATE	32	4	0.73
NAFLD	Adipose_Subcutaneous	eQTL	GO_BP	NEURON_DEVELOPMENT	180	24	0.73
NAFLD	Adipose_Subcutaneous	eQTL	GO_BP	ORGAN_GROWTH	32	4	0.73
NAFLD	Adipose_Subcutaneous	eQTL	GO_BP	NEGATIVE_REGULATION_OF_APOPTOTIC_SIGNALING_PATHWAY	32	4	0.73
NAFLD	Adipose_Subcutaneous	eQTL	GO_BP	REGULATION_OF_INNATE_IMMUNE_RESPONSE	54	7	0.73
NAFLD	Adipose_Subcutaneous	eQTL	GO_BP	INTEGRIN_MEDIATED_SIGNALING_PATHWAY	17	2	0.733
NAFLD	Adipose_Subcutaneous	eQTL	GO_BP	REGULATION_OF_CYSTEINE_TYPE_ENDOPEPTIDASE_ACTIVITY	32	4	0.734
NAFLD	Adipose_Subcutaneous	eQTL	GO_BP	POSITIVE_REGULATION_OF_PROTEIN_MODIFICATION_BY_SMALL_PROTEIN_CONJUGATION_OR_REMOVAL	32	4	0.734
NAFLD	Adipose_Subcutaneous	eQTL	GO_BP	REGULATION_OF_CELLULAR_CATABOLIC_PROCESS	111	15	0.734
NAFLD	Adipose_Subcutaneous	eQTL	GO_BP	TELOMERE_ORGANIZATION	25	3	0.736
NAFLD	Adipose_Subcutaneous	eQTL	GO_BP	NEGATIVE_REGULATION_OF_CELL_CYCLE_PHASE_TRANSITION	53	7	0.736
NAFLD	Adipose_Subcutaneous	eQTL	GO_BP	CELL_DEATH_IN_RESPONSE_TO_OXIDATIVE_STRESS	16	2	0.736
NAFLD	Adipose_Subcutaneous	eQTL	GO_BP	POSITIVE_REGULATION_OF_TUMOR_NECROSIS_FACTOR_SUPERFAMILY_CYTOKINE_PRODUCTION	16	2	0.737
NAFLD	Adipose_Subcutaneous	eQTL	GO_BP	REGULATION_OF_MONONUCLEAR_CELL_MIGRATION	16	2	0.737
NAFLD	Adipose_Subcutaneous	eQTL	GO_BP	INTRINSIC_APOPTOTIC_SIGNALING_PATHWAY	47	6	0.738
NAFLD	Adipose_Subcutaneous	eQTL	GO_BP	RESPONSE_TO_KETONE	33	4	0.738
NAFLD	Adipose_Subcutaneous	eQTL	GO_BP	ORGANIC_ACID_BIOSYNTHETIC_PROCESS	39	5	0.739
NAFLD	Adipose_Subcutaneous	eQTL	GO_BP	REACTIVE_OXYGEN_SPECIES_METABOLIC_PROCESS	39	5	0.739
NAFLD	Adipose_Subcutaneous	eQTL	GO_BP	SPROUTING_ANGIOGENESIS	24	3	0.741
NAFLD	Adipose_Subcutaneous	eQTL	GO_BP	CELLULAR_RESPONSE_TO_HEAT	16	2	0.741
NAFLD	Adipose_Subcutaneous	eQTL	GO_BP	MICROTUBULE_BASED_TRANSPORT	24	3	0.741
NAFLD	Adipose_Subcutaneous	eQTL	GO_BP	POSITIVE_REGULATION_OF_PROTEIN_SERINE_THREONINE_KINASE_ACTIVITY	54	7	0.743
NAFLD	Adipose_Subcutaneous	eQTL	GO_BP	MUSCLE_ORGAN_DEVELOPMENT	70	9	0.744
NAFLD	Adipose_Subcutaneous	eQTL	GO_BP	MOVEMENT_IN_HOST_ENVIRONMENT	40	5	0.744
NAFLD	Adipose_Subcutaneous	eQTL	GO_BP	MUSCLE_STRUCTURE_DEVELOPMENT	129	17	0.744
NAFLD	Adipose_Subcutaneous	eQTL	GO_BP	REGULATION_OF_BLOOD_PRESSURE	32	4	0.745
NAFLD	Adipose_Subcutaneous	eQTL	GO_BP	RESPONSE_TO_NITROGEN_COMPOUND	177	23	0.747
NAFLD	Adipose_Subcutaneous	eQTL	GO_BP	CELL_SUBSTRATE_ADHESION	54	7	0.747
NAFLD	Adipose_Subcutaneous	eQTL	GO_BP	SENSORY_PERCEPTION_OF_PAIN	16	2	0.748
NAFLD	Adipose_Subcutaneous	eQTL	GO_BP	CEREBRAL_CORTEX_DEVELOPMENT	17	2	0.748
NAFLD	Adipose_Subcutaneous	eQTL	GO_BP	NEPHRON_MORPHOGENESIS	17	2	0.748
NAFLD	Adipose_Subcutaneous	eQTL	GO_BP	KIDNEY_MORPHOGENESIS	17	2	0.748
NAFLD	Adipose_Subcutaneous	eQTL	GO_BP	RNA_SPLICING	69	9	0.749
NAFLD	Adipose_Subcutaneous	eQTL	GO_BP	MUSCLE_FIBER_DEVELOPMENT	16	2	0.75
NAFLD	Adipose_Subcutaneous	eQTL	GO_BP	POSITIVE_REGULATION_OF_TRANSLATION	24	3	0.75
NAFLD	Adipose_Subcutaneous	eQTL	GO_BP	REGULATION_OF_CELLULAR_PROTEIN_CATABOLIC_PROCESS	32	4	0.75
NAFLD	Adipose_Subcutaneous	eQTL	GO_BP	OLEFINIC_COMPOUND_METABOLIC_PROCESS	16	2	0.75
NAFLD	Adipose_Subcutaneous	eQTL	GO_BP	TRANSCRIPTION_ELONGATION_FROM_RNA_POLYMERASE_II_PROMOTER	17	2	0.752
NAFLD	Adipose_Subcutaneous	eQTL	GO_BP	METAL_ION_TRANSPORT	79	10	0.753
NAFLD	Adipose_Subcutaneous	eQTL	GO_BP	NEGATIVE_REGULATION_OF_IMMUNE_EFFECTOR_PROCESS	17	2	0.754
NAFLD	Adipose_Subcutaneous	eQTL	GO_BP	NEGATIVE_REGULATION_OF_CELL_PROJECTION_ORGANIZATION	25	3	0.755
NAFLD	Adipose_Subcutaneous	eQTL	GO_BP	REGULATION_OF_CATABOLIC_PROCESS	137	18	0.755
NAFLD	Adipose_Subcutaneous	eQTL	GO_BP	EMBRYONIC_SKELETAL_SYSTEM_DEVELOPMENT	18	2	0.755
NAFLD	Adipose_Subcutaneous	eQTL	GO_BP	ORGANELLE_DISASSEMBLY	17	2	0.756
NAFLD	Adipose_Subcutaneous	eQTL	GO_BP	RESPONSE_TO_NUTRIENT	25	3	0.756
NAFLD	Adipose_Subcutaneous	eQTL	GO_BP	CELL_PROJECTION_ASSEMBLY	86	11	0.757
NAFLD	Adipose_Subcutaneous	eQTL	GO_BP	B_CELL_ACTIVATION	42	5	0.757
NAFLD	Adipose_Subcutaneous	eQTL	GO_BP	TUBE_MORPHOGENESIS	132	17	0.757
NAFLD	Adipose_Subcutaneous	eQTL	GO_BP	POSITIVE_REGULATION_OF_LEUKOCYTE_CHEMOTAXIS	16	2	0.757
NAFLD	Adipose_Subcutaneous	eQTL	GO_BP	POSITIVE_REGULATION_OF_DEFENSE_RESPONSE	62	8	0.758
NAFLD	Adipose_Subcutaneous	eQTL	GO_BP	NEGATIVE_REGULATION_OF_IMMUNE_RESPONSE	17	2	0.759
NAFLD	Adipose_Subcutaneous	eQTL	GO_BP	REGULATION_OF_PHAGOCYTOSIS	17	2	0.759
NAFLD	Adipose_Subcutaneous	eQTL	GO_BP	FATTY_ACID_BIOSYNTHETIC_PROCESS	25	3	0.76
NAFLD	Adipose_Subcutaneous	eQTL	GO_BP	TAXIS	115	15	0.76
NAFLD	Adipose_Subcutaneous	eQTL	GO_BP	REGULATION_OF_REACTIVE_OXYGEN_SPECIES_METABOLIC_PROCESS	25	3	0.761
NAFLD	Adipose_Subcutaneous	eQTL	GO_BP	POSITIVE_REGULATION_OF_CELL_CYCLE_PROCESS	64	8	0.761
NAFLD	Adipose_Subcutaneous	eQTL	GO_BP	REGULATION_OF_MRNA_SPLICING_VIA_SPLICEOSOME	18	2	0.762
NAFLD	Adipose_Subcutaneous	eQTL	GO_BP	CARDIAC_MUSCLE_CONTRACTION	26	3	0.763
NAFLD	Adipose_Subcutaneous	eQTL	GO_BP	VASCULAR_ENDOTHELIAL_GROWTH_FACTOR_RECEPTOR_SIGNALING_PATHWAY	17	2	0.763
NAFLD	Adipose_Subcutaneous	eQTL	GO_BP	MITOTIC_G1_S_TRANSITION_CHECKPOINT	17	2	0.764
NAFLD	Adipose_Subcutaneous	eQTL	GO_BP	POLYSACCHARIDE_METABOLIC_PROCESS	17	2	0.764
NAFLD	Adipose_Subcutaneous	eQTL	GO_BP	RESPONSE_TO_ABIOTIC_STIMULUS	195	26	0.765
NAFLD	Adipose_Subcutaneous	eQTL	GO_BP	EMBRYONIC_MORPHOGENESIS	80	10	0.765
NAFLD	Adipose_Subcutaneous	eQTL	GO_BP	NEURON_APOPTOTIC_PROCESS	42	5	0.766
NAFLD	Adipose_Subcutaneous	eQTL	GO_BP	RESPONSE_TO_CORTICOSTEROID	26	3	0.766
NAFLD	Adipose_Subcutaneous	eQTL	GO_BP	CHROMOSOME_SEGREGATION	57	7	0.766
NAFLD	Adipose_Subcutaneous	eQTL	GO_BP	REGULATION_OF_CHROMOSOME_ORGANIZATION	49	6	0.766
NAFLD	Adipose_Subcutaneous	eQTL	GO_BP	NEGATIVE_REGULATION_OF_PEPTIDE_SECRETION	17	2	0.767
NAFLD	Adipose_Subcutaneous	eQTL	GO_BP	NEGATIVE_REGULATION_OF_TRANSFORMING_GROWTH_FACTOR_BETA_RECEPTOR_SIGNALING_PATHWAY	17	2	0.767
NAFLD	Adipose_Subcutaneous	eQTL	GO_BP	POSITIVE_REGULATION_OF_MAP_KINASE_ACTIVITY	41	5	0.767
NAFLD	Adipose_Subcutaneous	eQTL	GO_BP	NEURAL_TUBE_DEVELOPMENT	18	2	0.767
NAFLD	Adipose_Subcutaneous	eQTL	GO_BP	REGULATION_OF_CELL_MORPHOGENESIS_INVOLVED_IN_DIFFERENTIATION	17	2	0.768
NAFLD	Adipose_Subcutaneous	eQTL	GO_BP	REGULATION_OF_PRODUCTION_OF_MOLECULAR_MEDIATOR_OF_IMMUNE_RESPONSE	26	3	0.768
NAFLD	Adipose_Subcutaneous	eQTL	GO_BP	REGULATION_OF_CELL_KILLING	18	2	0.768
NAFLD	Adipose_Subcutaneous	eQTL	GO_BP	REGULATION_OF_CELL_MATRIX_ADHESION	17	2	0.768
NAFLD	Adipose_Subcutaneous	eQTL	GO_BP	SPECIFICATION_OF_SYMMETRY	19	2	0.769
NAFLD	Adipose_Subcutaneous	eQTL	GO_BP	ANIMAL_ORGAN_REGENERATION	17	2	0.769
NAFLD	Adipose_Subcutaneous	eQTL	GO_BP	RNA_SPLICING_VIA_TRANSESTERIFICATION_REACTIONS	56	7	0.77
NAFLD	Adipose_Subcutaneous	eQTL	GO_BP	MONOVALENT_INORGANIC_CATION_HOMEOSTASIS	26	3	0.771
NAFLD	Adipose_Subcutaneous	eQTL	GO_BP	BIOLOGICAL_PROCESS_INVOLVED_IN_INTERACTION_WITH_SYMBIONT	18	2	0.771
NAFLD	Adipose_Subcutaneous	eQTL	GO_BP	VESICLE_LOCALIZATION	26	3	0.771
NAFLD	Adipose_Subcutaneous	eQTL	GO_BP	EPIDERMAL_CELL_DIFFERENTIATION	56	7	0.771
NAFLD	Adipose_Subcutaneous	eQTL	GO_BP	PROTON_TRANSMEMBRANE_TRANSPORT	18	2	0.771
NAFLD	Adipose_Subcutaneous	eQTL	GO_BP	VIRAL_GENOME_REPLICATION	19	2	0.773
NAFLD	Adipose_Subcutaneous	eQTL	GO_BP	REGULATION_OF_PROTEIN_LOCALIZATION	138	18	0.774
NAFLD	Adipose_Subcutaneous	eQTL	GO_BP	ACTION_POTENTIAL	18	2	0.775
NAFLD	Adipose_Subcutaneous	eQTL	GO_BP	NEURON_MIGRATION	26	3	0.776
NAFLD	Adipose_Subcutaneous	eQTL	GO_BP	ORGANIC_HYDROXY_COMPOUND_BIOSYNTHETIC_PROCESS	34	4	0.776
NAFLD	Adipose_Subcutaneous	eQTL	GO_BP	MEMORY	18	2	0.777
NAFLD	Adipose_Subcutaneous	eQTL	GO_BP	REGULATION_OF_MAP_KINASE_ACTIVITY	64	8	0.777
NAFLD	Adipose_Subcutaneous	eQTL	GO_BP	RENAL_TUBULE_DEVELOPMENT	18	2	0.777
NAFLD	Adipose_Subcutaneous	eQTL	GO_BP	MYOTUBE_DIFFERENTIATION	35	4	0.778
NAFLD	Adipose_Subcutaneous	eQTL	GO_BP	REGULATION_OF_NUCLEOCYTOPLASMIC_TRANSPORT	17	2	0.778
NAFLD	Adipose_Subcutaneous	eQTL	GO_BP	REGULATION_OF_NEUROTRANSMITTER_LEVELS	19	2	0.778
NAFLD	Adipose_Subcutaneous	eQTL	GO_BP	NON_MOTILE_CILIUM_ASSEMBLY	10	1	0.779
NAFLD	Adipose_Subcutaneous	eQTL	GO_BP	LYMPHOCYTE_APOPTOTIC_PROCESS	10	1	0.779
NAFLD	Adipose_Subcutaneous	eQTL	GO_BP	POSITIVE_REGULATION_OF_ION_TRANSPORT	101	13	0.78
NAFLD	Adipose_Subcutaneous	eQTL	GO_BP	MACROPHAGE_DIFFERENTIATION	10	1	0.781
NAFLD	Adipose_Subcutaneous	eQTL	GO_BP	CELL_MORPHOGENESIS_INVOLVED_IN_DIFFERENTIATION	121	15	0.781
NAFLD	Adipose_Subcutaneous	eQTL	GO_BP	AMINE_METABOLIC_PROCESS	18	2	0.781
NAFLD	Adipose_Subcutaneous	eQTL	GO_BP	NEGATIVE_REGULATION_OF_EXTRINSIC_APOPTOTIC_SIGNALING_PATHWAY	18	2	0.781
NAFLD	Adipose_Subcutaneous	eQTL	GO_BP	NUCLEAR_EXPORT	34	4	0.782
NAFLD	Adipose_Subcutaneous	eQTL	GO_BP	POSITIVE_REGULATION_OF_ADAPTIVE_IMMUNE_RESPONSE	19	2	0.782
NAFLD	Adipose_Subcutaneous	eQTL	GO_BP	RIBOSOMAL_SMALL_SUBUNIT_BIOGENESIS	10	1	0.783
NAFLD	Adipose_Subcutaneous	eQTL	GO_BP	PEPTIDE_HORMONE_SECRETION	43	5	0.783
NAFLD	Adipose_Subcutaneous	eQTL	GO_BP	DNA_DEPENDENT_DNA_REPLICATION	26	3	0.784
NAFLD	Adipose_Subcutaneous	eQTL	GO_BP	NEGATIVE_REGULATION_OF_SMALL_GTPASE_MEDIATED_SIGNAL_TRANSDUCTION	10	1	0.785
NAFLD	Adipose_Subcutaneous	eQTL	GO_BP	MYELOID_LEUKOCYTE_DIFFERENTIATION	37	4	0.786
NAFLD	Adipose_Subcutaneous	eQTL	GO_BP	POSITIVE_REGULATION_OF_STRESS_ACTIVATED_PROTEIN_KINASE_SIGNALING_CASCADE	17	2	0.79
NAFLD	Adipose_Subcutaneous	eQTL	GO_BP	RESPONSE_TO_CADMIUM_ION	10	1	0.791
NAFLD	Adipose_Subcutaneous	eQTL	GO_BP	REGULATION_OF_CATION_CHANNEL_ACTIVITY	18	2	0.791
NAFLD	Adipose_Subcutaneous	eQTL	GO_BP	LIPID_MODIFICATION	35	4	0.791
NAFLD	Adipose_Subcutaneous	eQTL	GO_BP	NEGATIVE_REGULATION_OF_RESPONSE_TO_BIOTIC_STIMULUS	10	1	0.792
NAFLD	Adipose_Subcutaneous	eQTL	GO_BP	MYOBLAST_DIFFERENTIATION	18	2	0.792
NAFLD	Adipose_Subcutaneous	eQTL	GO_BP	PROTEIN_ACETYLATION	34	4	0.792
NAFLD	Adipose_Subcutaneous	eQTL	GO_BP	REGULATION_OF_DEFENSE_RESPONSE_TO_VIRUS	10	1	0.792
NAFLD	Adipose_Subcutaneous	eQTL	GO_BP	CD4_POSITIVE_ALPHA_BETA_T_CELL_ACTIVATION	27	3	0.793
NAFLD	Adipose_Subcutaneous	eQTL	GO_BP	REGULATION_OF_STRESS_ACTIVATED_PROTEIN_KINASE_SIGNALING_CASCADE	27	3	0.793
NAFLD	Adipose_Subcutaneous	eQTL	GO_BP	LEUKOCYTE_APOPTOTIC_PROCESS	19	2	0.793
NAFLD	Adipose_Subcutaneous	eQTL	GO_BP	CELL_PROJECTION_ORGANIZATION	228	29	0.793
NAFLD	Adipose_Subcutaneous	eQTL	GO_BP	CARBOHYDRATE_CATABOLIC_PROCESS	27	3	0.794
NAFLD	Adipose_Subcutaneous	eQTL	GO_BP	POSITIVE_REGULATION_OF_MITOTIC_NUCLEAR_DIVISION	10	1	0.794
NAFLD	Adipose_Subcutaneous	eQTL	GO_BP	POSITIVE_REGULATION_OF_CALCIUM_ION_TRANSPORT	19	2	0.794
NAFLD	Adipose_Subcutaneous	eQTL	GO_BP	REGULATION_OF_SYNAPSE_STRUCTURE_OR_ACTIVITY	27	3	0.794
NAFLD	Adipose_Subcutaneous	eQTL	GO_BP	PATTERN_SPECIFICATION_PROCESS	67	8	0.795
NAFLD	Adipose_Subcutaneous	eQTL	GO_BP	MIDBRAIN_DEVELOPMENT	19	2	0.795
NAFLD	Adipose_Subcutaneous	eQTL	GO_BP	NEGATIVE_REGULATION_OF_STRIATED_MUSCLE_CELL_DIFFERENTIATION	10	1	0.795
NAFLD	Adipose_Subcutaneous	eQTL	GO_BP	CELL_FATE_COMMITMENT	44	5	0.795
NAFLD	Adipose_Subcutaneous	eQTL	GO_BP	ATTACHMENT_OF_SPINDLE_MICROTUBULES_TO_KINETOCHORE	10	1	0.795
NAFLD	Adipose_Subcutaneous	eQTL	GO_BP	DOPAMINERGIC_NEURON_DIFFERENTIATION	10	1	0.796
NAFLD	Adipose_Subcutaneous	eQTL	GO_BP	GLIAL_CELL_DEVELOPMENT	27	3	0.796
NAFLD	Adipose_Subcutaneous	eQTL	GO_BP	REGULATION_OF_TRANSCRIPTION_REGULATORY_REGION_DNA_BINDING	11	1	0.796
NAFLD	Adipose_Subcutaneous	eQTL	GO_BP	BIOLOGICAL_ADHESION	225	29	0.797
NAFLD	Adipose_Subcutaneous	eQTL	GO_BP	POSITIVE_REGULATION_OF_PATHWAY_RESTRICTED_SMAD_PROTEIN_PHOSPHORYLATION	10	1	0.797
NAFLD	Adipose_Subcutaneous	eQTL	GO_BP	REGULATION_OF_SYSTEMIC_ARTERIAL_BLOOD_PRESSURE	18	2	0.798
NAFLD	Adipose_Subcutaneous	eQTL	GO_BP	NUCLEOBASE_CONTAINING_COMPOUND_TRANSPORT	34	4	0.798
NAFLD	Adipose_Subcutaneous	eQTL	GO_BP	DNA_TEMPLATED_TRANSCRIPTION_ELONGATION	19	2	0.799
NAFLD	Adipose_Subcutaneous	eQTL	GO_BP	NEGATIVE_REGULATION_OF_WOUND_HEALING	11	1	0.799
NAFLD	Adipose_Subcutaneous	eQTL	GO_BP	POSITIVE_REGULATION_OF_CHEMOTAXIS	27	3	0.799
NAFLD	Adipose_Subcutaneous	eQTL	GO_BP	REGULATION_OF_CALCIUM_MEDIATED_SIGNALING	10	1	0.799
NAFLD	Adipose_Subcutaneous	eQTL	GO_BP	EYE_MORPHOGENESIS	19	2	0.8
NAFLD	Adipose_Subcutaneous	eQTL	GO_BP	REGULATION_OF_MORPHOGENESIS_OF_AN_EPITHELIUM	10	1	0.8
NAFLD	Adipose_Subcutaneous	eQTL	GO_BP	RESPONSE_TO_VIRUS	51	6	0.8
NAFLD	Adipose_Subcutaneous	eQTL	GO_BP	REGULATION_OF_GENE_SILENCING	19	2	0.801
NAFLD	Adipose_Subcutaneous	eQTL	GO_BP	REGULATION_OF_MYELOID_CELL_DIFFERENTIATION	43	5	0.801
NAFLD	Adipose_Subcutaneous	eQTL	GO_BP	REGULATION_OF_EXTRINSIC_APOPTOTIC_SIGNALING_PATHWAY_IN_ABSENCE_OF_LIGAND	10	1	0.802
NAFLD	Adipose_Subcutaneous	eQTL	GO_BP	CELLULAR_RESPONSE_TO_EXTERNAL_STIMULUS	51	6	0.802
NAFLD	Adipose_Subcutaneous	eQTL	GO_BP	PROTEIN_LOCALIZATION_TO_ENDOPLASMIC_RETICULUM	18	2	0.803
NAFLD	Adipose_Subcutaneous	eQTL	GO_BP	AORTA_DEVELOPMENT	10	1	0.803
NAFLD	Adipose_Subcutaneous	eQTL	GO_BP	PROTEIN_LOCALIZATION_TO_CELL_PERIPHERY	51	6	0.803
NAFLD	Adipose_Subcutaneous	eQTL	GO_BP	POSITIVE_REGULATION_OF_INTERLEUKIN_1_PRODUCTION	10	1	0.803
NAFLD	Adipose_Subcutaneous	eQTL	GO_BP	REGULATION_OF_PROTEIN_BINDING	28	3	0.803
NAFLD	Adipose_Subcutaneous	eQTL	GO_BP	AXO_DENDRITIC_TRANSPORT	10	1	0.804
NAFLD	Adipose_Subcutaneous	eQTL	GO_BP	CELL_CYCLE_CHECKPOINT	42	5	0.804
NAFLD	Adipose_Subcutaneous	eQTL	GO_BP	CELLULAR_COMPONENT_MAINTENANCE	10	1	0.804
NAFLD	Adipose_Subcutaneous	eQTL	GO_BP	PROTEIN_LOCALIZATION_TO_MEMBRANE	89	11	0.805
NAFLD	Adipose_Subcutaneous	eQTL	GO_BP	RESPONSE_TO_ALCOHOL	44	5	0.805
NAFLD	Adipose_Subcutaneous	eQTL	GO_BP	REGULATION_OF_RNA_SPLICING	27	3	0.805
NAFLD	Adipose_Subcutaneous	eQTL	GO_BP	PROTEIN_DEPHOSPHORYLATION	51	6	0.805
NAFLD	Adipose_Subcutaneous	eQTL	GO_BP	POSITIVE_REGULATION_OF_REPRODUCTIVE_PROCESS	10	1	0.805
NAFLD	Adipose_Subcutaneous	eQTL	GO_BP	ATP_SYNTHESIS_COUPLED_ELECTRON_TRANSPORT	10	1	0.806
NAFLD	Adipose_Subcutaneous	eQTL	GO_BP	REGULATION_OF_ANTIGEN_RECEPTOR_MEDIATED_SIGNALING_PATHWAY	10	1	0.806
NAFLD	Adipose_Subcutaneous	eQTL	GO_BP	CERAMIDE_METABOLIC_PROCESS	11	1	0.806
NAFLD	Adipose_Subcutaneous	eQTL	GO_BP	TOLL_LIKE_RECEPTOR_SIGNALING_PATHWAY	27	3	0.806
NAFLD	Adipose_Subcutaneous	eQTL	GO_BP	REGULATION_OF_LEUKOCYTE_MEDIATED_IMMUNITY	36	4	0.806
NAFLD	Adipose_Subcutaneous	eQTL	GO_BP	POSITIVE_REGULATION_OF_CALCIUM_ION_TRANSMEMBRANE_TRANSPORT	10	1	0.806
NAFLD	Adipose_Subcutaneous	eQTL	GO_BP	VERY_LONG_CHAIN_FATTY_ACID_METABOLIC_PROCESS	10	1	0.807
NAFLD	Adipose_Subcutaneous	eQTL	GO_BP	CELLULAR_RESPONSE_TO_INORGANIC_SUBSTANCE	28	3	0.807
NAFLD	Adipose_Subcutaneous	eQTL	GO_BP	POSTTRANSCRIPTIONAL_REGULATION_OF_GENE_EXPRESSION	89	11	0.807
NAFLD	Adipose_Subcutaneous	eQTL	GO_BP	CELLULAR_MONOVALENT_INORGANIC_CATION_HOMEOSTASIS	19	2	0.807
NAFLD	Adipose_Subcutaneous	eQTL	GO_BP	REGULATION_OF_PROTEIN_SERINE_THREONINE_KINASE_ACTIVITY	96	12	0.808
NAFLD	Adipose_Subcutaneous	eQTL	GO_BP	SKELETAL_MUSCLE_CONTRACTION	11	1	0.808
NAFLD	Adipose_Subcutaneous	eQTL	GO_BP	POSITIVE_REGULATION_OF_CD4_POSITIVE_ALPHA_BETA_T_CELL_DIFFERENTIATION	10	1	0.808
NAFLD	Adipose_Subcutaneous	eQTL	GO_BP	NEGATIVE_REGULATION_OF_MITOTIC_CELL_CYCLE	58	7	0.808
NAFLD	Adipose_Subcutaneous	eQTL	GO_BP	INTRINSIC_APOPTOTIC_SIGNALING_PATHWAY_IN_RESPONSE_TO_OXIDATIVE_STRESS	10	1	0.808
NAFLD	Adipose_Subcutaneous	eQTL	GO_BP	REGULATION_OF_CELL_SUBSTRATE_JUNCTION_ORGANIZATION	10	1	0.809
NAFLD	Adipose_Subcutaneous	eQTL	GO_BP	PEPTIDYL_LYSINE_MODIFICATION	59	7	0.809
NAFLD	Adipose_Subcutaneous	eQTL	GO_BP	STRESS_FIBER_ASSEMBLY	19	2	0.811
NAFLD	Adipose_Subcutaneous	eQTL	GO_BP	CELLULAR_BIOGENIC_AMINE_METABOLIC_PROCESS	10	1	0.811
NAFLD	Adipose_Subcutaneous	eQTL	GO_BP	MITOTIC_CYTOKINESIS	10	1	0.811
NAFLD	Adipose_Subcutaneous	eQTL	GO_BP	POSITIVE_REGULATION_OF_FAT_CELL_DIFFERENTIATION	10	1	0.811
NAFLD	Adipose_Subcutaneous	eQTL	GO_BP	POSITIVE_REGULATION_OF_NERVOUS_SYSTEM_DEVELOPMENT	35	4	0.812
NAFLD	Adipose_Subcutaneous	eQTL	GO_BP	ICOSANOID_BIOSYNTHETIC_PROCESS	10	1	0.813
NAFLD	Adipose_Subcutaneous	eQTL	GO_BP	PLATELET_AGGREGATION	11	1	0.813
NAFLD	Adipose_Subcutaneous	eQTL	GO_BP	AXIS_ELONGATION	10	1	0.814
NAFLD	Adipose_Subcutaneous	eQTL	GO_BP	ORGANELLE_TRANSPORT_ALONG_MICROTUBULE	10	1	0.814
NAFLD	Adipose_Subcutaneous	eQTL	GO_BP	REGULATION_OF_GLIOGENESIS	19	2	0.814
NAFLD	Adipose_Subcutaneous	eQTL	GO_BP	RESPONSE_TO_RETINOIC_ACID	27	3	0.814
NAFLD	Adipose_Subcutaneous	eQTL	GO_BP	ANTIGEN_PROCESSING_AND_PRESENTATION_OF_PEPTIDE_OR_POLYSACCHARIDE_ANTIGEN_VIA_MHC_CLASS_II	18	2	0.814
NAFLD	Adipose_Subcutaneous	eQTL	GO_BP	PLACENTA_DEVELOPMENT	19	2	0.814
NAFLD	Adipose_Subcutaneous	eQTL	GO_BP	POSITIVE_REGULATION_OF_PRODUCTION_OF_MOLECULAR_MEDIATOR_OF_IMMUNE_RESPONSE	20	2	0.815
NAFLD	Adipose_Subcutaneous	eQTL	GO_BP	NEURAL_RETINA_DEVELOPMENT	10	1	0.815
NAFLD	Adipose_Subcutaneous	eQTL	GO_BP	REGULATION_OF_DENDRITIC_SPINE_DEVELOPMENT	10	1	0.815
NAFLD	Adipose_Subcutaneous	eQTL	GO_BP	REGULATION_OF_ADAPTIVE_IMMUNE_RESPONSE	29	3	0.815
NAFLD	Adipose_Subcutaneous	eQTL	GO_BP	REGULATION_OF_PEPTIDASE_ACTIVITY	52	6	0.815
NAFLD	Adipose_Subcutaneous	eQTL	GO_BP	INSULIN_SECRETION_INVOLVED_IN_CELLULAR_RESPONSE_TO_GLUCOSE_STIMULUS	10	1	0.815
NAFLD	Adipose_Subcutaneous	eQTL	GO_BP	CELL_FATE_SPECIFICATION	19	2	0.815
NAFLD	Adipose_Subcutaneous	eQTL	GO_BP	EMBRYONIC_ORGAN_DEVELOPMENT	61	7	0.815
NAFLD	Adipose_Subcutaneous	eQTL	GO_BP	CELLULAR_RESPONSE_TO_ACID_CHEMICAL	10	1	0.816
NAFLD	Adipose_Subcutaneous	eQTL	GO_BP	RNA_CATABOLIC_PROCESS	58	7	0.816
NAFLD	Adipose_Subcutaneous	eQTL	GO_BP	MECHANORECEPTOR_DIFFERENTIATION	10	1	0.816
NAFLD	Adipose_Subcutaneous	eQTL	GO_BP	CELLULAR_IRON_ION_HOMEOSTASIS	10	1	0.817
NAFLD	Adipose_Subcutaneous	eQTL	GO_BP	GLIAL_CELL_DIFFERENTIATION	44	5	0.817
NAFLD	Adipose_Subcutaneous	eQTL	GO_BP	NEGATIVE_REGULATION_OF_TRANSPORT	66	8	0.817
NAFLD	Adipose_Subcutaneous	eQTL	GO_BP	T_CELL_DIFFERENTIATION_INVOLVED_IN_IMMUNE_RESPONSE	19	2	0.818
NAFLD	Adipose_Subcutaneous	eQTL	GO_BP	REGULATION_OF_VESICLE_MEDIATED_TRANSPORT	84	10	0.818
NAFLD	Adipose_Subcutaneous	eQTL	GO_BP	LYMPHOCYTE_CHEMOTAXIS	10	1	0.818
NAFLD	Adipose_Subcutaneous	eQTL	GO_BP	TRANSFORMING_GROWTH_FACTOR_BETA_RECEPTOR_SIGNALING_PATHWAY	45	5	0.819
NAFLD	Adipose_Subcutaneous	eQTL	GO_BP	NEGATIVE_REGULATION_OF_EPITHELIAL_CELL_MIGRATION	11	1	0.819
NAFLD	Adipose_Subcutaneous	eQTL	GO_BP	POSITIVE_REGULATION_OF_TELOMERE_MAINTENANCE	11	1	0.819
NAFLD	Adipose_Subcutaneous	eQTL	GO_BP	REGULATION_OF_PROTEIN_IMPORT	10	1	0.819
NAFLD	Adipose_Subcutaneous	eQTL	GO_BP	POSITIVE_REGULATION_OF_ERK1_AND_ERK2_CASCADE	29	3	0.82
NAFLD	Adipose_Subcutaneous	eQTL	GO_BP	POSITIVE_REGULATION_OF_DEVELOPMENTAL_PROCESS	198	25	0.82
NAFLD	Adipose_Subcutaneous	eQTL	GO_BP	NEGATIVE_REGULATION_OF_EPITHELIAL_TO_MESENCHYMAL_TRANSITION	10	1	0.82
NAFLD	Adipose_Subcutaneous	eQTL	GO_BP	CELL_MATRIX_ADHESION	36	4	0.821
NAFLD	Adipose_Subcutaneous	eQTL	GO_BP	T_HELPER_17_TYPE_IMMUNE_RESPONSE	11	1	0.822
NAFLD	Adipose_Subcutaneous	eQTL	GO_BP	NCRNA_PROCESSING	46	5	0.822
NAFLD	Adipose_Subcutaneous	eQTL	GO_BP	MICROGLIAL_CELL_ACTIVATION	10	1	0.822
NAFLD	Adipose_Subcutaneous	eQTL	GO_BP	REGULATION_OF_GTPASE_ACTIVITY	59	7	0.822
NAFLD	Adipose_Subcutaneous	eQTL	GO_BP	G0_TO_G1_TRANSITION	11	1	0.822
NAFLD	Adipose_Subcutaneous	eQTL	GO_BP	CELL_MIGRATION_INVOLVED_IN_SPROUTING_ANGIOGENESIS	11	1	0.822
NAFLD	Adipose_Subcutaneous	eQTL	GO_BP	NUCLEAR_TRANSCRIBED_MRNA_CATABOLIC_PROCESS	28	3	0.823
NAFLD	Adipose_Subcutaneous	eQTL	GO_BP	RESPONSE_TO_ZINC_ION	10	1	0.823
NAFLD	Adipose_Subcutaneous	eQTL	GO_BP	MODULATION_OF_PROCESS_OF_OTHER_ORGANISM_INVOLVED_IN_SYMBIOTIC_INTERACTION	20	2	0.823
NAFLD	Adipose_Subcutaneous	eQTL	GO_BP	MONONUCLEAR_CELL_MIGRATION	36	4	0.824
NAFLD	Adipose_Subcutaneous	eQTL	GO_BP	SISTER_CHROMATID_SEGREGATION	36	4	0.824
NAFLD	Adipose_Subcutaneous	eQTL	GO_BP	REGULATION_OF_TISSUE_REMODELING	11	1	0.825
NAFLD	Adipose_Subcutaneous	eQTL	GO_BP	CELLULAR_SENESCENCE	10	1	0.825
NAFLD	Adipose_Subcutaneous	eQTL	GO_BP	AXIS_SPECIFICATION	11	1	0.826
NAFLD	Adipose_Subcutaneous	eQTL	GO_BP	NEGATIVE_REGULATION_OF_ALPHA_BETA_T_CELL_ACTIVATION	10	1	0.826
NAFLD	Adipose_Subcutaneous	eQTL	GO_BP	NEGATIVE_REGULATION_OF_CARDIAC_MUSCLE_TISSUE_GROWTH	11	1	0.826
NAFLD	Adipose_Subcutaneous	eQTL	GO_BP	RESPONSE_TO_INSULIN	53	6	0.826
NAFLD	Adipose_Subcutaneous	eQTL	GO_BP	ANTERIOR_POSTERIOR_PATTERN_SPECIFICATION	29	3	0.826
NAFLD	Adipose_Subcutaneous	eQTL	GO_BP	RESPONSE_TO_OXYGEN_CONTAINING_COMPOUND	281	35	0.826
NAFLD	Adipose_Subcutaneous	eQTL	GO_BP	MESENCHYME_DEVELOPMENT	52	6	0.827
NAFLD	Adipose_Subcutaneous	eQTL	GO_BP	REGULATION_OF_CD4_POSITIVE_ALPHA_BETA_T_CELL_ACTIVATION	20	2	0.827
NAFLD	Adipose_Subcutaneous	eQTL	GO_BP	NUCLEIC_ACID_PHOSPHODIESTER_BOND_HYDROLYSIS	51	6	0.827
NAFLD	Adipose_Subcutaneous	eQTL	GO_BP	POSITIVE_REGULATION_OF_CELL_DEVELOPMENT	44	5	0.827
NAFLD	Adipose_Subcutaneous	eQTL	GO_BP	SUBSTRATE_ADHESION_DEPENDENT_CELL_SPREADING	19	2	0.828
NAFLD	Adipose_Subcutaneous	eQTL	GO_BP	POSITIVE_REGULATION_OF_PROTEIN_CATABOLIC_PROCESS	37	4	0.828
NAFLD	Adipose_Subcutaneous	eQTL	GO_BP	REGULATION_OF_SMALL_MOLECULE_METABOLIC_PROCESS	77	9	0.828
NAFLD	Adipose_Subcutaneous	eQTL	GO_BP	REGULATION_OF_IMMUNE_SYSTEM_PROCESS	222	28	0.828
NAFLD	Adipose_Subcutaneous	eQTL	GO_BP	REGULATION_OF_MYELINATION	11	1	0.828
NAFLD	Adipose_Subcutaneous	eQTL	GO_BP	NATURAL_KILLER_CELL_ACTIVATION	11	1	0.828
NAFLD	Adipose_Subcutaneous	eQTL	GO_BP	RESPONSE_TO_ISCHEMIA	10	1	0.829
NAFLD	Adipose_Subcutaneous	eQTL	GO_BP	HORMONE_TRANSPORT	54	6	0.83
NAFLD	Adipose_Subcutaneous	eQTL	GO_BP	LYSOSOME_LOCALIZATION	11	1	0.831
NAFLD	Adipose_Subcutaneous	eQTL	GO_BP	REGULATION_OF_GENE_EXPRESSION_EPIGENETIC	28	3	0.831
NAFLD	Adipose_Subcutaneous	eQTL	GO_BP	POST_EMBRYONIC_DEVELOPMENT	11	1	0.831
NAFLD	Adipose_Subcutaneous	eQTL	GO_BP	GROWTH	162	20	0.831
NAFLD	Adipose_Subcutaneous	eQTL	GO_BP	HISTONE_PHOSPHORYLATION	10	1	0.831
NAFLD	Adipose_Subcutaneous	eQTL	GO_BP	CELLULAR_RESPONSE_TO_OXYGEN_CONTAINING_COMPOUND	201	25	0.831
NAFLD	Adipose_Subcutaneous	eQTL	GO_BP	CORNIFICATION	28	3	0.832
NAFLD	Adipose_Subcutaneous	eQTL	GO_BP	REGULATION_OF_STEROID_BIOSYNTHETIC_PROCESS	20	2	0.832
NAFLD	Adipose_Subcutaneous	eQTL	GO_BP	EPITHELIAL_CELL_DIFFERENTIATION_INVOLVED_IN_KIDNEY_DEVELOPMENT	11	1	0.832
NAFLD	Adipose_Subcutaneous	eQTL	GO_BP	TUMOR_NECROSIS_FACTOR_SUPERFAMILY_CYTOKINE_PRODUCTION	29	3	0.832
NAFLD	Adipose_Subcutaneous	eQTL	GO_BP	POSITIVE_REGULATION_OF_SMOOTH_MUSCLE_CELL_MIGRATION	11	1	0.832
NAFLD	Adipose_Subcutaneous	eQTL	GO_BP	NEUROPEPTIDE_SIGNALING_PATHWAY	11	1	0.833
NAFLD	Adipose_Subcutaneous	eQTL	GO_BP	REGULATION_OF_VASCULATURE_DEVELOPMENT	46	5	0.833
NAFLD	Adipose_Subcutaneous	eQTL	GO_BP	TRANSPORT_ALONG_MICROTUBULE	20	2	0.833
NAFLD	Adipose_Subcutaneous	eQTL	GO_BP	INOSITOL_LIPID_MEDIATED_SIGNALING	37	4	0.833
NAFLD	Adipose_Subcutaneous	eQTL	GO_BP	REGULATION_OF_PROTEIN_CATABOLIC_PROCESS	61	7	0.833
NAFLD	Adipose_Subcutaneous	eQTL	GO_BP	NUCLEAR_CHROMOSOME_SEGREGATION	46	5	0.833
NAFLD	Adipose_Subcutaneous	eQTL	GO_BP	REGULATION_OF_DNA_REPLICATION	20	2	0.834
NAFLD	Adipose_Subcutaneous	eQTL	GO_BP	REGULATION_OF_BLOOD_CIRCULATION	47	5	0.834
NAFLD	Adipose_Subcutaneous	eQTL	GO_BP	PROTEIN_PROCESSING	37	4	0.835
NAFLD	Adipose_Subcutaneous	eQTL	GO_BP	RETROGRADE_TRANSPORT_ENDOSOME_TO_GOLGI	11	1	0.835
NAFLD	Adipose_Subcutaneous	eQTL	GO_BP	INFLAMMATORY_RESPONSE_TO_ANTIGENIC_STIMULUS	11	1	0.835
NAFLD	Adipose_Subcutaneous	eQTL	GO_BP	TELENCEPHALON_DEVELOPMENT	38	4	0.836
NAFLD	Adipose_Subcutaneous	eQTL	GO_BP	MUSCLE_CONTRACTION	69	8	0.836
NAFLD	Adipose_Subcutaneous	eQTL	GO_BP	TISSUE_REGENERATION	20	2	0.836
NAFLD	Adipose_Subcutaneous	eQTL	GO_BP	REGULATION_OF_PROTEIN_LOCALIZATION_TO_NUCLEUS	20	2	0.837
NAFLD	Adipose_Subcutaneous	eQTL	GO_BP	NEGATIVE_REGULATION_OF_DEVELOPMENTAL_PROCESS	148	18	0.837
NAFLD	Adipose_Subcutaneous	eQTL	GO_BP	SIGNAL_TRANSDUCTION_BY_P53_CLASS_MEDIATOR	53	6	0.837
NAFLD	Adipose_Subcutaneous	eQTL	GO_BP	MEMBRANE_INVAGINATION	11	1	0.837
NAFLD	Adipose_Subcutaneous	eQTL	GO_BP	DENDRITIC_SPINE_DEVELOPMENT	11	1	0.837
NAFLD	Adipose_Subcutaneous	eQTL	GO_BP	CELLULAR_RESPONSE_TO_HYDROGEN_PEROXIDE	11	1	0.838
NAFLD	Adipose_Subcutaneous	eQTL	GO_BP	NEGATIVE_REGULATION_OF_GENE_EXPRESSION	166	21	0.838
NAFLD	Adipose_Subcutaneous	eQTL	GO_BP	POSITIVE_REGULATION_OF_CYSTEINE_TYPE_ENDOPEPTIDASE_ACTIVITY	20	2	0.838
NAFLD	Adipose_Subcutaneous	eQTL	GO_BP	IRON_ION_HOMEOSTASIS	11	1	0.838
NAFLD	Adipose_Subcutaneous	eQTL	GO_BP	LIMBIC_SYSTEM_DEVELOPMENT	12	1	0.838
NAFLD	Adipose_Subcutaneous	eQTL	GO_BP	RESPONSE_TO_INTERFERON_GAMMA	30	3	0.839
NAFLD	Adipose_Subcutaneous	eQTL	GO_BP	ORGANELLE_FISSION	77	9	0.839
NAFLD	Adipose_Subcutaneous	eQTL	GO_BP	NEGATIVE_REGULATION_OF_MAP_KINASE_ACTIVITY	21	2	0.839
NAFLD	Adipose_Subcutaneous	eQTL	GO_BP	SYNAPTIC_SIGNALING	84	10	0.84
NAFLD	Adipose_Subcutaneous	eQTL	GO_BP	RESPONSE_TO_PEPTIDE	98	12	0.84
NAFLD	Adipose_Subcutaneous	eQTL	GO_BP	NEGATIVE_REGULATION_OF_DEPHOSPHORYLATION	11	1	0.84
NAFLD	Adipose_Subcutaneous	eQTL	GO_BP	CHROMOSOME_ORGANIZATION	199	25	0.84
NAFLD	Adipose_Subcutaneous	eQTL	GO_BP	POSITIVE_REGULATION_OF_DNA_REPLICATION	11	1	0.84
NAFLD	Adipose_Subcutaneous	eQTL	GO_BP	ENERGY_DERIVATION_BY_OXIDATION_OF_ORGANIC_COMPOUNDS	37	4	0.84
NAFLD	Adipose_Subcutaneous	eQTL	GO_BP	REGULATION_OF_CELL_CYCLE_G1_S_PHASE_TRANSITION	37	4	0.84
NAFLD	Adipose_Subcutaneous	eQTL	GO_BP	REGULATION_OF_MRNA_METABOLIC_PROCESS	54	6	0.842
NAFLD	Adipose_Subcutaneous	eQTL	GO_BP	CELL_PART_MORPHOGENESIS	102	12	0.842
NAFLD	Adipose_Subcutaneous	eQTL	GO_BP	KIDNEY_EPITHELIUM_DEVELOPMENT	29	3	0.842
NAFLD	Adipose_Subcutaneous	eQTL	GO_BP	REGULATION_OF_RESPONSE_TO_ENDOPLASMIC_RETICULUM_STRESS	11	1	0.843
NAFLD	Adipose_Subcutaneous	eQTL	GO_BP	CELL_MIGRATION	256	32	0.843
NAFLD	Adipose_Subcutaneous	eQTL	GO_BP	NEGATIVE_REGULATION_OF_NF_KAPPAB_TRANSCRIPTION_FACTOR_ACTIVITY	11	1	0.843
NAFLD	Adipose_Subcutaneous	eQTL	GO_BP	COLLAGEN_BIOSYNTHETIC_PROCESS	11	1	0.844
NAFLD	Adipose_Subcutaneous	eQTL	GO_BP	SKELETAL_MUSCLE_ORGAN_DEVELOPMENT	39	4	0.844
NAFLD	Adipose_Subcutaneous	eQTL	GO_BP	ASTROCYTE_DIFFERENTIATION	20	2	0.844
NAFLD	Adipose_Subcutaneous	eQTL	GO_BP	ESTABLISHMENT_OF_MITOTIC_SPINDLE_LOCALIZATION	11	1	0.844
NAFLD	Adipose_Subcutaneous	eQTL	GO_BP	SPINDLE_LOCALIZATION	11	1	0.844
NAFLD	Adipose_Subcutaneous	eQTL	GO_BP	NEGATIVE_REGULATION_OF_CHROMATIN_ORGANIZATION	11	1	0.845
NAFLD	Adipose_Subcutaneous	eQTL	GO_BP	POSITIVE_REGULATION_OF_CELL_CYCLE_ARREST	21	2	0.845
NAFLD	Adipose_Subcutaneous	eQTL	GO_BP	NEGATIVE_REGULATION_OF_BINDING	21	2	0.845
NAFLD	Adipose_Subcutaneous	eQTL	GO_BP	LEUKOCYTE_CELL_CELL_ADHESION	61	7	0.846
NAFLD	Adipose_Subcutaneous	eQTL	GO_BP	HETEROPHILIC_CELL_CELL_ADHESION_VIA_PLASMA_MEMBRANE_CELL_ADHESION_MOLECULES	12	1	0.846
NAFLD	Adipose_Subcutaneous	eQTL	GO_BP	NEURON_PROJECTION_GUIDANCE	48	5	0.846
NAFLD	Adipose_Subcutaneous	eQTL	GO_BP	NEGATIVE_REGULATION_OF_MYELOID_LEUKOCYTE_DIFFERENTIATION	11	1	0.847
NAFLD	Adipose_Subcutaneous	eQTL	GO_BP	CELL_CELL_ADHESION	138	17	0.847
NAFLD	Adipose_Subcutaneous	eQTL	GO_BP	PROTEIN_KINASE_B_SIGNALING	47	5	0.847
NAFLD	Adipose_Subcutaneous	eQTL	GO_BP	POSITIVE_REGULATION_OF_PROTEIN_BINDING	12	1	0.847
NAFLD	Adipose_Subcutaneous	eQTL	GO_BP	FC_RECEPTOR_MEDIATED_STIMULATORY_SIGNALING_PATHWAY	11	1	0.847
NAFLD	Adipose_Subcutaneous	eQTL	GO_BP	HISTONE_H3_ACETYLATION	11	1	0.848
NAFLD	Adipose_Subcutaneous	eQTL	GO_BP	KERATINOCYTE_DIFFERENTIATION	45	5	0.848
NAFLD	Adipose_Subcutaneous	eQTL	GO_BP	SISTER_CHROMATID_COHESION	11	1	0.848
NAFLD	Adipose_Subcutaneous	eQTL	GO_BP	POSITIVE_REGULATION_OF_OXIDOREDUCTASE_ACTIVITY	11	1	0.849
NAFLD	Adipose_Subcutaneous	eQTL	GO_BP	ESTABLISHMENT_OF_PROTEIN_LOCALIZATION_TO_ENDOPLASMIC_RETICULUM	11	1	0.85
NAFLD	Adipose_Subcutaneous	eQTL	GO_BP	BEHAVIOR	86	10	0.85
NAFLD	Adipose_Subcutaneous	eQTL	GO_BP	CANONICAL_WNT_SIGNALING_PATHWAY	63	7	0.85
NAFLD	Adipose_Subcutaneous	eQTL	GO_BP	POSITIVE_REGULATION_OF_CELL_JUNCTION_ASSEMBLY	11	1	0.85
NAFLD	Adipose_Subcutaneous	eQTL	GO_BP	RESPIRATORY_SYSTEM_DEVELOPMENT	38	4	0.85
NAFLD	Adipose_Subcutaneous	eQTL	GO_BP	POSITIVE_REGULATION_OF_NOTCH_SIGNALING_PATHWAY	11	1	0.85
NAFLD	Adipose_Subcutaneous	eQTL	GO_BP	MICROTUBULE_CYTOSKELETON_ORGANIZATION_INVOLVED_IN_MITOSIS	29	3	0.85
NAFLD	Adipose_Subcutaneous	eQTL	GO_BP	TERPENOID_METABOLIC_PROCESS	12	1	0.851
NAFLD	Adipose_Subcutaneous	eQTL	GO_BP	POST_GOLGI_VESICLE_MEDIATED_TRANSPORT	11	1	0.852
NAFLD	Adipose_Subcutaneous	eQTL	GO_BP	REGULATION_OF_PEPTIDYL_THREONINE_PHOSPHORYLATION	12	1	0.852
NAFLD	Adipose_Subcutaneous	eQTL	GO_BP	REGULATION_OF_MITOTIC_NUCLEAR_DIVISION	21	2	0.852
NAFLD	Adipose_Subcutaneous	eQTL	GO_BP	NEGATIVE_REGULATION_OF_CELL_GROWTH	30	3	0.853
NAFLD	Adipose_Subcutaneous	eQTL	GO_BP	SYNAPSE_ORGANIZATION	61	7	0.853
NAFLD	Adipose_Subcutaneous	eQTL	GO_BP	ACTIVATION_OF_PROTEIN_KINASE_ACTIVITY	61	7	0.853
NAFLD	Adipose_Subcutaneous	eQTL	GO_BP	PROTEIN_CONTAINING_COMPLEX_LOCALIZATION	31	3	0.854
NAFLD	Adipose_Subcutaneous	eQTL	GO_BP	PRESYNAPSE_ORGANIZATION	12	1	0.855
NAFLD	Adipose_Subcutaneous	eQTL	GO_BP	LEUKOCYTE_MEDIATED_CYTOTOXICITY	22	2	0.855
NAFLD	Adipose_Subcutaneous	eQTL	GO_BP	BIOLOGICAL_PROCESS_INVOLVED_IN_INTERACTION_WITH_HOST	46	5	0.855
NAFLD	Adipose_Subcutaneous	eQTL	GO_BP	CELLULAR_RESPONSE_TO_STARVATION	21	2	0.855
NAFLD	Adipose_Subcutaneous	eQTL	GO_BP	POSITIVE_REGULATION_OF_NUCLEAR_DIVISION	12	1	0.855
NAFLD	Adipose_Subcutaneous	eQTL	GO_BP	MAINTENANCE_OF_LOCATION	53	6	0.855
NAFLD	Adipose_Subcutaneous	eQTL	GO_BP	MICROTUBULE_POLYMERIZATION_OR_DEPOLYMERIZATION	21	2	0.856
NAFLD	Adipose_Subcutaneous	eQTL	GO_BP	NEGATIVE_REGULATION_OF_CELL_DEVELOPMENT	31	3	0.856
NAFLD	Adipose_Subcutaneous	eQTL	GO_BP	SYNAPSE_ASSEMBLY	30	3	0.856
NAFLD	Adipose_Subcutaneous	eQTL	GO_BP	NEGATIVE_REGULATION_OF_TRANSMEMBRANE_RECEPTOR_PROTEIN_SERINE_THREONINE_KINASE_SIGNALING_PATHWAY	21	2	0.857
NAFLD	Adipose_Subcutaneous	eQTL	GO_BP	PATHWAY_RESTRICTED_SMAD_PROTEIN_PHOSPHORYLATION	12	1	0.857
NAFLD	Adipose_Subcutaneous	eQTL	GO_BP	RECEPTOR_METABOLIC_PROCESS	21	2	0.857
NAFLD	Adipose_Subcutaneous	eQTL	GO_BP	CARDIAC_MUSCLE_TISSUE_MORPHOGENESIS	12	1	0.857
NAFLD	Adipose_Subcutaneous	eQTL	GO_BP	REGULATION_OF_HORMONE_SECRETION	47	5	0.857
NAFLD	Adipose_Subcutaneous	eQTL	GO_BP	CHROMATIN_SILENCING	11	1	0.857
NAFLD	Adipose_Subcutaneous	eQTL	GO_BP	NEGATIVE_REGULATION_OF_ERK1_AND_ERK2_CASCADE	13	1	0.858
NAFLD	Adipose_Subcutaneous	eQTL	GO_BP	NEGATIVE_REGULATION_OF_CELLULAR_RESPONSE_TO_GROWTH_FACTOR_STIMULUS	13	1	0.858
NAFLD	Adipose_Subcutaneous	eQTL	GO_BP	SEGMENTATION	12	1	0.858
NAFLD	Adipose_Subcutaneous	eQTL	GO_BP	ZYMOGEN_ACTIVATION	12	1	0.858
NAFLD	Adipose_Subcutaneous	eQTL	GO_BP	NEGATIVE_REGULATION_OF_EPITHELIAL_CELL_DIFFERENTIATION	12	1	0.858
NAFLD	Adipose_Subcutaneous	eQTL	GO_BP	POSITIVE_REGULATION_OF_NEUROGENESIS	29	3	0.858
NAFLD	Adipose_Subcutaneous	eQTL	GO_BP	REGULATION_OF_CELL_DEATH	243	30	0.859
NAFLD	Adipose_Subcutaneous	eQTL	GO_BP	PROTEIN_LOCALIZATION_TO_PLASMA_MEMBRANE	47	5	0.859
NAFLD	Adipose_Subcutaneous	eQTL	GO_BP	POSITIVE_REGULATION_OF_PROTEOLYSIS	54	6	0.859
NAFLD	Adipose_Subcutaneous	eQTL	GO_BP	REGULATION_OF_MICROTUBULE_POLYMERIZATION_OR_DEPOLYMERIZATION	12	1	0.859
NAFLD	Adipose_Subcutaneous	eQTL	GO_BP	CARDIAC_MUSCLE_CELL_DIFFERENTIATION	22	2	0.859
NAFLD	Adipose_Subcutaneous	eQTL	GO_BP	NEURON_DEATH	62	7	0.859
NAFLD	Adipose_Subcutaneous	eQTL	GO_BP	SELECTIVE_AUTOPHAGY	11	1	0.86
NAFLD	Adipose_Subcutaneous	eQTL	GO_BP	EMBRYO_IMPLANTATION	12	1	0.86
NAFLD	Adipose_Subcutaneous	eQTL	GO_BP	INTERLEUKIN_8_PRODUCTION	11	1	0.86
NAFLD	Adipose_Subcutaneous	eQTL	GO_BP	CELL_DIFFERENTIATION_INVOLVED_IN_KIDNEY_DEVELOPMENT	12	1	0.86
NAFLD	Adipose_Subcutaneous	eQTL	GO_BP	REGULATION_OF_PEPTIDE_HORMONE_SECRETION	38	4	0.861
NAFLD	Adipose_Subcutaneous	eQTL	GO_BP	PLATELET_DERIVED_GROWTH_FACTOR_RECEPTOR_SIGNALING_PATHWAY	12	1	0.861
NAFLD	Adipose_Subcutaneous	eQTL	GO_BP	VENTRICULAR_CARDIAC_MUSCLE_TISSUE_DEVELOPMENT	12	1	0.861
NAFLD	Adipose_Subcutaneous	eQTL	GO_BP	FACE_DEVELOPMENT	12	1	0.861
NAFLD	Adipose_Subcutaneous	eQTL	GO_BP	NEGATIVE_REGULATION_OF_LEUKOCYTE_APOPTOTIC_PROCESS	12	1	0.861
NAFLD	Adipose_Subcutaneous	eQTL	GO_BP	REGULATION_OF_B_CELL_ACTIVATION	22	2	0.862
NAFLD	Adipose_Subcutaneous	eQTL	GO_BP	MACROMOLECULE_METHYLATION	40	4	0.862
NAFLD	Adipose_Subcutaneous	eQTL	GO_BP	FC_RECEPTOR_SIGNALING_PATHWAY	30	3	0.862
NAFLD	Adipose_Subcutaneous	eQTL	GO_BP	HOMOLOGOUS_RECOMBINATION	12	1	0.862
NAFLD	Adipose_Subcutaneous	eQTL	GO_BP	POSITIVE_REGULATION_OF_PROTEASOMAL_UBIQUITIN_DEPENDENT_PROTEIN_CATABOLIC_PROCESS	12	1	0.863
NAFLD	Adipose_Subcutaneous	eQTL	GO_BP	REGULATION_OF_GROWTH	118	14	0.863
NAFLD	Adipose_Subcutaneous	eQTL	GO_BP	POSITIVE_REGULATION_OF_PHAGOCYTOSIS	12	1	0.863
NAFLD	Adipose_Subcutaneous	eQTL	GO_BP	MESENCHYMAL_CELL_DIFFERENTIATION	47	5	0.863
NAFLD	Adipose_Subcutaneous	eQTL	GO_BP	REGULATION_OF_BINDING	57	6	0.864
NAFLD	Adipose_Subcutaneous	eQTL	GO_BP	POSITIVE_REGULATION_OF_CELLULAR_COMPONENT_BIOGENESIS	76	8	0.864
NAFLD	Adipose_Subcutaneous	eQTL	GO_BP	POSITIVE_REGULATION_OF_TRANSPORT	139	17	0.864
NAFLD	Adipose_Subcutaneous	eQTL	GO_BP	CHROMATIN_REMODELING	31	3	0.864
NAFLD	Adipose_Subcutaneous	eQTL	GO_BP	POSITIVE_REGULATION_OF_NEURAL_PRECURSOR_CELL_PROLIFERATION	12	1	0.864
NAFLD	Adipose_Subcutaneous	eQTL	GO_BP	REGULATION_OF_ALTERNATIVE_MRNA_SPLICING_VIA_SPLICEOSOME	12	1	0.865
NAFLD	Adipose_Subcutaneous	eQTL	GO_BP	REGULATION_OF_T_HELPER_CELL_DIFFERENTIATION	12	1	0.865
NAFLD	Adipose_Subcutaneous	eQTL	GO_BP	REGULATION_OF_MICROTUBULE_CYTOSKELETON_ORGANIZATION	22	2	0.865
NAFLD	Adipose_Subcutaneous	eQTL	GO_BP	CYTOSKELETON_DEPENDENT_CYTOKINESIS	12	1	0.865
NAFLD	Adipose_Subcutaneous	eQTL	GO_BP	SOMITE_DEVELOPMENT	12	1	0.865
NAFLD	Adipose_Subcutaneous	eQTL	GO_BP	POSITIVE_REGULATION_OF_NEURON_APOPTOTIC_PROCESS	12	1	0.865
NAFLD	Adipose_Subcutaneous	eQTL	GO_BP	METAPHASE_ANAPHASE_TRANSITION_OF_CELL_CYCLE	12	1	0.866
NAFLD	Adipose_Subcutaneous	eQTL	GO_BP	POSITIVE_REGULATION_OF_LIPID_METABOLIC_PROCESS	30	3	0.866
NAFLD	Adipose_Subcutaneous	eQTL	GO_BP	RESPONSE_TO_ESTROGEN	12	1	0.866
NAFLD	Adipose_Subcutaneous	eQTL	GO_BP	REGULATION_OF_CHROMOSOME_SEPARATION	12	1	0.866
NAFLD	Adipose_Subcutaneous	eQTL	GO_BP	RESPONSE_TO_AMYLOID_BETA	12	1	0.866
NAFLD	Adipose_Subcutaneous	eQTL	GO_BP	REGULATION_OF_MYOBLAST_DIFFERENTIATION	12	1	0.866
NAFLD	Adipose_Subcutaneous	eQTL	GO_BP	HOMOTYPIC_CELL_CELL_ADHESION	13	1	0.866
NAFLD	Adipose_Subcutaneous	eQTL	GO_BP	CD4_POSITIVE_ALPHA_BETA_T_CELL_DIFFERENTIATION	22	2	0.867
NAFLD	Adipose_Subcutaneous	eQTL	GO_BP	NEGATIVE_REGULATION_OF_NEURON_DEATH	39	4	0.867
NAFLD	Adipose_Subcutaneous	eQTL	GO_BP	CELLULAR_RESPONSE_TO_NITROGEN_COMPOUND	112	13	0.867
NAFLD	Adipose_Subcutaneous	eQTL	GO_BP	VESICLE_TARGETING	11	1	0.868
NAFLD	Adipose_Subcutaneous	eQTL	GO_BP	POSITIVE_REGULATION_OF_EPITHELIAL_TO_MESENCHYMAL_TRANSITION	13	1	0.868
NAFLD	Adipose_Subcutaneous	eQTL	GO_BP	POSITIVE_REGULATION_OF_LIPID_KINASE_ACTIVITY	12	1	0.869
NAFLD	Adipose_Subcutaneous	eQTL	GO_BP	REGULATION_OF_POSTSYNAPTIC_MEMBRANE_POTENTIAL	13	1	0.869
NAFLD	Adipose_Subcutaneous	eQTL	GO_BP	TUBE_DEVELOPMENT	160	19	0.869
NAFLD	Adipose_Subcutaneous	eQTL	GO_BP	CHEMICAL_SYNAPTIC_TRANSMISSION_POSTSYNAPTIC	13	1	0.869
NAFLD	Adipose_Subcutaneous	eQTL	GO_BP	REGULATION_OF_OSTEOCLAST_DIFFERENTIATION	13	1	0.87
NAFLD	Adipose_Subcutaneous	eQTL	GO_BP	MITOTIC_SPINDLE_ORGANIZATION	22	2	0.87
NAFLD	Adipose_Subcutaneous	eQTL	GO_BP	AXON_DEVELOPMENT	81	9	0.871
NAFLD	Adipose_Subcutaneous	eQTL	GO_BP	B_CELL_RECEPTOR_SIGNALING_PATHWAY	12	1	0.872
NAFLD	Adipose_Subcutaneous	eQTL	GO_BP	T_CELL_RECEPTOR_SIGNALING_PATHWAY	31	3	0.872
NAFLD	Adipose_Subcutaneous	eQTL	GO_BP	CARDIAC_CHAMBER_DEVELOPMENT	32	3	0.872
NAFLD	Adipose_Subcutaneous	eQTL	GO_BP	POSITIVE_REGULATION_OF_APOPTOTIC_SIGNALING_PATHWAY	22	2	0.872
NAFLD	Adipose_Subcutaneous	eQTL	GO_BP	REGULATION_OF_NERVOUS_SYSTEM_DEVELOPMENT	63	7	0.873
NAFLD	Adipose_Subcutaneous	eQTL	GO_BP	NEGATIVE_REGULATION_OF_HYDROLASE_ACTIVITY	49	5	0.873
NAFLD	Adipose_Subcutaneous	eQTL	GO_BP	INTERLEUKIN_2_PRODUCTION	13	1	0.873
NAFLD	Adipose_Subcutaneous	eQTL	GO_BP	REGULATION_OF_PEPTIDE_TRANSPORT	94	11	0.873
NAFLD	Adipose_Subcutaneous	eQTL	GO_BP	ENDOTHELIAL_CELL_DEVELOPMENT	12	1	0.874
NAFLD	Adipose_Subcutaneous	eQTL	GO_BP	B_CELL_ACTIVATION_INVOLVED_IN_IMMUNE_RESPONSE	13	1	0.874
NAFLD	Adipose_Subcutaneous	eQTL	GO_BP	CELL_GROWTH	74	8	0.874
NAFLD	Adipose_Subcutaneous	eQTL	GO_BP	CELL_CELL_SIGNALING_BY_WNT	99	11	0.874
NAFLD	Adipose_Subcutaneous	eQTL	GO_BP	REGULATION_OF_PROTEASOMAL_PROTEIN_CATABOLIC_PROCESS	22	2	0.874
NAFLD	Adipose_Subcutaneous	eQTL	GO_BP	KERATINIZATION	31	3	0.874
NAFLD	Adipose_Subcutaneous	eQTL	GO_BP	MACROMOLECULE_DEACYLATION	22	2	0.874
NAFLD	Adipose_Subcutaneous	eQTL	GO_BP	CENTROSOME_DUPLICATION	12	1	0.874
NAFLD	Adipose_Subcutaneous	eQTL	GO_BP	POSITIVE_REGULATION_OF_INTRINSIC_APOPTOTIC_SIGNALING_PATHWAY	12	1	0.875
NAFLD	Adipose_Subcutaneous	eQTL	GO_BP	FIBROBLAST_PROLIFERATION	22	2	0.876
NAFLD	Adipose_Subcutaneous	eQTL	GO_BP	MESONEPHRIC_TUBULE_MORPHOGENESIS	13	1	0.876
NAFLD	Adipose_Subcutaneous	eQTL	GO_BP	MONOSACCHARIDE_METABOLIC_PROCESS	40	4	0.877
NAFLD	Adipose_Subcutaneous	eQTL	GO_BP	POSITIVE_REGULATION_OF_LOCOMOTION	90	10	0.877
NAFLD	Adipose_Subcutaneous	eQTL	GO_BP	NEGATIVE_REGULATION_OF_INTRACELLULAR_SIGNAL_TRANSDUCTION	74	8	0.877
NAFLD	Adipose_Subcutaneous	eQTL	GO_BP	POSITIVE_REGULATION_OF_INTERLEUKIN_6_PRODUCTION	13	1	0.878
NAFLD	Adipose_Subcutaneous	eQTL	GO_BP	NEGATIVE_REGULATION_OF_PROTEIN_BINDING	13	1	0.878
NAFLD	Adipose_Subcutaneous	eQTL	GO_BP	NEGATIVE_REGULATION_OF_MUSCLE_CELL_DIFFERENTIATION	13	1	0.878
NAFLD	Adipose_Subcutaneous	eQTL	GO_BP	NEGATIVE_REGULATION_OF_RESPONSE_TO_WOUNDING	14	1	0.88
NAFLD	Adipose_Subcutaneous	eQTL	GO_BP	PRODUCTION_OF_MOLECULAR_MEDIATOR_OF_IMMUNE_RESPONSE	31	3	0.88
NAFLD	Adipose_Subcutaneous	eQTL	GO_BP	REGULATION_OF_CELL_CELL_ADHESION	64	7	0.881
NAFLD	Adipose_Subcutaneous	eQTL	GO_BP	ORGANELLE_LOCALIZATION	91	10	0.881
NAFLD	Adipose_Subcutaneous	eQTL	GO_BP	REGULATION_OF_CYCLIN_DEPENDENT_PROTEIN_KINASE_ACTIVITY	23	2	0.881
NAFLD	Adipose_Subcutaneous	eQTL	GO_BP	CELL_CELL_SIGNALING	259	31	0.882
NAFLD	Adipose_Subcutaneous	eQTL	GO_BP	REGULATION_OF_PROTEOLYSIS	91	10	0.883
NAFLD	Adipose_Subcutaneous	eQTL	GO_BP	IMPORT_ACROSS_PLASMA_MEMBRANE	24	2	0.884
NAFLD	Adipose_Subcutaneous	eQTL	GO_BP	EXECUTION_PHASE_OF_APOPTOSIS	13	1	0.884
NAFLD	Adipose_Subcutaneous	eQTL	GO_BP	PROTEIN_AUTOUBIQUITINATION	13	1	0.884
NAFLD	Adipose_Subcutaneous	eQTL	GO_BP	NEGATIVE_REGULATION_OF_LIPID_METABOLIC_PROCESS	24	2	0.884
NAFLD	Adipose_Subcutaneous	eQTL	GO_BP	MONOCYTE_CHEMOTAXIS	13	1	0.885
NAFLD	Adipose_Subcutaneous	eQTL	GO_BP	MEIOTIC_CHROMOSOME_SEGREGATION	14	1	0.885
NAFLD	Adipose_Subcutaneous	eQTL	GO_BP	AMEBOIDAL_TYPE_CELL_MIGRATION	74	8	0.885
NAFLD	Adipose_Subcutaneous	eQTL	GO_BP	TYPE_I_INTERFERON_PRODUCTION	12	1	0.885
NAFLD	Adipose_Subcutaneous	eQTL	GO_BP	RESPONSE_TO_GROWTH_FACTOR	130	15	0.886
NAFLD	Adipose_Subcutaneous	eQTL	GO_BP	POSITIVE_REGULATION_OF_PEPTIDE_HORMONE_SECRETION	13	1	0.886
NAFLD	Adipose_Subcutaneous	eQTL	GO_BP	POSITIVE_REGULATION_OF_IMMUNE_EFFECTOR_PROCESS	43	4	0.886
NAFLD	Adipose_Subcutaneous	eQTL	GO_BP	RESPONSE_TO_STARVATION	23	2	0.886
NAFLD	Adipose_Subcutaneous	eQTL	GO_BP	REGULATION_OF_ANION_TRANSMEMBRANE_TRANSPORT	14	1	0.886
NAFLD	Adipose_Subcutaneous	eQTL	GO_BP	REGENERATION	40	4	0.886
NAFLD	Adipose_Subcutaneous	eQTL	GO_BP	CELLULAR_RESPONSE_TO_ABIOTIC_STIMULUS	58	6	0.886
NAFLD	Adipose_Subcutaneous	eQTL	GO_BP	AXON_EXTENSION	13	1	0.886
NAFLD	Adipose_Subcutaneous	eQTL	GO_BP	CYTOSKELETON_DEPENDENT_INTRACELLULAR_TRANSPORT	23	2	0.887
NAFLD	Adipose_Subcutaneous	eQTL	GO_BP	REGULATION_OF_STEROID_METABOLIC_PROCESS	23	2	0.887
NAFLD	Adipose_Subcutaneous	eQTL	GO_BP	SMOOTH_MUSCLE_CELL_MIGRATION	14	1	0.887
NAFLD	Adipose_Subcutaneous	eQTL	GO_BP	NEGATIVE_REGULATION_OF_ESTABLISHMENT_OF_PROTEIN_LOCALIZATION	23	2	0.888
NAFLD	Adipose_Subcutaneous	eQTL	GO_BP	APOPTOTIC_SIGNALING_PATHWAY	91	10	0.888
NAFLD	Adipose_Subcutaneous	eQTL	GO_BP	AGING	57	6	0.888
NAFLD	Adipose_Subcutaneous	eQTL	GO_BP	LOCOMOTORY_BEHAVIOR	33	3	0.888
NAFLD	Adipose_Subcutaneous	eQTL	GO_BP	POSITIVE_REGULATION_OF_MUSCLE_CELL_DIFFERENTIATION	14	1	0.888
NAFLD	Adipose_Subcutaneous	eQTL	GO_BP	CELLULAR_CARBOHYDRATE_BIOSYNTHETIC_PROCESS	13	1	0.889
NAFLD	Adipose_Subcutaneous	eQTL	GO_BP	POLYSACCHARIDE_BIOSYNTHETIC_PROCESS	13	1	0.889
NAFLD	Adipose_Subcutaneous	eQTL	GO_BP	POSITIVE_REGULATION_OF_CELL_DIVISION	14	1	0.889
NAFLD	Adipose_Subcutaneous	eQTL	GO_BP	ENZYME_LINKED_RECEPTOR_PROTEIN_SIGNALING_PATHWAY	187	22	0.89
NAFLD	Adipose_Subcutaneous	eQTL	GO_BP	POSITIVE_REGULATION_OF_ALPHA_BETA_T_CELL_DIFFERENTIATION	13	1	0.89
NAFLD	Adipose_Subcutaneous	eQTL	GO_BP	REGULATION_OF_MUSCLE_HYPERTROPHY	14	1	0.89
NAFLD	Adipose_Subcutaneous	eQTL	GO_BP	MITOTIC_SPINDLE_ASSEMBLY	13	1	0.891
NAFLD	Adipose_Subcutaneous	eQTL	GO_BP	MITOTIC_DNA_INTEGRITY_CHECKPOINT	23	2	0.891
NAFLD	Adipose_Subcutaneous	eQTL	GO_BP	CENTRAL_NERVOUS_SYSTEM_DEVELOPMENT	156	18	0.891
NAFLD	Adipose_Subcutaneous	eQTL	GO_BP	IMMUNE_RESPONSE_REGULATING_SIGNALING_PATHWAY	59	6	0.891
NAFLD	Adipose_Subcutaneous	eQTL	GO_BP	RESPONSE_TO_TRANSFORMING_GROWTH_FACTOR_BETA	59	6	0.892
NAFLD	Adipose_Subcutaneous	eQTL	GO_BP	INTRINSIC_APOPTOTIC_SIGNALING_PATHWAY_IN_RESPONSE_TO_DNA_DAMAGE	24	2	0.892
NAFLD	Adipose_Subcutaneous	eQTL	GO_BP	NEGATIVE_REGULATION_OF_PROTEIN_SERINE_THREONINE_KINASE_ACTIVITY	34	3	0.892
NAFLD	Adipose_Subcutaneous	eQTL	GO_BP	CELLULAR_TRANSITION_METAL_ION_HOMEOSTASIS	13	1	0.892
NAFLD	Adipose_Subcutaneous	eQTL	GO_BP	REGULATION_OF_EPITHELIAL_TO_MESENCHYMAL_TRANSITION	25	2	0.893
NAFLD	Adipose_Subcutaneous	eQTL	GO_BP	PEPTIDE_SECRETION	68	7	0.893
NAFLD	Adipose_Subcutaneous	eQTL	GO_BP	NEGATIVE_REGULATION_OF_HORMONE_SECRETION	13	1	0.894
NAFLD	Adipose_Subcutaneous	eQTL	GO_BP	POSITIVE_REGULATION_OF_CD4_POSITIVE_ALPHA_BETA_T_CELL_ACTIVATION	13	1	0.894
NAFLD	Adipose_Subcutaneous	eQTL	GO_BP	POSITIVE_REGULATION_OF_EPITHELIAL_CELL_PROLIFERATION	32	3	0.894
NAFLD	Adipose_Subcutaneous	eQTL	GO_BP	MEMBRANE_DEPOLARIZATION	14	1	0.894
NAFLD	Adipose_Subcutaneous	eQTL	GO_BP	CHROMATIN_ORGANIZATION	129	15	0.895
NAFLD	Adipose_Subcutaneous	eQTL	GO_BP	DEFENSE_RESPONSE	245	29	0.895
NAFLD	Adipose_Subcutaneous	eQTL	GO_BP	LEARNING	13	1	0.895
NAFLD	Adipose_Subcutaneous	eQTL	GO_BP	REGULATION_OF_PROTEIN_KINASE_ACTIVITY	143	17	0.896
NAFLD	Adipose_Subcutaneous	eQTL	GO_BP	PEPTIDYL_LYSINE_ACETYLATION	32	3	0.897
NAFLD	Adipose_Subcutaneous	eQTL	GO_BP	REGULATION_OF_PHOSPHATIDYLINOSITOL_3_KINASE_SIGNALING	24	2	0.897
NAFLD	Adipose_Subcutaneous	eQTL	GO_BP	FC_EPSILON_RECEPTOR_SIGNALING_PATHWAY	24	2	0.899
NAFLD	Adipose_Subcutaneous	eQTL	GO_BP	TRANSCRIPTION_INITIATION_FROM_RNA_POLYMERASE_II_PROMOTER	33	3	0.899
NAFLD	Adipose_Subcutaneous	eQTL	GO_BP	RNA_LOCALIZATION	33	3	0.899
NAFLD	Adipose_Subcutaneous	eQTL	GO_BP	REGULATION_OF_DEFENSE_RESPONSE	103	11	0.899
NAFLD	Adipose_Subcutaneous	eQTL	GO_BP	T_CELL_ACTIVATION_INVOLVED_IN_IMMUNE_RESPONSE	24	2	0.9
NAFLD	Adipose_Subcutaneous	eQTL	GO_BP	NEGATIVE_REGULATION_OF_NERVOUS_SYSTEM_DEVELOPMENT	24	2	0.9
NAFLD	Adipose_Subcutaneous	eQTL	GO_BP	ALPHA_BETA_T_CELL_ACTIVATION	33	3	0.9
NAFLD	Adipose_Subcutaneous	eQTL	GO_BP	ALTERNATIVE_MRNA_SPLICING_VIA_SPLICEOSOME	14	1	0.9
NAFLD	Adipose_Subcutaneous	eQTL	GO_BP	REGIONALIZATION	50	5	0.9
NAFLD	Adipose_Subcutaneous	eQTL	GO_BP	MODULATION_OF_PROCESS_OF_OTHER_ORGANISM	24	2	0.9
NAFLD	Adipose_Subcutaneous	eQTL	GO_BP	RESPONSE_TO_MECHANICAL_STIMULUS	49	5	0.901
NAFLD	Adipose_Subcutaneous	eQTL	GO_BP	CAMERA_TYPE_EYE_MORPHOGENESIS	14	1	0.901
NAFLD	Adipose_Subcutaneous	eQTL	GO_BP	REGULATION_OF_HEMATOPOIETIC_STEM_CELL_DIFFERENTIATION	14	1	0.901
NAFLD	Adipose_Subcutaneous	eQTL	GO_BP	ASTROCYTE_DEVELOPMENT	13	1	0.901
NAFLD	Adipose_Subcutaneous	eQTL	GO_BP	CELL_SURFACE_RECEPTOR_SIGNALING_PATHWAY_INVOLVED_IN_CELL_CELL_SIGNALING	109	12	0.902
NAFLD	Adipose_Subcutaneous	eQTL	GO_BP	MODULATION_BY_HOST_OF_SYMBIONT_PROCESS	14	1	0.902
NAFLD	Adipose_Subcutaneous	eQTL	GO_BP	REGULATION_OF_LIPID_BIOSYNTHETIC_PROCESS	42	4	0.902
NAFLD	Adipose_Subcutaneous	eQTL	GO_BP	NEGATIVE_REGULATION_OF_MULTICELLULAR_ORGANISMAL_PROCESS	172	20	0.903
NAFLD	Adipose_Subcutaneous	eQTL	GO_BP	INFLAMMATORY_RESPONSE	120	13	0.903
NAFLD	Adipose_Subcutaneous	eQTL	GO_BP	NEGATIVE_REGULATION_OF_CELL_DEATH	157	18	0.903
NAFLD	Adipose_Subcutaneous	eQTL	GO_BP	REGULATION_OF_RHO_PROTEIN_SIGNAL_TRANSDUCTION	14	1	0.903
NAFLD	Adipose_Subcutaneous	eQTL	GO_BP	REGULATION_OF_PROTEASOMAL_UBIQUITIN_DEPENDENT_PROTEIN_CATABOLIC_PROCESS	15	1	0.904
NAFLD	Adipose_Subcutaneous	eQTL	GO_BP	OSSIFICATION	60	6	0.904
NAFLD	Adipose_Subcutaneous	eQTL	GO_BP	REGULATION_OF_MULTICELLULAR_ORGANISM_GROWTH	14	1	0.904
NAFLD	Adipose_Subcutaneous	eQTL	GO_BP	REGULATION_OF_GENE_SILENCING_BY_RNA	15	1	0.905
NAFLD	Adipose_Subcutaneous	eQTL	GO_BP	REGULATION_OF_MUSCLE_SYSTEM_PROCESS	45	4	0.905
NAFLD	Adipose_Subcutaneous	eQTL	GO_BP	REGULATION_OF_PHOSPHATIDYLINOSITOL_3_KINASE_ACTIVITY	14	1	0.905
NAFLD	Adipose_Subcutaneous	eQTL	GO_BP	NEGATIVE_REGULATION_OF_RESPONSE_TO_EXTERNAL_STIMULUS	62	6	0.905
NAFLD	Adipose_Subcutaneous	eQTL	GO_BP	MONOCARBOXYLIC_ACID_BIOSYNTHETIC_PROCESS	33	3	0.906
NAFLD	Adipose_Subcutaneous	eQTL	GO_BP	LYMPHOCYTE_MEDIATED_IMMUNITY	43	4	0.906
NAFLD	Adipose_Subcutaneous	eQTL	GO_BP	STRIATED_MUSCLE_CONTRACTION	34	3	0.906
NAFLD	Adipose_Subcutaneous	eQTL	GO_BP	MRNA_EXPORT_FROM_NUCLEUS	14	1	0.906
NAFLD	Adipose_Subcutaneous	eQTL	GO_BP	RNA_PHOSPHODIESTER_BOND_HYDROLYSIS	33	3	0.906
NAFLD	Adipose_Subcutaneous	eQTL	GO_BP	ENDOSOME_ORGANIZATION	14	1	0.906
NAFLD	Adipose_Subcutaneous	eQTL	GO_BP	LOCOMOTION	309	37	0.906
NAFLD	Adipose_Subcutaneous	eQTL	GO_BP	INNATE_IMMUNE_RESPONSE	139	16	0.907
NAFLD	Adipose_Subcutaneous	eQTL	GO_BP	DEPHOSPHORYLATION	66	7	0.907
NAFLD	Adipose_Subcutaneous	eQTL	GO_BP	CELLULAR_RESPIRATION	24	2	0.907
NAFLD	Adipose_Subcutaneous	eQTL	GO_BP	NEGATIVE_REGULATION_OF_SMALL_MOLECULE_METABOLIC_PROCESS	26	2	0.908
NAFLD	Adipose_Subcutaneous	eQTL	GO_BP	IMMUNE_SYSTEM_DEVELOPMENT	168	19	0.908
NAFLD	Adipose_Subcutaneous	eQTL	GO_BP	REGULATION_OF_OSSIFICATION	14	1	0.909
NAFLD	Adipose_Subcutaneous	eQTL	GO_BP	REGULATION_OF_INTRACELLULAR_SIGNAL_TRANSDUCTION	271	32	0.909
NAFLD	Adipose_Subcutaneous	eQTL	GO_BP	NEGATIVE_REGULATION_OF_GENE_EXPRESSION_EPIGENETIC	14	1	0.909
NAFLD	Adipose_Subcutaneous	eQTL	GO_BP	KERATINOCYTE_PROLIFERATION	13	1	0.91
NAFLD	Adipose_Subcutaneous	eQTL	GO_BP	PROTEIN_AUTOPHOSPHORYLATION	34	3	0.91
NAFLD	Adipose_Subcutaneous	eQTL	GO_BP	HEART_PROCESS	52	5	0.911
NAFLD	Adipose_Subcutaneous	eQTL	GO_BP	REGULATION_OF_TOR_SIGNALING	14	1	0.911
NAFLD	Adipose_Subcutaneous	eQTL	GO_BP	CELLULAR_RESPONSE_TO_INSULIN_STIMULUS	42	4	0.911
NAFLD	Adipose_Subcutaneous	eQTL	GO_BP	POSITIVE_REGULATION_OF_CELLULAR_COMPONENT_ORGANIZATION	169	19	0.911
NAFLD	Adipose_Subcutaneous	eQTL	GO_BP	REGULATION_OF_CELL_PROJECTION_ORGANIZATION	88	9	0.911
NAFLD	Adipose_Subcutaneous	eQTL	GO_BP	REGULATION_OF_EXTENT_OF_CELL_GROWTH	14	1	0.911
NAFLD	Adipose_Subcutaneous	eQTL	GO_BP	REGULATION_OF_SYNAPSE_ASSEMBLY	15	1	0.912
NAFLD	Adipose_Subcutaneous	eQTL	GO_BP	CARDIAC_CHAMBER_MORPHOGENESIS	26	2	0.912
NAFLD	Adipose_Subcutaneous	eQTL	GO_BP	NEGATIVE_REGULATION_OF_CELLULAR_CATABOLIC_PROCESS	26	2	0.912
NAFLD	Adipose_Subcutaneous	eQTL	GO_BP	POSITIVE_REGULATION_OF_B_CELL_ACTIVATION	15	1	0.912
NAFLD	Adipose_Subcutaneous	eQTL	GO_BP	REGULATION_OF_MICROTUBULE_BASED_PROCESS	34	3	0.913
NAFLD	Adipose_Subcutaneous	eQTL	GO_BP	EXTRACELLULAR_MATRIX_DISASSEMBLY	15	1	0.913
NAFLD	Adipose_Subcutaneous	eQTL	GO_BP	REGULATION_OF_MRNA_PROCESSING	25	2	0.913
NAFLD	Adipose_Subcutaneous	eQTL	GO_BP	METHYLATION	45	4	0.913
NAFLD	Adipose_Subcutaneous	eQTL	GO_BP	EPIDERMIS_DEVELOPMENT	69	7	0.913
NAFLD	Adipose_Subcutaneous	eQTL	GO_BP	REGULATION_OF_HEMATOPOIETIC_PROGENITOR_CELL_DIFFERENTIATION	15	1	0.914
NAFLD	Adipose_Subcutaneous	eQTL	GO_BP	EMBRYONIC_ORGAN_MORPHOGENESIS	36	3	0.914
NAFLD	Adipose_Subcutaneous	eQTL	GO_BP	POSITIVE_REGULATION_OF_LEUKOCYTE_PROLIFERATION	24	2	0.915
NAFLD	Adipose_Subcutaneous	eQTL	GO_BP	CARDIAC_VENTRICLE_MORPHOGENESIS	16	1	0.915
NAFLD	Adipose_Subcutaneous	eQTL	GO_BP	ISOPRENOID_METABOLIC_PROCESS	16	1	0.915
NAFLD	Adipose_Subcutaneous	eQTL	GO_BP	INTERLEUKIN_6_PRODUCTION	25	2	0.915
NAFLD	Adipose_Subcutaneous	eQTL	GO_BP	OSTEOBLAST_DIFFERENTIATION	35	3	0.915
NAFLD	Adipose_Subcutaneous	eQTL	GO_BP	SIGNAL_RELEASE	71	7	0.915
NAFLD	Adipose_Subcutaneous	eQTL	GO_BP	ALPHA_BETA_T_CELL_DIFFERENTIATION	25	2	0.915
NAFLD	Adipose_Subcutaneous	eQTL	GO_BP	REGULATION_OF_CD4_POSITIVE_ALPHA_BETA_T_CELL_DIFFERENTIATION	15	1	0.916
NAFLD	Adipose_Subcutaneous	eQTL	GO_BP	NEGATIVE_REGULATION_OF_CYTOKINE_PRODUCTION	52	5	0.916
NAFLD	Adipose_Subcutaneous	eQTL	GO_BP	RNA_PROCESSING	127	14	0.917
NAFLD	Adipose_Subcutaneous	eQTL	GO_BP	REGULATION_OF_NEUROGENESIS	52	5	0.917
NAFLD	Adipose_Subcutaneous	eQTL	GO_BP	NEGATIVE_REGULATION_OF_GROWTH	44	4	0.917
NAFLD	Adipose_Subcutaneous	eQTL	GO_BP	NEGATIVE_REGULATION_OF_KINASE_ACTIVITY	54	5	0.918
NAFLD	Adipose_Subcutaneous	eQTL	GO_BP	LYMPHOCYTE_ACTIVATION_INVOLVED_IN_IMMUNE_RESPONSE	35	3	0.918
NAFLD	Adipose_Subcutaneous	eQTL	GO_BP	RESPONSE_TO_CAMP	15	1	0.918
NAFLD	Adipose_Subcutaneous	eQTL	GO_BP	VESICLE_BUDDING_FROM_MEMBRANE	14	1	0.918
NAFLD	Adipose_Subcutaneous	eQTL	GO_BP	NEURAL_PRECURSOR_CELL_PROLIFERATION	27	2	0.919
NAFLD	Adipose_Subcutaneous	eQTL	GO_BP	DEFENSE_RESPONSE_TO_OTHER_ORGANISM	168	19	0.919
NAFLD	Adipose_Subcutaneous	eQTL	GO_BP	REGULATION_OF_PHOSPHOPROTEIN_PHOSPHATASE_ACTIVITY	15	1	0.919
NAFLD	Adipose_Subcutaneous	eQTL	GO_BP	FIBROBLAST_GROWTH_FACTOR_RECEPTOR_SIGNALING_PATHWAY	15	1	0.92
NAFLD	Adipose_Subcutaneous	eQTL	GO_BP	MUSCLE_ORGAN_MORPHOGENESIS	15	1	0.92
NAFLD	Adipose_Subcutaneous	eQTL	GO_BP	POSITIVE_REGULATION_OF_MAPK_CASCADE	78	8	0.92
NAFLD	Adipose_Subcutaneous	eQTL	GO_BP	REGULATION_OF_SMOOTHENED_SIGNALING_PATHWAY	15	1	0.92
NAFLD	Adipose_Subcutaneous	eQTL	GO_BP	VITAMIN_METABOLIC_PROCESS	15	1	0.92
NAFLD	Adipose_Subcutaneous	eQTL	GO_BP	RETROGRADE_VESICLE_MEDIATED_TRANSPORT_GOLGI_TO_ENDOPLASMIC_RETICULUM	16	1	0.921
NAFLD	Adipose_Subcutaneous	eQTL	GO_BP	PATTERN_RECOGNITION_RECEPTOR_SIGNALING_PATHWAY	35	3	0.921
NAFLD	Adipose_Subcutaneous	eQTL	GO_BP	VASCULAR_PROCESS_IN_CIRCULATORY_SYSTEM	37	3	0.921
NAFLD	Adipose_Subcutaneous	eQTL	GO_BP	FORMATION_OF_PRIMARY_GERM_LAYER	16	1	0.921
NAFLD	Adipose_Subcutaneous	eQTL	GO_BP	REGULATION_OF_CELL_DEVELOPMENT	77	8	0.921
NAFLD	Adipose_Subcutaneous	eQTL	GO_BP	NEGATIVE_REGULATION_OF_ANION_TRANSPORT	35	3	0.922
NAFLD	Adipose_Subcutaneous	eQTL	GO_BP	FEEDING_BEHAVIOR	15	1	0.922
NAFLD	Adipose_Subcutaneous	eQTL	GO_BP	REGULATION_OF_ALPHA_BETA_T_CELL_ACTIVATION	25	2	0.922
NAFLD	Adipose_Subcutaneous	eQTL	GO_BP	MRNA_3_END_PROCESSING	16	1	0.923
NAFLD	Adipose_Subcutaneous	eQTL	GO_BP	RECEPTOR_SIGNALING_PATHWAY_VIA_STAT	26	2	0.923
NAFLD	Adipose_Subcutaneous	eQTL	GO_BP	REGULATION_OF_ANION_TRANSPORT	130	15	0.923
NAFLD	Adipose_Subcutaneous	eQTL	GO_BP	LEUKOCYTE_DIFFERENTIATION	93	9	0.923
NAFLD	Adipose_Subcutaneous	eQTL	GO_BP	ANIMAL_ORGAN_MORPHOGENESIS	176	20	0.923
NAFLD	Adipose_Subcutaneous	eQTL	GO_BP	REGULATION_OF_EXTRINSIC_APOPTOTIC_SIGNALING_PATHWAY	27	2	0.924
NAFLD	Adipose_Subcutaneous	eQTL	GO_BP	EXTRINSIC_APOPTOTIC_SIGNALING_PATHWAY	44	4	0.924
NAFLD	Adipose_Subcutaneous	eQTL	GO_BP	HINDBRAIN_DEVELOPMENT	16	1	0.924
NAFLD	Adipose_Subcutaneous	eQTL	GO_BP	SKELETAL_MUSCLE_CELL_DIFFERENTIATION	16	1	0.924
NAFLD	Adipose_Subcutaneous	eQTL	GO_BP	POSITIVE_REGULATION_OF_GENE_EXPRESSION	159	18	0.924
NAFLD	Adipose_Subcutaneous	eQTL	GO_BP	RESPONSE_TO_BIOTIC_STIMULUS	231	27	0.925
NAFLD	Adipose_Subcutaneous	eQTL	GO_BP	REGULATION_OF_TRANS_SYNAPTIC_SIGNALING	51	5	0.925
NAFLD	Adipose_Subcutaneous	eQTL	GO_BP	RESPONSE_TO_EXTRACELLULAR_STIMULUS	71	7	0.925
NAFLD	Adipose_Subcutaneous	eQTL	GO_BP	ERBB_SIGNALING_PATHWAY	27	2	0.926
NAFLD	Adipose_Subcutaneous	eQTL	GO_BP	REGULATION_OF_LEUKOCYTE_APOPTOTIC_PROCESS	16	1	0.926
NAFLD	Adipose_Subcutaneous	eQTL	GO_BP	RRNA_METABOLIC_PROCESS	28	2	0.926
NAFLD	Adipose_Subcutaneous	eQTL	GO_BP	POSITIVE_REGULATION_OF_PHOSPHATIDYLINOSITOL_3_KINASE_SIGNALING	16	1	0.926
NAFLD	Adipose_Subcutaneous	eQTL	GO_BP	CALCIUM_ION_IMPORT	16	1	0.926
NAFLD	Adipose_Subcutaneous	eQTL	GO_BP	POSITIVE_REGULATION_OF_IMMUNE_SYSTEM_PROCESS	144	16	0.926
NAFLD	Adipose_Subcutaneous	eQTL	GO_BP	NEGATIVE_REGULATION_OF_TRANSFERASE_ACTIVITY	56	5	0.927
NAFLD	Adipose_Subcutaneous	eQTL	GO_BP	PROTEIN_MODIFICATION_BY_SMALL_PROTEIN_REMOVAL	43	4	0.928
NAFLD	Adipose_Subcutaneous	eQTL	GO_BP	POSITIVE_REGULATION_OF_JNK_CASCADE	15	1	0.928
NAFLD	Adipose_Subcutaneous	eQTL	GO_BP	REGULATION_OF_NEURAL_PRECURSOR_CELL_PROLIFERATION	16	1	0.928
NAFLD	Adipose_Subcutaneous	eQTL	GO_BP	REGULATION_OF_STRIATED_MUSCLE_CELL_DIFFERENTIATION	17	1	0.929
NAFLD	Adipose_Subcutaneous	eQTL	GO_BP	CELLULAR_RESPONSE_TO_ALCOHOL	16	1	0.929
NAFLD	Adipose_Subcutaneous	eQTL	GO_BP	PEPTIDYL_LYSINE_METHYLATION	16	1	0.93
NAFLD	Adipose_Subcutaneous	eQTL	GO_BP	NEGATIVE_REGULATION_OF_SIGNALING	207	23	0.93
NAFLD	Adipose_Subcutaneous	eQTL	GO_BP	INORGANIC_ION_IMPORT_ACROSS_PLASMA_MEMBRANE	17	1	0.93
NAFLD	Adipose_Subcutaneous	eQTL	GO_BP	POSITIVE_REGULATION_OF_NEURON_DIFFERENTIATION	15	1	0.93
NAFLD	Adipose_Subcutaneous	eQTL	GO_BP	PERIPHERAL_NERVOUS_SYSTEM_DEVELOPMENT	16	1	0.93
NAFLD	Adipose_Subcutaneous	eQTL	GO_BP	TOR_SIGNALING	16	1	0.931
NAFLD	Adipose_Subcutaneous	eQTL	GO_BP	POSITIVE_REGULATION_OF_SECRETION	48	4	0.931
NAFLD	Adipose_Subcutaneous	eQTL	GO_BP	REGULATION_OF_CELL_ACTIVATION	94	10	0.931
NAFLD	Adipose_Subcutaneous	eQTL	GO_BP	RESPONSE_TO_TUMOR_NECROSIS_FACTOR	55	5	0.932
NAFLD	Adipose_Subcutaneous	eQTL	GO_BP	POSITIVE_REGULATION_OF_BINDING	27	2	0.932
NAFLD	Adipose_Subcutaneous	eQTL	GO_BP	REGULATION_OF_LIPID_METABOLIC_PROCESS	75	7	0.932
NAFLD	Adipose_Subcutaneous	eQTL	GO_BP	POSITIVE_REGULATION_OF_MYELOID_CELL_DIFFERENTIATION	16	1	0.933
NAFLD	Adipose_Subcutaneous	eQTL	GO_BP	APOPTOTIC_PROCESS	293	34	0.934
NAFLD	Adipose_Subcutaneous	eQTL	GO_BP	CELL_KILLING	28	2	0.934
NAFLD	Adipose_Subcutaneous	eQTL	GO_BP	SKIN_DEVELOPMENT	64	6	0.934
NAFLD	Adipose_Subcutaneous	eQTL	GO_BP	NEGATIVE_REGULATION_OF_LIPID_BIOSYNTHETIC_PROCESS	17	1	0.935
NAFLD	Adipose_Subcutaneous	eQTL	GO_BP	CYTOKINESIS	17	1	0.935
NAFLD	Adipose_Subcutaneous	eQTL	GO_BP	POSITIVE_REGULATION_OF_ENDOCYTOSIS	15	1	0.935
NAFLD	Adipose_Subcutaneous	eQTL	GO_BP	POSITIVE_REGULATION_OF_PEPTIDASE_ACTIVITY	27	2	0.935
NAFLD	Adipose_Subcutaneous	eQTL	GO_BP	PRIMARY_ALCOHOL_METABOLIC_PROCESS	16	1	0.936
NAFLD	Adipose_Subcutaneous	eQTL	GO_BP	MRNA_TRANSPORT	16	1	0.936
NAFLD	Adipose_Subcutaneous	eQTL	GO_BP	REGULATION_OF_PROTEIN_DEPHOSPHORYLATION	16	1	0.936
NAFLD	Adipose_Subcutaneous	eQTL	GO_BP	REGULATION_OF_ACTOMYOSIN_STRUCTURE_ORGANIZATION	16	1	0.936
NAFLD	Adipose_Subcutaneous	eQTL	GO_BP	CELL_MORPHOGENESIS_INVOLVED_IN_NEURON_DIFFERENTIATION	92	9	0.936
NAFLD	Adipose_Subcutaneous	eQTL	GO_BP	NEGATIVE_REGULATION_OF_MAPK_CASCADE	31	2	0.936
NAFLD	Adipose_Subcutaneous	eQTL	GO_BP	CARDIOCYTE_DIFFERENTIATION	28	2	0.936
NAFLD	Adipose_Subcutaneous	eQTL	GO_BP	REGULATION_OF_CELL_JUNCTION_ASSEMBLY	27	2	0.937
NAFLD	Adipose_Subcutaneous	eQTL	GO_BP	DNA_TEMPLATED_TRANSCRIPTION_INITIATION	39	3	0.937
NAFLD	Adipose_Subcutaneous	eQTL	GO_BP	ARTERY_DEVELOPMENT	17	1	0.937
NAFLD	Adipose_Subcutaneous	eQTL	GO_BP	RIBOSOME_BIOGENESIS	40	3	0.938
NAFLD	Adipose_Subcutaneous	eQTL	GO_BP	NEGATIVE_REGULATION_OF_CELL_DIFFERENTIATION	115	12	0.938
NAFLD	Adipose_Subcutaneous	eQTL	GO_BP	REGULATION_OF_SMALL_GTPASE_MEDIATED_SIGNAL_TRANSDUCTION	48	4	0.938
NAFLD	Adipose_Subcutaneous	eQTL	GO_BP	POSITIVE_REGULATION_OF_CHROMATIN_ORGANIZATION	18	1	0.938
NAFLD	Adipose_Subcutaneous	eQTL	GO_BP	ACTIVATION_OF_MAPK_ACTIVITY	28	2	0.938
NAFLD	Adipose_Subcutaneous	eQTL	GO_BP	MUSCLE_TISSUE_DEVELOPMENT	84	8	0.939
NAFLD	Adipose_Subcutaneous	eQTL	GO_BP	NEGATIVE_REGULATION_OF_CATABOLIC_PROCESS	39	3	0.939
NAFLD	Adipose_Subcutaneous	eQTL	GO_BP	CHROMOSOME_SEPARATION	17	1	0.94
NAFLD	Adipose_Subcutaneous	eQTL	GO_BP	REGULATION_OF_ERBB_SIGNALING_PATHWAY	17	1	0.94
NAFLD	Adipose_Subcutaneous	eQTL	GO_BP	REGULATION_OF_LIPID_KINASE_ACTIVITY	17	1	0.94
NAFLD	Adipose_Subcutaneous	eQTL	GO_BP	CYTOKINE_PRODUCTION	112	12	0.94
NAFLD	Adipose_Subcutaneous	eQTL	GO_BP	REGULATION_OF_EPITHELIAL_CELL_DIFFERENTIATION	29	2	0.94
NAFLD	Adipose_Subcutaneous	eQTL	GO_BP	NEGATIVE_REGULATION_OF_PROTEIN_METABOLIC_PROCESS	154	16	0.94
NAFLD	Adipose_Subcutaneous	eQTL	GO_BP	PHOSPHATIDYLINOSITOL_3_KINASE_SIGNALING	28	2	0.941
NAFLD	Adipose_Subcutaneous	eQTL	GO_BP	HEART_MORPHOGENESIS	47	4	0.941
NAFLD	Adipose_Subcutaneous	eQTL	GO_BP	HEAD_DEVELOPMENT	125	13	0.941
NAFLD	Adipose_Subcutaneous	eQTL	GO_BP	ERK1_AND_ERK2_CASCADE	49	4	0.941
NAFLD	Adipose_Subcutaneous	eQTL	GO_BP	BLOOD_VESSEL_MORPHOGENESIS	100	10	0.942
NAFLD	Adipose_Subcutaneous	eQTL	GO_BP	REGULATION_OF_NOTCH_SIGNALING_PATHWAY	16	1	0.942
NAFLD	Adipose_Subcutaneous	eQTL	GO_BP	POSITIVE_REGULATION_OF_CELL_ACTIVATION	63	6	0.942
NAFLD	Adipose_Subcutaneous	eQTL	GO_BP	POSITIVE_REGULATION_OF_PROTEIN_LOCALIZATION_TO_MEMBRANE	17	1	0.942
NAFLD	Adipose_Subcutaneous	eQTL	GO_BP	CELLULAR_RESPONSE_TO_KETONE	17	1	0.943
NAFLD	Adipose_Subcutaneous	eQTL	GO_BP	HISTONE_METHYLATION	18	1	0.943
NAFLD	Adipose_Subcutaneous	eQTL	GO_BP	CELLULAR_RESPONSE_TO_CARBOHYDRATE_STIMULUS	17	1	0.943
NAFLD	Adipose_Subcutaneous	eQTL	GO_BP	CYTOSOLIC_TRANSPORT	18	1	0.943
NAFLD	Adipose_Subcutaneous	eQTL	GO_BP	POSITIVE_REGULATION_OF_PROTEIN_KINASE_ACTIVITY	91	9	0.944
NAFLD	Adipose_Subcutaneous	eQTL	GO_BP	ACTIVATION_OF_IMMUNE_RESPONSE	67	6	0.944
NAFLD	Adipose_Subcutaneous	eQTL	GO_BP	REGULATION_OF_PROTEIN_MODIFICATION_PROCESS	273	31	0.945
NAFLD	Adipose_Subcutaneous	eQTL	GO_BP	CARDIAC_CELL_DEVELOPMENT	18	1	0.946
NAFLD	Adipose_Subcutaneous	eQTL	GO_BP	POSITIVE_REGULATION_OF_MULTICELLULAR_ORGANISMAL_PROCESS	204	23	0.946
NAFLD	Adipose_Subcutaneous	eQTL	GO_BP	POSTSYNAPSE_ORGANIZATION	18	1	0.946
NAFLD	Adipose_Subcutaneous	eQTL	GO_BP	NEGATIVE_REGULATION_OF_MOLECULAR_FUNCTION	160	17	0.946
NAFLD	Adipose_Subcutaneous	eQTL	GO_BP	POSITIVE_REGULATION_OF_CELL_POPULATION_PROLIFERATION	156	16	0.946
NAFLD	Adipose_Subcutaneous	eQTL	GO_BP	LYMPHOCYTE_MIGRATION	18	1	0.947
NAFLD	Adipose_Subcutaneous	eQTL	GO_BP	REGULATION_OF_HEART_GROWTH	19	1	0.947
NAFLD	Adipose_Subcutaneous	eQTL	GO_BP	ANTIGEN_RECEPTOR_MEDIATED_SIGNALING_PATHWAY	37	3	0.947
NAFLD	Adipose_Subcutaneous	eQTL	GO_BP	POSITIVE_REGULATION_OF_ALPHA_BETA_T_CELL_ACTIVATION	17	1	0.947
NAFLD	Adipose_Subcutaneous	eQTL	GO_BP	POSITIVE_REGULATION_OF_CATABOLIC_PROCESS	56	5	0.948
NAFLD	Adipose_Subcutaneous	eQTL	GO_BP	G_PROTEIN_COUPLED_RECEPTOR_SIGNALING_PATHWAY	120	12	0.948
NAFLD	Adipose_Subcutaneous	eQTL	GO_BP	CENTRAL_NERVOUS_SYSTEM_NEURON_DEVELOPMENT	18	1	0.948
NAFLD	Adipose_Subcutaneous	eQTL	GO_BP	HEPATICOBILIARY_SYSTEM_DEVELOPMENT	28	2	0.948
NAFLD	Adipose_Subcutaneous	eQTL	GO_BP	POSITIVE_REGULATION_OF_T_CELL_PROLIFERATION	17	1	0.948
NAFLD	Adipose_Subcutaneous	eQTL	GO_BP	POSITIVE_REGULATION_OF_TRANSMEMBRANE_TRANSPORT	27	2	0.948
NAFLD	Adipose_Subcutaneous	eQTL	GO_BP	REGULATION_OF_ALPHA_BETA_T_CELL_DIFFERENTIATION	17	1	0.949
NAFLD	Adipose_Subcutaneous	eQTL	GO_BP	REGULATION_OF_PROTEIN_LOCALIZATION_TO_CELL_PERIPHERY	17	1	0.949
NAFLD	Adipose_Subcutaneous	eQTL	GO_BP	MUSCLE_HYPERTROPHY	18	1	0.949
NAFLD	Adipose_Subcutaneous	eQTL	GO_BP	CELLULAR_KETONE_METABOLIC_PROCESS	38	3	0.949
NAFLD	Adipose_Subcutaneous	eQTL	GO_BP	CARDIAC_SEPTUM_DEVELOPMENT	19	1	0.949
NAFLD	Adipose_Subcutaneous	eQTL	GO_BP	NEGATIVE_REGULATION_OF_CATALYTIC_ACTIVITY	115	11	0.95
NAFLD	Adipose_Subcutaneous	eQTL	GO_BP	REGULATION_OF_HEART_CONTRACTION	40	3	0.95
NAFLD	Adipose_Subcutaneous	eQTL	GO_BP	POSITIVE_REGULATION_OF_PEPTIDYL_TYROSINE_PHOSPHORYLATION	29	2	0.95
NAFLD	Adipose_Subcutaneous	eQTL	GO_BP	POSITIVE_REGULATION_OF_CELL_ADHESION	66	6	0.95
NAFLD	Adipose_Subcutaneous	eQTL	GO_BP	NOTCH_SIGNALING_PATHWAY	29	2	0.951
NAFLD	Adipose_Subcutaneous	eQTL	GO_BP	REGULATION_OF_WNT_SIGNALING_PATHWAY	67	6	0.951
NAFLD	Adipose_Subcutaneous	eQTL	GO_BP	REGULATION_OF_NERVOUS_SYSTEM_PROCESS	17	1	0.951
NAFLD	Adipose_Subcutaneous	eQTL	GO_BP	NEGATIVE_REGULATION_OF_PROTEIN_MODIFICATION_PROCESS	96	9	0.952
NAFLD	Adipose_Subcutaneous	eQTL	GO_BP	REGULATION_OF_AXONOGENESIS	18	1	0.952
NAFLD	Adipose_Subcutaneous	eQTL	GO_BP	CYTOKINE_MEDIATED_SIGNALING_PATHWAY	127	13	0.952
NAFLD	Adipose_Subcutaneous	eQTL	GO_BP	CIRCULATORY_SYSTEM_PROCESS	103	10	0.953
NAFLD	Adipose_Subcutaneous	eQTL	GO_BP	POSITIVE_REGULATION_OF_EXOCYTOSIS	19	1	0.954
NAFLD	Adipose_Subcutaneous	eQTL	GO_BP	REGULATION_OF_MUSCLE_ADAPTATION	20	1	0.954
NAFLD	Adipose_Subcutaneous	eQTL	GO_BP	CELL_POPULATION_PROLIFERATION	309	35	0.954
NAFLD	Adipose_Subcutaneous	eQTL	GO_BP	POSITIVE_REGULATION_OF_CELL_PROJECTION_ORGANIZATION	41	3	0.955
NAFLD	Adipose_Subcutaneous	eQTL	GO_BP	REGULATION_OF_IMMUNE_EFFECTOR_PROCESS	67	6	0.955
NAFLD	Adipose_Subcutaneous	eQTL	GO_BP	MUSCLE_SYSTEM_PROCESS	87	8	0.955
NAFLD	Adipose_Subcutaneous	eQTL	GO_BP	VASCULATURE_DEVELOPMENT	120	12	0.955
NAFLD	Adipose_Subcutaneous	eQTL	GO_BP	COLLAGEN_METABOLIC_PROCESS	19	1	0.956
NAFLD	Adipose_Subcutaneous	eQTL	GO_BP	SMALL_GTPASE_MEDIATED_SIGNAL_TRANSDUCTION	70	6	0.956
NAFLD	Adipose_Subcutaneous	eQTL	GO_BP	CARDIAC_MUSCLE_TISSUE_DEVELOPMENT	43	3	0.956
NAFLD	Adipose_Subcutaneous	eQTL	GO_BP	POSITIVE_REGULATION_OF_CYTOKINE_PRODUCTION	68	6	0.957
NAFLD	Adipose_Subcutaneous	eQTL	GO_BP	POSITIVE_REGULATION_OF_PEPTIDYL_SERINE_PHOSPHORYLATION	18	1	0.958
NAFLD	Adipose_Subcutaneous	eQTL	GO_BP	MUSCLE_CELL_MIGRATION	20	1	0.958
NAFLD	Adipose_Subcutaneous	eQTL	GO_BP	PEPTIDYL_AMINO_ACID_MODIFICATION	190	20	0.958
NAFLD	Adipose_Subcutaneous	eQTL	GO_BP	HEART_GROWTH	21	1	0.958
NAFLD	Adipose_Subcutaneous	eQTL	GO_BP	POSITIVE_REGULATION_OF_CHROMOSOME_ORGANIZATION	33	2	0.958
NAFLD	Adipose_Subcutaneous	eQTL	GO_BP	POSITIVE_REGULATION_OF_PROTEIN_MODIFICATION_PROCESS	181	19	0.959
NAFLD	Adipose_Subcutaneous	eQTL	GO_BP	REGULATION_OF_CHROMATIN_ORGANIZATION	31	2	0.959
NAFLD	Adipose_Subcutaneous	eQTL	GO_BP	REGULATION_OF_REGULATED_SECRETORY_PATHWAY	20	1	0.96
NAFLD	Adipose_Subcutaneous	eQTL	GO_BP	CHROMATIN_ORGANIZATION_INVOLVED_IN_REGULATION_OF_TRANSCRIPTION	19	1	0.96
NAFLD	Adipose_Subcutaneous	eQTL	GO_BP	REGULATION_OF_HEMOPOIESIS	69	6	0.961
NAFLD	Adipose_Subcutaneous	eQTL	GO_BP	WOUND_HEALING	80	7	0.961
NAFLD	Adipose_Subcutaneous	eQTL	GO_BP	RHO_PROTEIN_SIGNAL_TRANSDUCTION	20	1	0.961
NAFLD	Adipose_Subcutaneous	eQTL	GO_BP	POSITIVE_REGULATION_OF_PROTEIN_PHOSPHORYLATION	137	14	0.961
NAFLD	Adipose_Subcutaneous	eQTL	GO_BP	TRANSMEMBRANE_RECEPTOR_PROTEIN_TYROSINE_KINASE_SIGNALING_PATHWAY	126	12	0.962
NAFLD	Adipose_Subcutaneous	eQTL	GO_BP	NEGATIVE_REGULATION_OF_HEMOPOIESIS	19	1	0.963
NAFLD	Adipose_Subcutaneous	eQTL	GO_BP	MITOTIC_SISTER_CHROMATID_SEGREGATION	31	2	0.963
NAFLD	Adipose_Subcutaneous	eQTL	GO_BP	REGULATION_OF_CIRCADIAN_RHYTHM	22	1	0.964
NAFLD	Adipose_Subcutaneous	eQTL	GO_BP	CARBOHYDRATE_HOMEOSTASIS	32	2	0.964
NAFLD	Adipose_Subcutaneous	eQTL	GO_BP	MULTICELLULAR_ORGANISMAL_SIGNALING	32	2	0.964
NAFLD	Adipose_Subcutaneous	eQTL	GO_BP	NEGATIVE_REGULATION_OF_DNA_BINDING_TRANSCRIPTION_FACTOR_ACTIVITY	22	1	0.964
NAFLD	Adipose_Subcutaneous	eQTL	GO_BP	SMOOTHENED_SIGNALING_PATHWAY	20	1	0.964
NAFLD	Adipose_Subcutaneous	eQTL	GO_BP	REGULATION_OF_EXOCYTOSIS	34	2	0.965
NAFLD	Adipose_Subcutaneous	eQTL	GO_BP	RESPONSE_TO_WOUNDING	97	9	0.965
NAFLD	Adipose_Subcutaneous	eQTL	GO_BP	MONONUCLEAR_CELL_DIFFERENTIATION	73	6	0.965
NAFLD	Adipose_Subcutaneous	eQTL	GO_BP	REGULATION_OF_PHOSPHATASE_ACTIVITY	21	1	0.966
NAFLD	Adipose_Subcutaneous	eQTL	GO_BP	T_CELL_ACTIVATION	77	7	0.966
NAFLD	Adipose_Subcutaneous	eQTL	GO_BP	MITOTIC_CELL_CYCLE_CHECKPOINT	32	2	0.967
NAFLD	Adipose_Subcutaneous	eQTL	GO_BP	REGULATION_OF_PROTEIN_PHOSPHORYLATION	214	23	0.967
NAFLD	Adipose_Subcutaneous	eQTL	GO_BP	POSITIVE_REGULATION_OF_HYDROLASE_ACTIVITY	98	9	0.967
NAFLD	Adipose_Subcutaneous	eQTL	GO_BP	REGULATION_OF_PEPTIDE_SECRETION	59	5	0.967
NAFLD	Adipose_Subcutaneous	eQTL	GO_BP	CELLULAR_GLUCOSE_HOMEOSTASIS	20	1	0.967
NAFLD	Adipose_Subcutaneous	eQTL	GO_BP	SKELETAL_SYSTEM_MORPHOGENESIS	34	2	0.967
NAFLD	Adipose_Subcutaneous	eQTL	GO_BP	SMOOTH_MUSCLE_CELL_PROLIFERATION	32	2	0.967
NAFLD	Adipose_Subcutaneous	eQTL	GO_BP	REGULATION_OF_MAPK_CASCADE	109	10	0.968
NAFLD	Adipose_Subcutaneous	eQTL	GO_BP	NEGATIVE_REGULATION_OF_DEFENSE_RESPONSE	34	2	0.969
NAFLD	Adipose_Subcutaneous	eQTL	GO_BP	POSITIVE_REGULATION_OF_CATION_TRANSMEMBRANE_TRANSPORT	21	1	0.969
NAFLD	Adipose_Subcutaneous	eQTL	GO_BP	T_CELL_DIFFERENTIATION	45	3	0.97
NAFLD	Adipose_Subcutaneous	eQTL	GO_BP	NEGATIVE_REGULATION_OF_EPITHELIAL_CELL_PROLIFERATION	21	1	0.97
NAFLD	Adipose_Subcutaneous	eQTL	GO_BP	RHYTHMIC_PROCESS	56	4	0.97
NAFLD	Adipose_Subcutaneous	eQTL	GO_BP	NEGATIVE_REGULATION_OF_SECRETION	32	2	0.971
NAFLD	Adipose_Subcutaneous	eQTL	GO_BP	ADAPTIVE_IMMUNE_RESPONSE_BASED_ON_SOMATIC_RECOMBINATION_OF_IMMUNE_RECEPTORS_BUILT_FROM_IMMUNOGLOBULIN_SUPERFAMILY_DOMAINS	43	3	0.971
NAFLD	Adipose_Subcutaneous	eQTL	GO_BP	COAGULATION	46	3	0.971
NAFLD	Adipose_Subcutaneous	eQTL	GO_BP	PEPTIDYL_TYROSINE_MODIFICATION	56	4	0.972
NAFLD	Adipose_Subcutaneous	eQTL	GO_BP	REGULATION_OF_T_CELL_ACTIVATION	59	5	0.972
NAFLD	Adipose_Subcutaneous	eQTL	GO_BP	MUSCLE_ADAPTATION	24	1	0.972
NAFLD	Adipose_Subcutaneous	eQTL	GO_BP	REGULATION_OF_MYELOID_LEUKOCYTE_DIFFERENTIATION	22	1	0.972
NAFLD	Adipose_Subcutaneous	eQTL	GO_BP	REGULATION_OF_INFLAMMATORY_RESPONSE	55	4	0.972
NAFLD	Adipose_Subcutaneous	eQTL	GO_BP	EXTERNAL_ENCAPSULATING_STRUCTURE_ORGANIZATION	65	5	0.972
NAFLD	Adipose_Subcutaneous	eQTL	GO_BP	REGULATION_OF_TRANSFERASE_ACTIVITY	177	19	0.973
NAFLD	Adipose_Subcutaneous	eQTL	GO_BP	PEPTIDYL_THREONINE_MODIFICATION	23	1	0.973
NAFLD	Adipose_Subcutaneous	eQTL	GO_BP	SENSORY_ORGAN_MORPHOGENESIS	34	2	0.973
NAFLD	Adipose_Subcutaneous	eQTL	GO_BP	POSITIVE_REGULATION_OF_LYMPHOCYTE_DIFFERENTIATION	21	1	0.973
NAFLD	Adipose_Subcutaneous	eQTL	GO_BP	BONE_DEVELOPMENT	36	2	0.974
NAFLD	Adipose_Subcutaneous	eQTL	GO_BP	GASTRULATION	23	1	0.974
NAFLD	Adipose_Subcutaneous	eQTL	GO_BP	REGULATION_OF_PHOSPHORUS_METABOLIC_PROCESS	260	28	0.974
NAFLD	Adipose_Subcutaneous	eQTL	GO_BP	RNA_EXPORT_FROM_NUCLEUS	22	1	0.975
NAFLD	Adipose_Subcutaneous	eQTL	GO_BP	REGULATION_OF_STEM_CELL_DIFFERENTIATION	21	1	0.975
NAFLD	Adipose_Subcutaneous	eQTL	GO_BP	NEGATIVE_REGULATION_OF_CELL_POPULATION_PROLIFERATION	111	10	0.975
NAFLD	Adipose_Subcutaneous	eQTL	GO_BP	PHAGOCYTOSIS	46	3	0.975
NAFLD	Adipose_Subcutaneous	eQTL	GO_BP	REGULATION_OF_JNK_CASCADE	23	1	0.976
NAFLD	Adipose_Subcutaneous	eQTL	GO_BP	CARTILAGE_DEVELOPMENT	22	1	0.976
NAFLD	Adipose_Subcutaneous	eQTL	GO_BP	CENTRAL_NERVOUS_SYSTEM_NEURON_DIFFERENTIATION	36	2	0.976
NAFLD	Adipose_Subcutaneous	eQTL	GO_BP	STRESS_ACTIVATED_PROTEIN_KINASE_SIGNALING_CASCADE	43	3	0.976
NAFLD	Adipose_Subcutaneous	eQTL	GO_BP	IMPORT_INTO_CELL	35	2	0.976
NAFLD	Adipose_Subcutaneous	eQTL	GO_BP	MAPK_CASCADE	147	14	0.977
NAFLD	Adipose_Subcutaneous	eQTL	GO_BP	POSITIVE_REGULATION_OF_IMMUNE_RESPONSE	101	9	0.977
NAFLD	Adipose_Subcutaneous	eQTL	GO_BP	REGULATION_OF_DEPHOSPHORYLATION	25	1	0.977
NAFLD	Adipose_Subcutaneous	eQTL	GO_BP	CIRCULATORY_SYSTEM_DEVELOPMENT	186	18	0.978
NAFLD	Adipose_Subcutaneous	eQTL	GO_BP	REGULATION_OF_G_PROTEIN_COUPLED_RECEPTOR_SIGNALING_PATHWAY	22	1	0.978
NAFLD	Adipose_Subcutaneous	eQTL	GO_BP	EPIDERMAL_GROWTH_FACTOR_RECEPTOR_SIGNALING_PATHWAY	23	1	0.979
NAFLD	Adipose_Subcutaneous	eQTL	GO_BP	NEUTROPHIL_CHEMOTAXIS	26	1	0.979
NAFLD	Adipose_Subcutaneous	eQTL	GO_BP	REGULATION_OF_MULTICELLULAR_ORGANISMAL_DEVELOPMENT	208	21	0.979
NAFLD	Adipose_Subcutaneous	eQTL	GO_BP	REGULATION_OF_CELL_DIVISION	23	1	0.979
NAFLD	Adipose_Subcutaneous	eQTL	GO_BP	RNA_3_END_PROCESSING	23	1	0.979
NAFLD	Adipose_Subcutaneous	eQTL	GO_BP	RESPONSE_TO_FIBROBLAST_GROWTH_FACTOR	23	1	0.979
NAFLD	Adipose_Subcutaneous	eQTL	GO_BP	ADAPTIVE_IMMUNE_RESPONSE	65	5	0.98
NAFLD	Adipose_Subcutaneous	eQTL	GO_BP	HEART_DEVELOPMENT	99	8	0.98
NAFLD	Adipose_Subcutaneous	eQTL	GO_BP	RESPONSE_TO_ORGANOPHOSPHORUS	21	1	0.98
NAFLD	Adipose_Subcutaneous	eQTL	GO_BP	NEGATIVE_REGULATION_OF_RESPONSE_TO_STIMULUS	247	25	0.98
NAFLD	Adipose_Subcutaneous	eQTL	GO_BP	COVALENT_CHROMATIN_MODIFICATION	78	6	0.98
NAFLD	Adipose_Subcutaneous	eQTL	GO_BP	REGULATION_OF_MEMBRANE_POTENTIAL	55	4	0.98
NAFLD	Adipose_Subcutaneous	eQTL	GO_BP	METANEPHROS_DEVELOPMENT	23	1	0.98
NAFLD	Adipose_Subcutaneous	eQTL	GO_BP	POSITIVE_REGULATION_OF_PROTEIN_METABOLIC_PROCESS	250	26	0.981
NAFLD	Adipose_Subcutaneous	eQTL	GO_BP	MESONEPHROS_DEVELOPMENT	22	1	0.982
NAFLD	Adipose_Subcutaneous	eQTL	GO_BP	POSITIVE_REGULATION_OF_PEPTIDE_SECRETION	24	1	0.982
NAFLD	Adipose_Subcutaneous	eQTL	GO_BP	POSITIVE_REGULATION_OF_BIOSYNTHETIC_PROCESS	326	34	0.982
NAFLD	Adipose_Subcutaneous	eQTL	GO_BP	POSITIVE_REGULATION_OF_PHOSPHORUS_METABOLIC_PROCESS	153	15	0.982
NAFLD	Adipose_Subcutaneous	eQTL	GO_BP	REGULATION_OF_SYSTEM_PROCESS	96	8	0.982
NAFLD	Adipose_Subcutaneous	eQTL	GO_BP	FOREBRAIN_DEVELOPMENT	57	4	0.984
NAFLD	Adipose_Subcutaneous	eQTL	GO_BP	POSITIVE_REGULATION_OF_TRANSFERASE_ACTIVITY	119	11	0.984
NAFLD	Adipose_Subcutaneous	eQTL	GO_BP	NEGATIVE_REGULATION_OF_CANONICAL_WNT_SIGNALING_PATHWAY	36	2	0.984
NAFLD	Adipose_Subcutaneous	eQTL	GO_BP	RESPONSE_TO_PURINE_CONTAINING_COMPOUND	23	1	0.985
NAFLD	Adipose_Subcutaneous	eQTL	GO_BP	NEGATIVE_REGULATION_OF_PHOSPHORYLATION	81	6	0.985
NAFLD	Adipose_Subcutaneous	eQTL	GO_BP	REGULATION_OF_LYMPHOCYTE_ACTIVATION	75	6	0.985
NAFLD	Adipose_Subcutaneous	eQTL	GO_BP	NEGATIVE_REGULATION_OF_WNT_SIGNALING_PATHWAY	37	2	0.985
NAFLD	Adipose_Subcutaneous	eQTL	GO_BP	REGULATION_OF_HISTONE_MODIFICATION	25	1	0.986
NAFLD	Adipose_Subcutaneous	eQTL	GO_BP	REGULATION_OF_PROTEIN_LOCALIZATION_TO_MEMBRANE	25	1	0.986
NAFLD	Adipose_Subcutaneous	eQTL	GO_BP	PROTEIN_METHYLATION	27	1	0.986
NAFLD	Adipose_Subcutaneous	eQTL	GO_BP	REGULATION_OF_MUSCLE_CELL_DIFFERENTIATION	27	1	0.986
NAFLD	Adipose_Subcutaneous	eQTL	GO_BP	POSITIVE_REGULATION_OF_INFLAMMATORY_RESPONSE	21	1	0.986
NAFLD	Adipose_Subcutaneous	eQTL	GO_BP	POSITIVE_REGULATION_OF_CELL_DEATH	101	8	0.986
NAFLD	Adipose_Subcutaneous	eQTL	GO_BP	CARDIAC_VENTRICLE_DEVELOPMENT	25	1	0.987
NAFLD	Adipose_Subcutaneous	eQTL	GO_BP	NEUTROPHIL_MIGRATION	28	1	0.987
NAFLD	Adipose_Subcutaneous	eQTL	GO_BP	NEGATIVE_REGULATION_OF_PHOSPHORUS_METABOLIC_PROCESS	96	7	0.987
NAFLD	Adipose_Subcutaneous	eQTL	GO_BP	MAINTENANCE_OF_CELL_NUMBER	28	1	0.987
NAFLD	Adipose_Subcutaneous	eQTL	GO_BP	REGULATION_OF_IMMUNE_RESPONSE	136	12	0.987
NAFLD	Adipose_Subcutaneous	eQTL	GO_BP	CARDIAC_CONDUCTION	27	1	0.987
NAFLD	Adipose_Subcutaneous	eQTL	GO_BP	REGULATION_OF_RAS_PROTEIN_SIGNAL_TRANSDUCTION	28	1	0.988
NAFLD	Adipose_Subcutaneous	eQTL	GO_BP	NEGATIVE_REGULATION_OF_INFLAMMATORY_RESPONSE	27	1	0.988
NAFLD	Adipose_Subcutaneous	eQTL	GO_BP	LYMPHOCYTE_ACTIVATION	116	10	0.988
NAFLD	Adipose_Subcutaneous	eQTL	GO_BP	ESTABLISHMENT_OF_RNA_LOCALIZATION	26	1	0.988
NAFLD	Adipose_Subcutaneous	eQTL	GO_BP	INTERLEUKIN_1_MEDIATED_SIGNALING_PATHWAY	24	1	0.989
NAFLD	Adipose_Subcutaneous	eQTL	GO_BP	REGULATION_OF_PEPTIDYL_TYROSINE_PHOSPHORYLATION	40	2	0.989
NAFLD	Adipose_Subcutaneous	eQTL	GO_BP	CIRCADIAN_RHYTHM	40	2	0.989
NAFLD	Adipose_Subcutaneous	eQTL	GO_BP	GRANULOCYTE_CHEMOTAXIS	31	1	0.99
NAFLD	Adipose_Subcutaneous	eQTL	GO_BP	POSITIVE_REGULATION_OF_HEMOPOIESIS	28	1	0.99
NAFLD	Adipose_Subcutaneous	eQTL	GO_BP	REGULATION_OF_CELL_PROJECTION_ASSEMBLY	31	1	0.99
NAFLD	Adipose_Subcutaneous	eQTL	GO_BP	PLATELET_ACTIVATION	28	1	0.99
NAFLD	Adipose_Subcutaneous	eQTL	GO_BP	PEPTIDYL_SERINE_MODIFICATION	53	3	0.991
NAFLD	Adipose_Subcutaneous	eQTL	GO_BP	REGULATION_OF_HYDROLASE_ACTIVITY	158	14	0.991
NAFLD	Adipose_Subcutaneous	eQTL	GO_BP	PROTEIN_PHOSPHORYLATION	272	27	0.992
NAFLD	Adipose_Subcutaneous	eQTL	GO_BP	POSITIVE_REGULATION_OF_NUCLEOBASE_CONTAINING_COMPOUND_METABOLIC_PROCESS	314	30	0.992
NAFLD	Adipose_Subcutaneous	eQTL	GO_BP	MITOTIC_NUCLEAR_DIVISION	54	3	0.992
NAFLD	Adipose_Subcutaneous	eQTL	GO_BP	JNK_CASCADE	31	1	0.992
NAFLD	Adipose_Subcutaneous	eQTL	GO_BP	DEFENSE_RESPONSE_TO_BACTERIUM	27	1	0.993
NAFLD	Adipose_Subcutaneous	eQTL	GO_BP	REGULATION_OF_PEPTIDYL_SERINE_PHOSPHORYLATION	27	1	0.993
NAFLD	Adipose_Subcutaneous	eQTL	GO_BP	INSULIN_RECEPTOR_SIGNALING_PATHWAY	28	1	0.994
NAFLD	Adipose_Subcutaneous	eQTL	GO_BP	POSITIVE_REGULATION_OF_LEUKOCYTE_CELL_CELL_ADHESION	42	2	0.994
NAFLD	Adipose_Subcutaneous	eQTL	GO_BP	REGULATION_OF_SECRETION	106	8	0.994
NAFLD	Adipose_Subcutaneous	eQTL	GO_BP	POSITIVE_REGULATION_OF_MOLECULAR_FUNCTION	259	26	0.994
NAFLD	Adipose_Subcutaneous	eQTL	GO_BP	EPITHELIAL_CELL_PROLIFERATION	68	4	0.994
NAFLD	Adipose_Subcutaneous	eQTL	GO_BP	RAS_PROTEIN_SIGNAL_TRANSDUCTION	45	2	0.995
[truncated: 995,594+ more rows]

## Sheet: Supplementary Table4
Supplementary Table4. Cell type enrichment of NAFLD and hypothyroidism associations using S-LDSC and MAGMA.
Trait	Method	Cell Type	Beta	SE	P
NAFLD	S-LDSC	Brain_Non-Myeloid_astrocyte	1.51751e-09	5.49428e-10	0.00287255
NAFLD	S-LDSC	Brain_Non-Myeloid_oligodendrocyte_precursor_cell	1.64392e-09	8.96561e-10	0.0333576
NAFLD	S-LDSC	Brain_Non-Myeloid_Bergmann_glial_cell	1.48769e-09	8.20578e-10	0.0349171
NAFLD	S-LDSC	Liver_hepatocyte	2.42449e-09	1.34142e-09	0.0353494
NAFLD	S-LDSC	Pancreas_pancreatic_A_cell	9.49857e-10	5.53722e-10	0.0431357
NAFLD	S-LDSC	Brain_Non-Myeloid_neuron	1.86056e-09	1.10788e-09	0.0465388
NAFLD	S-LDSC	Large_Intestine_enterocyte_of_epithelium_of_large_intestine	1.73244e-09	1.05087e-09	0.0496181
NAFLD	S-LDSC	Fat_unknown_cell_type	1.03577e-09	6.6314e-10	0.0591536
NAFLD	S-LDSC	Trachea_epithelial_cell	1.56028e-09	1.01158e-09	0.0614859
NAFLD	S-LDSC	Pancreas_pancreatic_D_cell	8.30814e-10	6.09294e-10	0.0863517
NAFLD	S-LDSC	Fat_myeloid_cell	3.76485e-09	3.08822e-09	0.111403
NAFLD	S-LDSC	Trachea_blood_cell	1.4731e-09	1.218e-09	0.113246
NAFLD	S-LDSC	Skin_basal_cell_of_epidermis	2.19546e-09	1.89718e-09	0.12359
NAFLD	S-LDSC	Heart_cardiac_muscle_cell	8.12749e-10	7.20351e-10	0.129604
NAFLD	S-LDSC	Tongue_keratinocyte	1.44639e-09	1.28454e-09	0.130083
NAFLD	S-LDSC	Large_Intestine_Brush_cell_of_epithelium_proper_of_large_intestine	3.68321e-09	3.30776e-09	0.132746
NAFLD	S-LDSC	Lung_myeloid_cell	7.35618e-09	6.70019e-09	0.136123
NAFLD	S-LDSC	Lung_monocyte	4.1725e-09	3.95523e-09	0.145728
NAFLD	S-LDSC	Lung_ciliated_columnar_cell_of_tracheobronchial_tree	8.43492e-10	8.21538e-10	0.152275
NAFLD	S-LDSC	Large_Intestine_epithelial_cell_of_large_intestine	5.32334e-10	5.27714e-10	0.156546
NAFLD	S-LDSC	Skin_epidermal_cell	2.16425e-09	2.24079e-09	0.167061
NAFLD	S-LDSC	Pancreas_pancreatic_PP_cell	4.54562e-10	5.00276e-10	0.181774
NAFLD	S-LDSC	Heart_endocardial_cell	2.51352e-09	2.76777e-09	0.181902
NAFLD	S-LDSC	Limb_Muscle_macrophage	2.39331e-09	2.66027e-09	0.184154
NAFLD	S-LDSC	Brain_Non-Myeloid_endothelial_cell	2.55918e-09	2.8912e-09	0.188034
NAFLD	S-LDSC	Heart_leukocyte	1.27956e-09	1.45531e-09	0.189636
NAFLD	S-LDSC	Kidney_macrophage	1.30872e-09	1.49022e-09	0.189916
NAFLD	S-LDSC	Lung_lung_endothelial_cell	2.45066e-09	2.89403e-09	0.198554
NAFLD	S-LDSC	Marrow_immature_B_cell	1.2329e-09	1.46645e-09	0.200247
NAFLD	S-LDSC	Mammary_Gland_endothelial_cell	4.44773e-09	5.29746e-09	0.200567
NAFLD	S-LDSC	Heart_endothelial_cell	1.88757e-09	2.37466e-09	0.213342
NAFLD	S-LDSC	Limb_Muscle_endothelial_cell	2.66928e-09	3.4305e-09	0.218254
NAFLD	S-LDSC	Lung_leukocyte	1.0094e-09	1.29811e-09	0.218405
NAFLD	S-LDSC	Pancreas_type_B_pancreatic_cell	4.63223e-10	6.17863e-10	0.226712
NAFLD	S-LDSC	Heart_professional_antigen_presenting_cell	9.32211e-10	1.27216e-09	0.231847
NAFLD	S-LDSC	Trachea_endothelial_cell	1.86532e-09	2.67338e-09	0.24267
NAFLD	S-LDSC	Limb_Muscle_skeletal_muscle_satellite_stem_cell	4.88137e-10	7.25872e-10	0.250638
NAFLD	S-LDSC	Lung_natural_killer_cell	1.00227e-09	1.54593e-09	0.258387
NAFLD	S-LDSC	Marrow_Slamf1-negative_multipotent_progenitor_cell	4.51104e-10	7.82164e-10	0.282058
NAFLD	S-LDSC	Fat_endothelial_cell	1.41242e-09	2.58307e-09	0.292259
NAFLD	S-LDSC	Liver_endothelial_cell_of_hepatic_sinusoid	1.01504e-09	2.17791e-09	0.320586
NAFLD	S-LDSC	Heart_erythrocyte	2.65462e-10	6.32684e-10	0.337396
NAFLD	S-LDSC	Large_Intestine_enteroendocrine_cell	3.14626e-10	7.85311e-10	0.344343
NAFLD	S-LDSC	Pancreas_pancreatic_acinar_cell	5.18673e-10	1.3223e-09	0.347437
NAFLD	S-LDSC	Thymus_leukocyte	3.58602e-10	9.81525e-10	0.357424
NAFLD	S-LDSC	Tongue_basal_cell_of_epidermis	3.50694e-10	9.75825e-10	0.359655
NAFLD	S-LDSC	Fat_natural_killer_cell	4.4806e-10	2.03344e-09	0.412801
NAFLD	S-LDSC	Marrow_granulocyte	2.18358e-10	1.03098e-09	0.416132
NAFLD	S-LDSC	Brain_Non-Myeloid_oligodendrocyte	8.56687e-11	4.85129e-10	0.429915
NAFLD	S-LDSC	Kidney_epithelial_cell_of_proximal_tubule	1.69583e-10	9.70306e-10	0.430629
NAFLD	S-LDSC	Pancreas_endothelial_cell	2.14801e-10	1.58973e-09	0.446259
NAFLD	S-LDSC	Fat_mesenchymal_stem_cell_of_adipose	8.53644e-11	8.18771e-10	0.458482
NAFLD	S-LDSC	Limb_Muscle_skeletal_muscle_satellite_cell	6.76544e-11	7.35717e-10	0.463366
NAFLD	S-LDSC	Kidney_endothelial_cell	1.61241e-10	1.77364e-09	0.463782
NAFLD	S-LDSC	Brain_Non-Myeloid_brain_pericyte	-6.85036e-12	6.02114e-10	0.504539
NAFLD	S-LDSC	Limb_Muscle_lymphocyte	-4.78534e-11	1.04665e-09	0.518234
NAFLD	S-LDSC	Marrow_granulocyte_monocyte_progenitor_cell	-8.04695e-11	8.22941e-10	0.538948
NAFLD	S-LDSC	Spleen_macrophage	-1.19706e-10	1.14852e-09	0.541505
NAFLD	S-LDSC	Marrow_naive_B_cell	-1.37313e-10	1.06731e-09	0.551184
NAFLD	S-LDSC	Mammary_Gland_basal_cell	-1.30397e-10	7.38284e-10	0.570097
NAFLD	S-LDSC	Skin_leukocyte	-1.5877e-10	8.3743e-10	0.575186
NAFLD	S-LDSC	Marrow_megakaryocyte-erythroid_progenitor_cell	-2.53232e-10	8.73567e-10	0.614047
NAFLD	S-LDSC	Marrow_regulatory_T_cell	-3.38686e-10	1.10726e-09	0.620151
NAFLD	S-LDSC	Skin_keratinocyte_stem_cell	-1.81263e-10	5.85976e-10	0.621467
NAFLD	S-LDSC	Liver_Kupffer_cell	-2.98494e-10	9.1514e-10	0.627853
NAFLD	S-LDSC	Kidney_leukocyte	-4.03407e-10	1.16235e-09	0.635727
NAFLD	S-LDSC	Kidney_kidney_collecting_duct_epithelial_cell	-3.38441e-10	9.65739e-10	0.636999
NAFLD	S-LDSC	Marrow_hematopoietic_precursor_cell	-3.97528e-10	9.35923e-10	0.664488
NAFLD	S-LDSC	Marrow_pre-natural_killer_cell	-4.02415e-10	8.81682e-10	0.675955
NAFLD	S-LDSC	Lung_classical_monocyte	-4.32183e-10	9.37465e-10	0.677605
NAFLD	S-LDSC	Large_Intestine_large_intestine_goblet_cell	-2.34984e-10	4.73813e-10	0.690033
NAFLD	S-LDSC	Fat_B_cell	-4.66067e-10	8.63167e-10	0.705384
NAFLD	S-LDSC	Pancreas_leukocyte	-6.30429e-10	1.14134e-09	0.709649
NAFLD	S-LDSC	Mammary_Gland_luminal_epithelial_cell_of_mammary_gland	-3.82215e-10	6.9107e-10	0.709895
NAFLD	S-LDSC	Marrow_Slamf1-positive_multipotent_progenitor_cell	-4.84345e-10	8.29182e-10	0.720432
NAFLD	S-LDSC	Marrow_immature_NK_T_cell	-7.5198e-10	1.21406e-09	0.732171
NAFLD	S-LDSC	Bladder_bladder_urothelial_cell	-3.95238e-10	5.83846e-10	0.750783
NAFLD	S-LDSC	Lung_epithelial_cell_of_lung	-5.77419e-10	8.36778e-10	0.754919
NAFLD	S-LDSC	Marrow_mature_natural_killer_cell	-7.98282e-10	1.05409e-09	0.77557
NAFLD	S-LDSC	Limb_Muscle_mesenchymal_stem_cell	-4.82892e-10	6.3753e-10	0.775608
NAFLD	S-LDSC	Spleen_B_cell	-7.67301e-10	9.55263e-10	0.789081
NAFLD	S-LDSC	Marrow_basophil	-9.40625e-10	1.16642e-09	0.79
NAFLD	S-LDSC	Mammary_Gland_stromal_cell	-5.78158e-10	6.83429e-10	0.801214
NAFLD	S-LDSC	Liver_B_cell	-1.12804e-09	1.30017e-09	0.807195
NAFLD	S-LDSC	Pancreas_pancreatic_stellate_cell	-6.47252e-10	7.4346e-10	0.808012
NAFLD	S-LDSC	Pancreas_pancreatic_ductal_cell	-7.85063e-10	8.83535e-10	0.812877
NAFLD	S-LDSC	Heart_smooth_muscle_cell	-5.56718e-10	5.92476e-10	0.8263
NAFLD	S-LDSC	Liver_natural_killer_cell	-8.69645e-10	9.05873e-10	0.831474
NAFLD	S-LDSC	Limb_Muscle_B_cell	-1.073e-09	1.03692e-09	0.849618
NAFLD	S-LDSC	Marrow_immature_natural_killer_cell	-1.23992e-09	1.18612e-09	0.852072
NAFLD	S-LDSC	Marrow_macrophage	-9.27283e-10	7.968e-10	0.877739
NAFLD	S-LDSC	Marrow_common_lymphoid_progenitor	-8.21126e-10	6.77391e-10	0.88728
NAFLD	S-LDSC	Bladder_bladder_cell	-8.09443e-10	6.50613e-10	0.893273
NAFLD	S-LDSC	Lung_unknown_cell_type	-1.228e-09	9.05279e-10	0.912529
NAFLD	S-LDSC	Heart_myofibroblast_cell	-9.67219e-10	6.89293e-10	0.919722
NAFLD	S-LDSC	Trachea_mesenchymal_cell	-9.35505e-10	6.53476e-10	0.923868
NAFLD	S-LDSC	Fat_T_cell	-1.01371e-09	6.68162e-10	0.935387
NAFLD	S-LDSC	Thymus_immature_T_cell	-1.5959e-09	9.92208e-10	0.94613
NAFLD	S-LDSC	Brain_Myeloid_microglial_cell	-9.05743e-10	5.58414e-10	0.947597
NAFLD	S-LDSC	Marrow_precursor_B_cell	-1.35722e-09	8.17606e-10	0.951543
NAFLD	S-LDSC	Lung_stromal_cell	-9.26359e-10	5.41713e-10	0.956372
NAFLD	S-LDSC	Marrow_B_cell	-1.93133e-09	1.11633e-09	0.958191
NAFLD	S-LDSC	Marrow_granulocytopoietic_cell	-1.73362e-09	9.33717e-10	0.968322
NAFLD	S-LDSC	Marrow_late_pro-B_cell	-1.34793e-09	7.25071e-10	0.968489
NAFLD	S-LDSC	Skin_stem_cell_of_epidermis	-1.16016e-09	6.20507e-10	0.969237
NAFLD	S-LDSC	Lung_B_cell	-1.71485e-09	9.02984e-10	0.971224
NAFLD	S-LDSC	Thymus_DN1_thymic_pro-T_cell	-2.01496e-09	1.04271e-09	0.973347
NAFLD	S-LDSC	Heart_fibroblast	-1.48326e-09	7.6536e-10	0.973687
NAFLD	S-LDSC	Brain_Myeloid_macrophage	-2.12086e-09	1.08158e-09	0.975054
NAFLD	S-LDSC	Marrow_immature_T_cell	-1.87976e-09	8.85668e-10	0.983099
NAFLD	S-LDSC	Marrow_monocyte	-1.45317e-09	6.62693e-10	0.98584
NAFLD	S-LDSC	Heart_unknown_cell_type	-1.39852e-09	6.09484e-10	0.989122
NAFLD	S-LDSC	Limb_Muscle_T_cell	-2.56209e-09	1.11199e-09	0.98939
NAFLD	S-LDSC	Lung_T_cell	-2.31945e-09	7.93558e-10	0.998266
NAFLD	S-LDSC	Spleen_T_cell	-2.43821e-09	7.80627e-10	0.999106
Hypothyroidism	S-LDSC	Fat_T_cell	2.49097e-08	6.66456e-09	9.2878e-05
Hypothyroidism	S-LDSC	Trachea_blood_cell	1.94511e-08	5.52216e-09	0.000213858
Hypothyroidism	S-LDSC	Marrow_B_cell	2.82636e-08	8.16102e-09	0.000266855
Hypothyroidism	S-LDSC	Thymus_DN1_thymic_pro-T_cell	2.79104e-08	8.13463e-09	0.00030062
Hypothyroidism	S-LDSC	Limb_Muscle_lymphocyte	2.30221e-08	6.72103e-09	0.000306972
Hypothyroidism	S-LDSC	Marrow_immature_NK_T_cell	2.6693e-08	7.8118e-09	0.000316561
Hypothyroidism	S-LDSC	Marrow_pre-natural_killer_cell	1.38072e-08	4.06176e-09	0.000337763
Hypothyroidism	S-LDSC	Spleen_T_cell	2.00885e-08	6.39198e-09	0.000836793
Hypothyroidism	S-LDSC	Marrow_immature_B_cell	7.83309e-09	2.51229e-09	0.000910714
Hypothyroidism	S-LDSC	Marrow_late_pro-B_cell	6.76981e-09	2.17432e-09	0.000924324
Hypothyroidism	S-LDSC	Marrow_immature_T_cell	2.02461e-08	6.50386e-09	0.000926184
Hypothyroidism	S-LDSC	Marrow_mature_natural_killer_cell	1.78428e-08	5.74653e-09	0.000951492
Hypothyroidism	S-LDSC	Liver_natural_killer_cell	2.75758e-08	8.98851e-09	0.00107785
Hypothyroidism	S-LDSC	Marrow_regulatory_T_cell	2.86612e-08	9.68256e-09	0.00153776
Hypothyroidism	S-LDSC	Lung_natural_killer_cell	1.59218e-08	5.49863e-09	0.00189218
Hypothyroidism	S-LDSC	Lung_B_cell	1.3229e-08	4.63862e-09	0.00217283
Hypothyroidism	S-LDSC	Thymus_immature_T_cell	1.20275e-08	4.2515e-09	0.00233464
Hypothyroidism	S-LDSC	Limb_Muscle_T_cell	3.45488e-08	1.24896e-08	0.00283556
Hypothyroidism	S-LDSC	Spleen_macrophage	1.60111e-08	5.84094e-09	0.00306082
Hypothyroidism	S-LDSC	Marrow_common_lymphoid_progenitor	9.48267e-09	3.48212e-09	0.00323215
Hypothyroidism	S-LDSC	Limb_Muscle_B_cell	1.25787e-08	4.64841e-09	0.00340485
Hypothyroidism	S-LDSC	Lung_T_cell	2.26514e-08	8.45692e-09	0.00369829
Hypothyroidism	S-LDSC	Fat_B_cell	1.1528e-08	4.32038e-09	0.00381194
Hypothyroidism	S-LDSC	Marrow_immature_natural_killer_cell	1.95559e-08	7.47912e-09	0.0044648
Hypothyroidism	S-LDSC	Marrow_hematopoietic_precursor_cell	8.63304e-09	3.34657e-09	0.00494477
Hypothyroidism	S-LDSC	Spleen_B_cell	9.28194e-09	3.69976e-09	0.00605721
Hypothyroidism	S-LDSC	Fat_natural_killer_cell	2.24546e-08	8.98697e-09	0.00623464
Hypothyroidism	S-LDSC	Marrow_granulocyte_monocyte_progenitor_cell	6.05222e-09	2.45674e-09	0.00687907
Hypothyroidism	S-LDSC	Lung_monocyte	6.93709e-09	2.83605e-09	0.00722177
Hypothyroidism	S-LDSC	Marrow_granulocyte	6.4584e-09	2.64487e-09	0.00730591
Hypothyroidism	S-LDSC	Marrow_Slamf1-positive_multipotent_progenitor_cell	1.01606e-08	4.16693e-09	0.00737654
Hypothyroidism	S-LDSC	Heart_leukocyte	6.73343e-09	2.88692e-09	0.00984006
Hypothyroidism	S-LDSC	Marrow_macrophage	4.84201e-09	2.13062e-09	0.0115257
Hypothyroidism	S-LDSC	Marrow_naive_B_cell	9.08887e-09	4.00853e-09	0.0116834
Hypothyroidism	S-LDSC	Lung_myeloid_cell	6.71831e-09	2.99658e-09	0.0124809
Hypothyroidism	S-LDSC	Heart_professional_antigen_presenting_cell	3.98665e-09	1.78789e-09	0.0128804
Hypothyroidism	S-LDSC	Marrow_precursor_B_cell	5.40758e-09	2.48325e-09	0.0147172
Hypothyroidism	S-LDSC	Kidney_leukocyte	1.76871e-08	8.48689e-09	0.0185776
Hypothyroidism	S-LDSC	Marrow_granulocytopoietic_cell	5.10569e-09	2.45788e-09	0.0188879
Hypothyroidism	S-LDSC	Pancreas_leukocyte	6.55251e-09	3.17648e-09	0.0195647
Hypothyroidism	S-LDSC	Marrow_basophil	1.38662e-08	6.85846e-09	0.0216006
Hypothyroidism	S-LDSC	Marrow_Slamf1-negative_multipotent_progenitor_cell	6.76217e-09	3.47393e-09	0.0257946
Hypothyroidism	S-LDSC	Fat_unknown_cell_type	4.82246e-09	2.53958e-09	0.0287877
Hypothyroidism	S-LDSC	Fat_myeloid_cell	4.01197e-09	2.35547e-09	0.0442595
Hypothyroidism	S-LDSC	Marrow_monocyte	3.75473e-09	2.23644e-09	0.0465869
Hypothyroidism	S-LDSC	Lung_classical_monocyte	4.3874e-09	2.8811e-09	0.0639021
Hypothyroidism	S-LDSC	Kidney_macrophage	4.63774e-09	3.07275e-09	0.0656092
Hypothyroidism	S-LDSC	Thymus_leukocyte	5.0339e-09	3.3787e-09	0.0681263
Hypothyroidism	S-LDSC	Tongue_basal_cell_of_epidermis	3.98157e-09	2.89655e-09	0.084629
Hypothyroidism	S-LDSC	Liver_B_cell	3.92574e-09	2.91864e-09	0.0893038
Hypothyroidism	S-LDSC	Marrow_megakaryocyte-erythroid_progenitor_cell	5.49752e-09	4.2869e-09	0.0998516
Hypothyroidism	S-LDSC	Limb_Muscle_macrophage	3.55041e-09	3.02574e-09	0.120317
Hypothyroidism	S-LDSC	Skin_leukocyte	2.88522e-09	2.5452e-09	0.128483
Hypothyroidism	S-LDSC	Trachea_epithelial_cell	3.91127e-09	3.5501e-09	0.135288
Hypothyroidism	S-LDSC	Tongue_keratinocyte	3.83038e-09	3.51723e-09	0.138069
Hypothyroidism	S-LDSC	Trachea_endothelial_cell	2.30936e-09	2.23342e-09	0.150567
Hypothyroidism	S-LDSC	Liver_endothelial_cell_of_hepatic_sinusoid	1.53398e-09	1.57813e-09	0.165521
Hypothyroidism	S-LDSC	Lung_ciliated_columnar_cell_of_tracheobronchial_tree	1.91792e-09	2.00059e-09	0.16886
Hypothyroidism	S-LDSC	Limb_Muscle_skeletal_muscle_satellite_cell	1.20447e-09	1.54687e-09	0.218093
Hypothyroidism	S-LDSC	Lung_unknown_cell_type	3.26779e-09	4.95962e-09	0.254987
Hypothyroidism	S-LDSC	Mammary_Gland_luminal_epithelial_cell_of_mammary_gland	1.09733e-09	1.91688e-09	0.283506
Hypothyroidism	S-LDSC	Lung_epithelial_cell_of_lung	1.19389e-09	2.56814e-09	0.321006
Hypothyroidism	S-LDSC	Lung_leukocyte	1.65206e-09	3.57247e-09	0.321882
Hypothyroidism	S-LDSC	Pancreas_pancreatic_acinar_cell	8.97271e-10	1.97434e-09	0.324747
Hypothyroidism	S-LDSC	Pancreas_pancreatic_ductal_cell	4.86598e-10	1.96371e-09	0.402146
Hypothyroidism	S-LDSC	Large_Intestine_epithelial_cell_of_large_intestine	3.14592e-10	1.54544e-09	0.419348
Hypothyroidism	S-LDSC	Heart_endothelial_cell	3.40068e-10	1.7214e-09	0.421698
Hypothyroidism	S-LDSC	Brain_Myeloid_microglial_cell	2.19947e-10	1.8937e-09	0.453768
Hypothyroidism	S-LDSC	Heart_endocardial_cell	5.61414e-11	1.8903e-09	0.488153
Hypothyroidism	S-LDSC	Mammary_Gland_basal_cell	-1.74777e-10	1.54908e-09	0.544916
Hypothyroidism	S-LDSC	Skin_epidermal_cell	-1.94558e-10	1.58962e-09	0.548706
Hypothyroidism	S-LDSC	Limb_Muscle_endothelial_cell	-2.80926e-10	1.93808e-09	0.557625
Hypothyroidism	S-LDSC	Bladder_bladder_urothelial_cell	-2.81129e-10	1.73025e-09	0.564536
Hypothyroidism	S-LDSC	Skin_basal_cell_of_epidermis	-4.23292e-10	1.79293e-09	0.593319
Hypothyroidism	S-LDSC	Limb_Muscle_mesenchymal_stem_cell	-4.41955e-10	1.80231e-09	0.596856
Hypothyroidism	S-LDSC	Skin_stem_cell_of_epidermis	-4.44762e-10	1.75382e-09	0.600096
Hypothyroidism	S-LDSC	Brain_Myeloid_macrophage	-5.3545e-10	2.09184e-09	0.601013
Hypothyroidism	S-LDSC	Brain_Non-Myeloid_endothelial_cell	-6.19445e-10	2.06909e-09	0.617675
Hypothyroidism	S-LDSC	Brain_Non-Myeloid_astrocyte	-3.91851e-10	1.11535e-09	0.637328
Hypothyroidism	S-LDSC	Pancreas_endothelial_cell	-7.55096e-10	2.12984e-09	0.63853
Hypothyroidism	S-LDSC	Mammary_Gland_endothelial_cell	-9.11453e-10	2.12142e-09	0.666272
Hypothyroidism	S-LDSC	Pancreas_pancreatic_D_cell	-5.38849e-10	1.06735e-09	0.693167
Hypothyroidism	S-LDSC	Large_Intestine_enterocyte_of_epithelium_of_large_intestine	-9.84609e-10	1.82686e-09	0.705044
Hypothyroidism	S-LDSC	Heart_myofibroblast_cell	-8.7338e-10	1.56985e-09	0.711013
Hypothyroidism	S-LDSC	Skin_keratinocyte_stem_cell	-7.63475e-10	1.28828e-09	0.723286
Hypothyroidism	S-LDSC	Pancreas_pancreatic_A_cell	-7.14666e-10	1.13616e-09	0.735332
Hypothyroidism	S-LDSC	Heart_fibroblast	-1.07899e-09	1.60008e-09	0.74995
Hypothyroidism	S-LDSC	Kidney_endothelial_cell	-1.41672e-09	1.76875e-09	0.788427
Hypothyroidism	S-LDSC	Heart_cardiac_muscle_cell	-1.5067e-09	1.74049e-09	0.806666
Hypothyroidism	S-LDSC	Limb_Muscle_skeletal_muscle_satellite_stem_cell	-1.33616e-09	1.50751e-09	0.812282
Hypothyroidism	S-LDSC	Fat_endothelial_cell	-1.47094e-09	1.60574e-09	0.82018
Hypothyroidism	S-LDSC	Liver_Kupffer_cell	-2.52686e-09	2.34589e-09	0.859291
Hypothyroidism	S-LDSC	Large_Intestine_Brush_cell_of_epithelium_proper_of_large_intestine	-1.87622e-09	1.70397e-09	0.864571
Hypothyroidism	S-LDSC	Pancreas_pancreatic_PP_cell	-1.52819e-09	1.38147e-09	0.865683
Hypothyroidism	S-LDSC	Brain_Non-Myeloid_oligodendrocyte	-1.45243e-09	1.27461e-09	0.872755
Hypothyroidism	S-LDSC	Large_Intestine_large_intestine_goblet_cell	-1.91886e-09	1.68376e-09	0.872779
Hypothyroidism	S-LDSC	Fat_mesenchymal_stem_cell_of_adipose	-1.81523e-09	1.49822e-09	0.887166
Hypothyroidism	S-LDSC	Mammary_Gland_stromal_cell	-1.99288e-09	1.63751e-09	0.888201
Hypothyroidism	S-LDSC	Liver_hepatocyte	-1.97744e-09	1.53059e-09	0.901812
Hypothyroidism	S-LDSC	Bladder_bladder_cell	-1.79878e-09	1.3734e-09	0.904855
Hypothyroidism	S-LDSC	Lung_lung_endothelial_cell	-2.16444e-09	1.62812e-09	0.908144
Hypothyroidism	S-LDSC	Trachea_mesenchymal_cell	-2.14552e-09	1.51111e-09	0.922171
Hypothyroidism	S-LDSC	Heart_unknown_cell_type	-2.03911e-09	1.35205e-09	0.934244
Hypothyroidism	S-LDSC	Brain_Non-Myeloid_neuron	-1.74782e-09	1.0797e-09	0.947255
Hypothyroidism	S-LDSC	Kidney_kidney_collecting_duct_epithelial_cell	-3.47271e-09	2.04265e-09	0.955444
Hypothyroidism	S-LDSC	Kidney_epithelial_cell_of_proximal_tubule	-2.99111e-09	1.59285e-09	0.969798
Hypothyroidism	S-LDSC	Brain_Non-Myeloid_oligodendrocyte_precursor_cell	-2.14281e-09	1.13806e-09	0.970141
Hypothyroidism	S-LDSC	Pancreas_type_B_pancreatic_cell	-2.00364e-09	1.05407e-09	0.97134
Hypothyroidism	S-LDSC	Heart_erythrocyte	-2.38226e-09	1.15179e-09	0.980695
Hypothyroidism	S-LDSC	Heart_smooth_muscle_cell	-3.27548e-09	1.57471e-09	0.98124
Hypothyroidism	S-LDSC	Brain_Non-Myeloid_Bergmann_glial_cell	-2.84157e-09	1.30442e-09	0.985312
Hypothyroidism	S-LDSC	Pancreas_pancreatic_stellate_cell	-3.57398e-09	1.58644e-09	0.987865
Hypothyroidism	S-LDSC	Brain_Non-Myeloid_brain_pericyte	-3.36899e-09	1.47595e-09	0.988773
Hypothyroidism	S-LDSC	Lung_stromal_cell	-3.44406e-09	1.35193e-09	0.994575
Hypothyroidism	S-LDSC	Large_Intestine_enteroendocrine_cell	-3.34878e-09	1.30771e-09	0.994778
NAFLD	MAGMA	Skin_basal_cell_of_epidermis	0.139172	0.0504563	0.00290934
NAFLD	MAGMA	Liver_hepatocyte	0.126544	0.0531024	0.00859253
NAFLD	MAGMA	Skin_epidermal_cell	0.0940541	0.0496039	0.028984
NAFLD	MAGMA	Tongue_keratinocyte	0.0885714	0.0488326	0.0348673
NAFLD	MAGMA	Marrow_granulocyte	0.0990083	0.056754	0.0405459
NAFLD	MAGMA	Skin_keratinocyte_stem_cell	0.0839081	0.0487064	0.0424797
NAFLD	MAGMA	Lung_leukocyte	0.119007	0.0806351	0.0700003
NAFLD	MAGMA	Mammary_Gland_basal_cell	0.0668843	0.046591	0.0755753
NAFLD	MAGMA	Marrow_Slamf1-negative_multipotent_progenitor_cell	0.064612	0.0478591	0.0885119
NAFLD	MAGMA	Lung_myeloid_cell	0.111555	0.0848851	0.0944017
NAFLD	MAGMA	Marrow_granulocyte_monocyte_progenitor_cell	0.0689183	0.0562146	0.110113
NAFLD	MAGMA	Marrow_megakaryocyte-erythroid_progenitor_cell	0.0648723	0.0553173	0.120462
NAFLD	MAGMA	Limb_Muscle_skeletal_muscle_satellite_cell	0.0636947	0.0556688	0.126286
NAFLD	MAGMA	Tongue_basal_cell_of_epidermis	0.0492398	0.0440513	0.13184
NAFLD	MAGMA	Lung_ciliated_columnar_cell_of_tracheobronchial_tree	0.0660286	0.0602482	0.136561
NAFLD	MAGMA	Fat_myeloid_cell	0.0654683	0.0613311	0.142893
NAFLD	MAGMA	Large_Intestine_enterocyte_of_epithelium_of_large_intestine	0.0461364	0.0477422	0.166939
NAFLD	MAGMA	Kidney_macrophage	0.0794557	0.0881691	0.183756
NAFLD	MAGMA	Brain_Non-Myeloid_oligodendrocyte	0.0416902	0.0473252	0.189185
NAFLD	MAGMA	Large_Intestine_epithelial_cell_of_large_intestine	0.0358531	0.0444551	0.209984
NAFLD	MAGMA	Limb_Muscle_skeletal_muscle_satellite_stem_cell	0.0536174	0.0667802	0.211025
NAFLD	MAGMA	Skin_leukocyte	0.0669626	0.0874392	0.221899
NAFLD	MAGMA	Brain_Non-Myeloid_neuron	0.0308946	0.0404567	0.222546
NAFLD	MAGMA	Pancreas_pancreatic_acinar_cell	0.0483542	0.065262	0.229376
NAFLD	MAGMA	Marrow_common_lymphoid_progenitor	0.0328696	0.0489713	0.251052
NAFLD	MAGMA	Marrow_Slamf1-positive_multipotent_progenitor_cell	0.0333541	0.051589	0.258972
NAFLD	MAGMA	Fat_unknown_cell_type	0.0395912	0.0615285	0.259968
NAFLD	MAGMA	Pancreas_pancreatic_A_cell	0.0254582	0.0454386	0.28765
NAFLD	MAGMA	Marrow_hematopoietic_precursor_cell	0.0278705	0.0522252	0.296793
NAFLD	MAGMA	Brain_Non-Myeloid_astrocyte	0.0249422	0.0471762	0.29851
NAFLD	MAGMA	Pancreas_leukocyte	0.0384856	0.0818132	0.319036
NAFLD	MAGMA	Lung_classical_monocyte	0.0385048	0.0829519	0.321262
NAFLD	MAGMA	Kidney_epithelial_cell_of_proximal_tubule	0.027636	0.062003	0.327903
NAFLD	MAGMA	Bladder_bladder_urothelial_cell	0.0213343	0.0482101	0.329058
NAFLD	MAGMA	Trachea_epithelial_cell	0.0248589	0.0569151	0.331142
NAFLD	MAGMA	Mammary_Gland_luminal_epithelial_cell_of_mammary_gland	0.019985	0.0493668	0.342806
NAFLD	MAGMA	Pancreas_pancreatic_PP_cell	0.0201966	0.0541648	0.354625
NAFLD	MAGMA	Heart_cardiac_muscle_cell	0.0182977	0.056076	0.372101
NAFLD	MAGMA	Brain_Non-Myeloid_oligodendrocyte_precursor_cell	0.0128512	0.043376	0.383513
NAFLD	MAGMA	Marrow_basophil	0.0238789	0.0815478	0.384832
NAFLD	MAGMA	Limb_Muscle_macrophage	0.0208691	0.0812907	0.398698
NAFLD	MAGMA	Brain_Non-Myeloid_Bergmann_glial_cell	0.0149249	0.0589287	0.400032
NAFLD	MAGMA	Lung_epithelial_cell_of_lung	0.014529	0.0636288	0.409693
NAFLD	MAGMA	Skin_stem_cell_of_epidermis	0.0124699	0.0586956	0.41588
NAFLD	MAGMA	Kidney_kidney_collecting_duct_epithelial_cell	0.0140431	0.0707329	0.421314
NAFLD	MAGMA	Lung_monocyte	0.0141348	0.0741349	0.424396
NAFLD	MAGMA	Trachea_blood_cell	0.00876066	0.0636577	0.445271
NAFLD	MAGMA	Thymus_leukocyte	0.00926739	0.0925909	0.460137
NAFLD	MAGMA	Marrow_granulocytopoietic_cell	0.00465976	0.0571589	0.467514
NAFLD	MAGMA	Large_Intestine_Brush_cell_of_epithelium_proper_of_large_intestine	0.00337883	0.0676686	0.480089
NAFLD	MAGMA	Limb_Muscle_lymphocyte	-0.00142508	0.0864377	0.506577
NAFLD	MAGMA	Pancreas_pancreatic_ductal_cell	-0.0072543	0.0495289	0.558222
NAFLD	MAGMA	Marrow_pre-natural_killer_cell	-0.0141904	0.0690153	0.581452
NAFLD	MAGMA	Marrow_monocyte	-0.0129953	0.0618384	0.583223
NAFLD	MAGMA	Bladder_bladder_cell	-0.0106201	0.0479708	0.587602
NAFLD	MAGMA	Fat_B_cell	-0.0191761	0.0757804	0.599883
NAFLD	MAGMA	Brain_Non-Myeloid_brain_pericyte	-0.0147547	0.0567441	0.602575
NAFLD	MAGMA	Large_Intestine_enteroendocrine_cell	-0.0179702	0.0628641	0.612505
NAFLD	MAGMA	Heart_leukocyte	-0.0188588	0.0649725	0.614188
NAFLD	MAGMA	Pancreas_pancreatic_D_cell	-0.0145367	0.0454579	0.625432
NAFLD	MAGMA	Pancreas_type_B_pancreatic_cell	-0.0152243	0.0435116	0.636787
NAFLD	MAGMA	Mammary_Gland_stromal_cell	-0.020146	0.0543202	0.644632
NAFLD	MAGMA	Lung_lung_endothelial_cell	-0.0252174	0.0588187	0.665937
NAFLD	MAGMA	Brain_Myeloid_macrophage	-0.0350011	0.0763738	0.676623
NAFLD	MAGMA	Limb_Muscle_endothelial_cell	-0.0316921	0.0632613	0.6918
NAFLD	MAGMA	Fat_mesenchymal_stem_cell_of_adipose	-0.0283031	0.047571	0.724062
NAFLD	MAGMA	Marrow_regulatory_T_cell	-0.0569862	0.0930618	0.729841
NAFLD	MAGMA	Spleen_B_cell	-0.0472432	0.0705723	0.748383
NAFLD	MAGMA	Large_Intestine_large_intestine_goblet_cell	-0.0311833	0.0463993	0.749223
NAFLD	MAGMA	Mammary_Gland_endothelial_cell	-0.0516309	0.0767702	0.749374
NAFLD	MAGMA	Marrow_mature_natural_killer_cell	-0.0586369	0.0843992	0.75639
NAFLD	MAGMA	Limb_Muscle_B_cell	-0.0630169	0.0856092	0.769158
NAFLD	MAGMA	Kidney_leukocyte	-0.072181	0.0974939	0.770454
NAFLD	MAGMA	Heart_endocardial_cell	-0.0455769	0.0603988	0.774749
NAFLD	MAGMA	Limb_Muscle_mesenchymal_stem_cell	-0.0458986	0.0539044	0.802742
NAFLD	MAGMA	Brain_Non-Myeloid_endothelial_cell	-0.0486611	0.056544	0.80526
NAFLD	MAGMA	Spleen_macrophage	-0.0741124	0.0843908	0.810076
NAFLD	MAGMA	Marrow_immature_NK_T_cell	-0.0800025	0.089376	0.814631
NAFLD	MAGMA	Brain_Myeloid_microglial_cell	-0.0525589	0.0569214	0.822082
NAFLD	MAGMA	Marrow_immature_B_cell	-0.0564381	0.0609617	0.822716
NAFLD	MAGMA	Heart_professional_antigen_presenting_cell	-0.0630908	0.0621477	0.844979
NAFLD	MAGMA	Lung_natural_killer_cell	-0.0965116	0.0884015	0.862517
NAFLD	MAGMA	Heart_myofibroblast_cell	-0.0635067	0.0579558	0.863402
NAFLD	MAGMA	Trachea_mesenchymal_cell	-0.0578748	0.046752	0.892115
NAFLD	MAGMA	Pancreas_pancreatic_stellate_cell	-0.0791359	0.0619571	0.899235
NAFLD	MAGMA	Trachea_endothelial_cell	-0.0779833	0.0597504	0.904068
NAFLD	MAGMA	Fat_natural_killer_cell	-0.116081	0.0885583	0.905024
NAFLD	MAGMA	Marrow_late_pro-B_cell	-0.0683222	0.0514526	0.907878
NAFLD	MAGMA	Liver_Kupffer_cell	-0.108642	0.0815529	0.908586
NAFLD	MAGMA	Marrow_naive_B_cell	-0.104855	0.0764292	0.914945
NAFLD	MAGMA	Heart_smooth_muscle_cell	-0.0921979	0.0669992	0.915594
NAFLD	MAGMA	Lung_B_cell	-0.122441	0.0866043	0.921278
NAFLD	MAGMA	Marrow_immature_natural_killer_cell	-0.138975	0.0947805	0.928702
NAFLD	MAGMA	Lung_unknown_cell_type	-0.131473	0.0894827	0.929107
NAFLD	MAGMA	Liver_B_cell	-0.141131	0.0946764	0.931964
NAFLD	MAGMA	Heart_erythrocyte	-0.0860139	0.055317	0.940007
NAFLD	MAGMA	Lung_stromal_cell	-0.0816222	0.0508284	0.945834
NAFLD	MAGMA	Liver_natural_killer_cell	-0.128653	0.0800419	0.945996
NAFLD	MAGMA	Heart_endothelial_cell	-0.103263	0.0626033	0.950464
NAFLD	MAGMA	Marrow_macrophage	-0.104413	0.0618521	0.954294
NAFLD	MAGMA	Heart_unknown_cell_type	-0.119215	0.0692805	0.957342
NAFLD	MAGMA	Liver_endothelial_cell_of_hepatic_sinusoid	-0.102626	0.0594859	0.957745
NAFLD	MAGMA	Thymus_DN1_thymic_pro-T_cell	-0.146972	0.084109	0.959705
NAFLD	MAGMA	Marrow_B_cell	-0.159421	0.0880889	0.964823
NAFLD	MAGMA	Thymus_immature_T_cell	-0.123973	0.0615501	0.977994
NAFLD	MAGMA	Kidney_endothelial_cell	-0.137963	0.0680317	0.978706
NAFLD	MAGMA	Fat_T_cell	-0.14708	0.0696695	0.982609
NAFLD	MAGMA	Fat_endothelial_cell	-0.129755	0.0603532	0.984211
NAFLD	MAGMA	Heart_fibroblast	-0.109379	0.0501921	0.985333
NAFLD	MAGMA	Pancreas_endothelial_cell	-0.154752	0.068989	0.987548
NAFLD	MAGMA	Limb_Muscle_T_cell	-0.263422	0.103582	0.994501
NAFLD	MAGMA	Marrow_precursor_B_cell	-0.164658	0.0619678	0.996055
NAFLD	MAGMA	Lung_T_cell	-0.264701	0.0893916	0.998465
NAFLD	MAGMA	Marrow_immature_T_cell	-0.241729	0.0801299	0.99872
NAFLD	MAGMA	Spleen_T_cell	-0.241355	0.0716099	0.999624
Hypothyroidism	MAGMA	Limb_Muscle_T_cell	1.21333	0.125201	1.93882e-22
Hypothyroidism	MAGMA	Marrow_B_cell	0.965689	0.106519	7.01327e-20
Hypothyroidism	MAGMA	Thymus_DN1_thymic_pro-T_cell	0.901556	0.101658	4.16161e-19
Hypothyroidism	MAGMA	Fat_T_cell	0.744674	0.0842505	5.42331e-19
Hypothyroidism	MAGMA	Spleen_T_cell	0.724315	0.0865764	3.26248e-17
Hypothyroidism	MAGMA	Liver_natural_killer_cell	0.799399	0.0968639	8.44084e-17
Hypothyroidism	MAGMA	Marrow_regulatory_T_cell	0.926774	0.112588	1.00747e-16
Hypothyroidism	MAGMA	Marrow_immature_NK_T_cell	0.86417	0.108197	7.46316e-16
Hypothyroidism	MAGMA	Lung_T_cell	0.812278	0.10826	3.31145e-14
Hypothyroidism	MAGMA	Marrow_immature_T_cell	0.710602	0.0969313	1.2067e-13
Hypothyroidism	MAGMA	Limb_Muscle_lymphocyte	0.759113	0.104445	1.92208e-13
Hypothyroidism	MAGMA	Marrow_immature_B_cell	0.519316	0.0730417	6.0976e-13
Hypothyroidism	MAGMA	Thymus_immature_T_cell	0.505089	0.0739526	4.4284e-12
Hypothyroidism	MAGMA	Marrow_late_pro-B_cell	0.416549	0.0613154	5.69744e-12
Hypothyroidism	MAGMA	Marrow_mature_natural_killer_cell	0.692087	0.102254	6.78043e-12
Hypothyroidism	MAGMA	Marrow_basophil	0.654217	0.0975482	1.03529e-11
Hypothyroidism	MAGMA	Marrow_common_lymphoid_progenitor	0.381979	0.0587331	4.0565e-11
Hypothyroidism	MAGMA	Trachea_blood_cell	0.496625	0.0771343	6.23744e-11
Hypothyroidism	MAGMA	Marrow_pre-natural_killer_cell	0.512408	0.0826056	2.84876e-10
Hypothyroidism	MAGMA	Fat_natural_killer_cell	0.641292	0.107377	1.19862e-09
Hypothyroidism	MAGMA	Marrow_precursor_B_cell	0.442746	0.0744303	1.38648e-09
Hypothyroidism	MAGMA	Spleen_macrophage	0.594291	0.101745	2.6539e-09
Hypothyroidism	MAGMA	Marrow_naive_B_cell	0.535586	0.0921161	3.11353e-09
Hypothyroidism	MAGMA	Kidney_leukocyte	0.680536	0.117577	3.63944e-09
Hypothyroidism	MAGMA	Limb_Muscle_B_cell	0.593625	0.103662	5.23378e-09
Hypothyroidism	MAGMA	Spleen_B_cell	0.465594	0.0852666	2.41631e-08
Hypothyroidism	MAGMA	Marrow_immature_natural_killer_cell	0.615581	0.114745	4.11877e-08
Hypothyroidism	MAGMA	Marrow_granulocyte_monocyte_progenitor_cell	0.36157	0.0675352	4.37626e-08
Hypothyroidism	MAGMA	Fat_B_cell	0.479342	0.0918132	9.03646e-08
Hypothyroidism	MAGMA	Lung_natural_killer_cell	0.552536	0.107168	1.28059e-07
Hypothyroidism	MAGMA	Marrow_Slamf1-positive_multipotent_progenitor_cell	0.314367	0.0620534	2.05708e-07
Hypothyroidism	MAGMA	Marrow_monocyte	0.358399	0.0741507	6.78458e-07
Hypothyroidism	MAGMA	Lung_B_cell	0.47194	0.105073	3.56459e-06
Hypothyroidism	MAGMA	Marrow_granulocytopoietic_cell	0.299202	0.068168	5.73157e-06
Hypothyroidism	MAGMA	Marrow_hematopoietic_precursor_cell	0.262461	0.0631322	1.61986e-05
Hypothyroidism	MAGMA	Lung_myeloid_cell	0.417655	0.102886	2.47366e-05
Hypothyroidism	MAGMA	Marrow_macrophage	0.301725	0.0747632	2.73633e-05
Hypothyroidism	MAGMA	Lung_monocyte	0.359267	0.0896302	3.07381e-05
Hypothyroidism	MAGMA	Marrow_granulocyte	0.262532	0.068705	6.67108e-05
Hypothyroidism	MAGMA	Marrow_Slamf1-negative_multipotent_progenitor_cell	0.216493	0.0578592	9.17568e-05
Hypothyroidism	MAGMA	Marrow_megakaryocyte-erythroid_progenitor_cell	0.229887	0.0665884	0.000278699
Hypothyroidism	MAGMA	Fat_myeloid_cell	0.216984	0.0743394	0.00175965
Hypothyroidism	MAGMA	Lung_classical_monocyte	0.285286	0.100449	0.00225821
Hypothyroidism	MAGMA	Heart_leukocyte	0.216997	0.078761	0.00293736
Hypothyroidism	MAGMA	Kidney_macrophage	0.229768	0.106827	0.0157529
Hypothyroidism	MAGMA	Brain_Myeloid_microglial_cell	0.141171	0.0689461	0.0203116
Hypothyroidism	MAGMA	Liver_B_cell	0.216489	0.114635	0.0294895
Hypothyroidism	MAGMA	Brain_Myeloid_macrophage	0.172281	0.0925048	0.0312838
Hypothyroidism	MAGMA	Fat_unknown_cell_type	0.138668	0.0746564	0.0316366
Hypothyroidism	MAGMA	Pancreas_leukocyte	0.176815	0.0990037	0.0370649
Hypothyroidism	MAGMA	Lung_leukocyte	0.132815	0.0975802	0.0867553
Hypothyroidism	MAGMA	Mammary_Gland_luminal_epithelial_cell_of_mammary_gland	0.0668949	0.059748	0.131448
Hypothyroidism	MAGMA	Tongue_basal_cell_of_epidermis	0.047015	0.0533681	0.189178
Hypothyroidism	MAGMA	Skin_leukocyte	0.0828796	0.10608	0.217322
Hypothyroidism	MAGMA	Limb_Muscle_macrophage	0.0641318	0.0985874	0.257688
Hypothyroidism	MAGMA	Trachea_endothelial_cell	0.0370794	0.0724845	0.304487
Hypothyroidism	MAGMA	Heart_professional_antigen_presenting_cell	0.0345191	0.074922	0.322498
Hypothyroidism	MAGMA	Thymus_leukocyte	0.0482769	0.111514	0.33254
Hypothyroidism	MAGMA	Mammary_Gland_endothelial_cell	0.0260631	0.0929228	0.389556
Hypothyroidism	MAGMA	Kidney_endothelial_cell	0.0128458	0.0823641	0.438032
Hypothyroidism	MAGMA	Skin_keratinocyte_stem_cell	0.00260338	0.0590871	0.482429
Hypothyroidism	MAGMA	Skin_stem_cell_of_epidermis	0.00243412	0.0710184	0.486329
Hypothyroidism	MAGMA	Lung_ciliated_columnar_cell_of_tracheobronchial_tree	0.000321044	0.0730094	0.498246
Hypothyroidism	MAGMA	Liver_Kupffer_cell	-0.0063372	0.0986604	0.525607
Hypothyroidism	MAGMA	Mammary_Gland_basal_cell	-0.00649822	0.0564674	0.545808
Hypothyroidism	MAGMA	Liver_endothelial_cell_of_hepatic_sinusoid	-0.00900732	0.0721614	0.549667
Hypothyroidism	MAGMA	Tongue_keratinocyte	-0.0220497	0.0591823	0.645264
Hypothyroidism	MAGMA	Limb_Muscle_endothelial_cell	-0.028839	0.0767655	0.646418
Hypothyroidism	MAGMA	Heart_endocardial_cell	-0.0374349	0.0732932	0.695235
Hypothyroidism	MAGMA	Limb_Muscle_skeletal_muscle_satellite_cell	-0.035466	0.0675459	0.700227
Hypothyroidism	MAGMA	Fat_endothelial_cell	-0.0392629	0.0731592	0.704251
Hypothyroidism	MAGMA	Pancreas_endothelial_cell	-0.0467661	0.0837061	0.71181
Hypothyroidism	MAGMA	Skin_basal_cell_of_epidermis	-0.0353824	0.0612073	0.718388
Hypothyroidism	MAGMA	Brain_Non-Myeloid_endothelial_cell	-0.0481115	0.0685736	0.758531
Hypothyroidism	MAGMA	Large_Intestine_epithelial_cell_of_large_intestine	-0.037821	0.0536611	0.75953
Hypothyroidism	MAGMA	Pancreas_pancreatic_acinar_cell	-0.0648047	0.0789625	0.794085
Hypothyroidism	MAGMA	Skin_epidermal_cell	-0.0612781	0.0601585	0.845797
Hypothyroidism	MAGMA	Pancreas_pancreatic_ductal_cell	-0.0628558	0.0600899	0.852217
Hypothyroidism	MAGMA	Large_Intestine_Brush_cell_of_epithelium_proper_of_large_intestine	-0.0920824	0.0813416	0.871182
Hypothyroidism	MAGMA	Large_Intestine_enterocyte_of_epithelium_of_large_intestine	-0.0737987	0.0575835	0.899997
Hypothyroidism	MAGMA	Lung_lung_endothelial_cell	-0.106483	0.0712758	0.932395
Hypothyroidism	MAGMA	Limb_Muscle_skeletal_muscle_satellite_stem_cell	-0.122998	0.0810397	0.93545
Hypothyroidism	MAGMA	Heart_endothelial_cell	-0.119742	0.0759253	0.942603
Hypothyroidism	MAGMA	Lung_epithelial_cell_of_lung	-0.126755	0.0772261	0.949626
Hypothyroidism	MAGMA	Heart_myofibroblast_cell	-0.131112	0.0702881	0.968923
Hypothyroidism	MAGMA	Bladder_bladder_urothelial_cell	-0.11206	0.058432	0.972421
Hypothyroidism	MAGMA	Lung_unknown_cell_type	-0.211011	0.108196	0.974418
Hypothyroidism	MAGMA	Pancreas_pancreatic_D_cell	-0.110824	0.0550441	0.977952
Hypothyroidism	MAGMA	Liver_hepatocyte	-0.132771	0.0641297	0.980781
Hypothyroidism	MAGMA	Kidney_kidney_collecting_duct_epithelial_cell	-0.195649	0.0856088	0.988847
Hypothyroidism	MAGMA	Brain_Non-Myeloid_brain_pericyte	-0.1585	0.0687945	0.98938
Hypothyroidism	MAGMA	Trachea_epithelial_cell	-0.164614	0.0689226	0.991532
Hypothyroidism	MAGMA	Heart_unknown_cell_type	-0.211564	0.0840583	0.994074
Hypothyroidism	MAGMA	Heart_smooth_muscle_cell	-0.209764	0.0812189	0.995093
Hypothyroidism	MAGMA	Pancreas_pancreatic_A_cell	-0.14436	0.0550515	0.995628
Hypothyroidism	MAGMA	Kidney_epithelial_cell_of_proximal_tubule	-0.197893	0.0749004	0.995875
Hypothyroidism	MAGMA	Pancreas_type_B_pancreatic_cell	-0.140917	0.0526631	0.996268
Hypothyroidism	MAGMA	Large_Intestine_large_intestine_goblet_cell	-0.153075	0.0560414	0.996843
Hypothyroidism	MAGMA	Brain_Non-Myeloid_oligodendrocyte	-0.185095	0.05737	0.999372
Hypothyroidism	MAGMA	Fat_mesenchymal_stem_cell_of_adipose	-0.187798	0.057684	0.999433
Hypothyroidism	MAGMA	Limb_Muscle_mesenchymal_stem_cell	-0.222329	0.0654076	0.999661
Hypothyroidism	MAGMA	Bladder_bladder_cell	-0.198055	0.0581898	0.999667
Hypothyroidism	MAGMA	Pancreas_pancreatic_PP_cell	-0.227349	0.0656111	0.999734
Hypothyroidism	MAGMA	Large_Intestine_enteroendocrine_cell	-0.262642	0.0757948	0.999734
Hypothyroidism	MAGMA	Heart_cardiac_muscle_cell	-0.238196	0.0679932	0.999769
Hypothyroidism	MAGMA	Heart_fibroblast	-0.223287	0.0608811	0.999877
Hypothyroidism	MAGMA	Brain_Non-Myeloid_astrocyte	-0.221959	0.0571695	0.999948
Hypothyroidism	MAGMA	Pancreas_pancreatic_stellate_cell	-0.296027	0.0751234	0.999959
Hypothyroidism	MAGMA	Mammary_Gland_stromal_cell	-0.291041	0.0658812	0.999995
Hypothyroidism	MAGMA	Trachea_mesenchymal_cell	-0.261295	0.056687	0.999998
Hypothyroidism	MAGMA	Lung_stromal_cell	-0.294395	0.0616519	0.999999
Hypothyroidism	MAGMA	Brain_Non-Myeloid_Bergmann_glial_cell	-0.382508	0.0713366	1
Hypothyroidism	MAGMA	Heart_erythrocyte	-0.367029	0.0670337	1
Hypothyroidism	MAGMA	Brain_Non-Myeloid_oligodendrocyte_precursor_cell	-0.301915	0.0525544	1
Hypothyroidism	MAGMA	Brain_Non-Myeloid_neuron	-0.297281	0.0489669	1
NAFLD, Nonalcoholic fatty liver disease; S-LDSC, Stratified LD Score Regression; MAGMA, Multi-marker Analysis of GenoMic Annotation.

## Sheet: Supplementary Table5
Supplementary Table5. Summary table of colocalizing e/sGenes and enriched for NAFLD and hypothyroidism GWAS loci.
rsID_GWAS	Trait	GWAS_variant	hg38	GWAS_effect_allele	GWAS_other_allele	eaf	GWAS_effect	GWAS_se	GWAS_p_value	startbp	eQTL_tissue_geng_pairs_tested_eCAVIAR	eGenes_tested_eCAVIAR	significant_eQTL_tissue_geng_pairs_tested_eCAVIAR	significant_eGenes_eCAVIAR	List_of_colocalizing_eGenes_eCAVIAR	sQTL_tissue_geng_pairs_tested_eCAVIAR	sGenes_tested_eCAVIAR	significant_sQTL_tissue_geng_pairs_tested_eCAVIAR	significant_sGenes_eCAVIAR	List_of_colocalizing_sGenes_eCAVIAR	significant_sGenes_by_intron_cluster_eCAVIAR	List_of_colocalizing_sGenes_by_intron_cluster_eCAVIAR	eGenes_sGenes_tested_eCAVIAR	significantly_colocalizing_eGenes_sGenes_eCAVIAR	List_of_significantly_colocalizing_eGenes_sGenes_eCAVIAR	List_of_tissues_with_significantly_colocalizing_esGenes_sGenes_eCAVIAR	significantly_eQTL_tissue_geng_pairs_tested_fastENLOC	significantly_eGenes_tested_fastENLOC	List_of_significantly_colocalizing_eGenes_fastENLOC	significantly_sQTL_tissue_geng_pairs_tested_fastENLOC	significantly_sGenes_tested_fastENLOC	List_of_significantly_colocalizing_sGenes_fastENLOC	significant_sGenes_by_intron_cluster_fastENLOC	List_of_significantly_colocalizing_sGenes_by_intron_cluster_fastENLOC	significantly_colocalizing_eGenes_sGenes_fastENLOC	List_of_tissues_with_significantly_colocalizing_esGenes_sGenes_fastENLOC	significant_eGenes_tested_union	List_of_significant_colocalizing_eGenes_union	significant_sGenes_tested_union	List_of_significant_colocalizing_sGenes_union	List_of_significant_colocalizing_sGenes_by_intron_cluster_union	significant_sGenes_by_intron_cluster_union	significantly_colocalizing_eGenes_sGenes_union	List_of_significantly_colocalizing_eGenes_sGenes_union	List_of_significantly_colocalizing_tissues_from_eGenes_sGenes_union	significant_eGenes_intersection	List_of_colocalizing_eGenes_intersection	significant_sGenes_intersection	List_of_colocalizing_sGenes_intersection
rs9919918	NAFLD	chr14:95910933:C:T	95444596	T	C	0.7923	0.09155	0.0198088	3.807e-06	95394596	32	3	1	1	RP11-1070N10.3	74	2	5	1	SYNE3	4	chr14:95436966:95439033:clu_23274:ENSG00000176438.12, chr14:95436966:95439033:clu_22590:ENSG00000176438.12, chr14:95436966:95439033:clu_23466:ENSG00000176438.12, chr14:95436966:95439033:clu_40304:ENSG00000176438.12	4	2	RP11-1070N10.3(e), SYNE3(s)	Esophagus_Mucosa(e), Adipose_Subcutaneous(s), Adipose_Visceral_Omentum(s), Breast_Mammary_Tissue(s), Testis(s)	0	0	NA	0	0	NA	0	NA	0	NA	1	RP11-1070N10.3	1	SYNE3	NA	0	2	RP11-1070N10.3, SYNE3	Esophagus_Mucosa(e), Adipose_Subcutaneous(s), Adipose_Visceral_Omentum(s), Breast_Mammary_Tissue(s), Testis(s)	0	NA	0	NA
rs952350	NAFLD	chr6:142612594:C:T	142291457	T	C	0.0237	0.224334	0.0484375	3.632e-06	142241457	44	5	1	1	VTA1	0	0	0	0	NA	0	NA	5	1	VTA1(e)	Adipose_Subcutaneous(e)	0	0	NA	0	0	NA	0	NA	0	NA	1	VTA1	0	NA	NA	0	1	VTA1	Adipose_Subcutaneous(e)	0	NA	0	NA
rs80025455	NAFLD	chr15:56274533:C:G	55982335	C	G	0.2517	0.0825891	0.0178173	3.564e-06	55932335	356	5	10	2	CNOT6LP1, NEDD4	0	0	0	0	NA	0	NA	5	2	CNOT6LP1(e), NEDD4(e)	Brain_Cerebellar_Hemisphere(e), Heart_Atrial_Appendage(e), Skin_Not_Sun_Exposed_Suprapubic(e), Skin_Sun_Exposed_Lower_leg(e), Testis(e), Whole_Blood(e)	54	1	NEDD4	0	0	NA	0	NA	1	Adrenal_Gland(e), Artery_Tibial(e), Heart_Atrial_Appendage(e), Whole_Blood(e)	2	CNOT6LP1, NEDD4	0	NA	NA	0	2	CNOT6LP1, NEDD4	Adrenal_Gland(e), Artery_Tibial(e), Heart_Atrial_Appendage(e), Whole_Blood(e), Brain_Cerebellar_Hemisphere(e), Skin_Not_Sun_Exposed_Suprapubic(e), Skin_Sun_Exposed_Lower_leg(e), Testis(e)	1	NEDD4	0	NA
rs7665143	NAFLD	chr4:100448222:C:G	99527065	C	G	0.7697	0.111112	0.0191578	6.638e-09	99477065	198	10	31	4	RP11-696N14.1, MTTP, TRMT10A, RP11-766F14.2	46	2	0	0	NA	0	NA	11	4	RP11-696N14.1(e), MTTP(e), TRMT10A(e), RP11-766F14.2(e)	Adipose_Subcutaneous(e), Artery_Aorta(e), Esophagus_Gastroesophageal_Junction(e), Esophagus_Muscularis(e), Muscle_Skeletal(e), Nerve_Tibial(e), Ovary(e), Pancreas(e), Skin_Sun_Exposed_Lower_leg(e), Testis(e)	124	3	TRMT10A, LAMTOR3, MTTP	0	0	NA	0	NA	3	Adipose_Subcutaneous(e), Artery_Aorta(e), Artery_Tibial(e), Cells_EBV-transformed_lymphocytes(e), Heart_Left_Ventricle(e), Muscle_Skeletal(e), Pancreas(e), Skin_Sun_Exposed_Lower_leg(e)	5	RP11-696N14.1, MTTP, TRMT10A, RP11-766F14.2, LAMTOR3	0	NA	NA	0	5	RP11-696N14.1, MTTP, TRMT10A, RP11-766F14.2, LAMTOR3	Adipose_Subcutaneous(e), Artery_Aorta(e), Artery_Tibial(e), Cells_EBV-transformed_lymphocytes(e), Heart_Left_Ventricle(e), Muscle_Skeletal(e), Pancreas(e), Skin_Sun_Exposed_Lower_leg(e), Esophagus_Gastroesophageal_Junction(e), Esophagus_Muscularis(e), Nerve_Tibial(e), Ovary(e), Testis(e)	2	MTTP, TRMT10A	0	NA
rs733327	NAFLD	chr12:101893315:A:G	101499537	A	G	0.5314	0.0725906	0.0156623	3.574e-06	101449537	45	7	13	5	RP11-285E23.2, ARL1, WASHC3, SPIC, UTP20	0	0	0	0	NA	0	NA	7	5	RP11-285E23.2(e), ARL1(e), WASHC3(e), SPIC(e), UTP20(e)	Adipose_Visceral_Omentum(e), Artery_Tibial(e), Esophagus_Mucosa(e), Nerve_Tibial(e)	22	2	RP11-285E23.2, SPIC	0	0	NA	0	NA	2	Adipose_Visceral_Omentum(e), Esophagus_Mucosa(e)	5	RP11-285E23.2, ARL1, WASHC3, SPIC, UTP20	0	NA	NA	0	5	RP11-285E23.2, ARL1, WASHC3, SPIC, UTP20	Adipose_Visceral_Omentum(e), Esophagus_Mucosa(e), Artery_Tibial(e), Nerve_Tibial(e)	2	RP11-285E23.2, SPIC	0	NA
rs73001065	NAFLD	chr19:19460541:C:G	19349732	C	G	0.0679	0.372832	0.0272166	1.033e-42	19299732	378	15	173	9	LPAR2, HAPLN4, TM6SF2, YJEFN3, GATAD2A, CILP2, MAU2, TSSK6, AC002306.1	273	9	74	5	MAU2, GMIP, MEF2B, BORCS8, YJEFN3	19	chr19:19321135:19337170:clu_25239:ENSG00000129933.20, chr19:19321135:19337170:clu_24521:ENSG00000129933.20, chr19:19630537:19633803:clu_20173:ENSG00000089639.10, chr19:19321135:19337170:clu_22414:ENSG00000129933.20, chr19:19321135:19337170:clu_23262:ENSG00000129933.20, chr19:19321135:19337170:clu_20120:ENSG00000129933.20, chr19:19150764:19157025:clu_22872:ENSG00000213999.15, chr19:19150764:191570…	19	12	LPAR2(e), HAPLN4(e), TM6SF2(e), YJEFN3(e), GATAD2A(e), CILP2(e), MAU2(e), TSSK6(e), AC002306.1(e), MAU2(s), GMIP(s), MEF2B(s), BORCS8(s), YJEFN3(s)	Adipose_Subcutaneous(e), Adipose_Visceral_Omentum(e), Brain_Cerebellar_Hemisphere(e), Brain_Cortex(e), Brain_Frontal_Cortex_BA9(e), Brain_Putamen_basal_ganglia(e), Brain_Spinal_cord_cervical_c-1(e), Breast_Mammary_Tissue(e), Cells_Cultured_fibroblasts(e), Colon_Sigmoid(e), Colon_Transverse(e), Heart_Atrial_Appendage(e), Heart_Left_Ventricle(e), Lung(e), Nerve_Tibial(e), Skin_Not_Sun_Exposed_Supra…	1688	16	ATP13A1, YJEFN3, GATAD2A, TM6SF2, HAPLN4, RFXANK, MAU2, UBA52, BORCS8, LPAR2, TSSK6, SUGP1, GMIP, NR2C2AP, NDUFA13, BNIP3P9	475	8	MAU2, RFXANK, GMIP, MEF2B, BORCS8, YJEFN3, GATAD2A, ZNF101	42	chr19:19321135:19337170:clu_25239:ENSG00000129933.20, chr19:19199234:19201649:clu_24508:ENSG00000064490.13, chr19:19321135:19337170:clu_24521:ENSG00000129933.20, chr19:19630537:19633803:clu_20173:ENSG00000089639.10, chr19:19199234:19201649:clu_22396:ENSG00000064490.13, chr19:19321135:19337170:clu_22414:ENSG00000129933.20, chr19:19199234:19201649:clu_23251:ENSG00000064490.13, chr19:19321135:193371…	18	Adipose_Subcutaneous(e), Adipose_Visceral_Omentum(e), Adrenal_Gland(e), Artery_Aorta(e), Artery_Coronary(e), Artery_Tibial(e), Brain_Cerebellar_Hemisphere(e), Brain_Cerebellum(e), Brain_Cortex(e), Brain_Frontal_Cortex_BA9(e), Brain_Putamen_basal_ganglia(e), Brain_Spinal_cord_cervical_c-1(e), Breast_Mammary_Tissue(e), Cells_Cultured_fibroblasts(e), Colon_Sigmoid(e), Colon_Transverse(e), Esophagus_…	18	LPAR2, HAPLN4, TM6SF2, YJEFN3, GATAD2A, CILP2, MAU2, TSSK6, AC002306.1, ATP13A1, RFXANK, UBA52, BORCS8, SUGP1, GMIP, NR2C2AP, NDUFA13, BNIP3P9	8	MAU2, GMIP, MEF2B, BORCS8, YJEFN3, RFXANK, GATAD2A, ZNF101	chr19:19321135:19337170:clu_25239:ENSG00000129933.20, chr19:19321135:19337170:clu_25239:ENSG00000129933.20, chr19:19321135:19337170:clu_25239:ENSG00000129933.20, chr19:19321135:19337170:clu_25239:ENSG00000129933.20, chr19:19321135:19337170:clu_25239:ENSG00000129933.20, chr19:19321135:19337170:clu_25239:ENSG00000129933.20, chr19:19321135:19337170:clu_25239:ENSG00000129933.20, chr19:19321135:193371…	429	20	LPAR2, HAPLN4, TM6SF2, YJEFN3, GATAD2A, CILP2, MAU2, TSSK6, AC002306.1, ATP13A1, RFXANK, UBA52, BORCS8, SUGP1, GMIP, NR2C2AP, NDUFA13, BNIP3P9, MEF2B, ZNF101	Adipose_Subcutaneous(e), Adipose_Visceral_Omentum(e), Adrenal_Gland(e), Artery_Aorta(e), Artery_Coronary(e), Artery_Tibial(e), Brain_Cerebellar_Hemisphere(e), Brain_Cerebellum(e), Brain_Cortex(e), Brain_Frontal_Cortex_BA9(e), Brain_Putamen_basal_ganglia(e), Brain_Spinal_cord_cervical_c-1(e), Breast_Mammary_Tissue(e), Cells_Cultured_fibroblasts(e), Colon_Sigmoid(e), Colon_Transverse(e), Esophagus_…	7	LPAR2, HAPLN4, TM6SF2, YJEFN3, GATAD2A, MAU2, TSSK6	5	MAU2, GMIP, MEF2B, BORCS8, YJEFN3
rs7211206	NAFLD	chr17:6963979:C:T	7060660	T	C	0.974	-0.212145	0.046001	3.993e-06	7010660	146	10	5	2	RNASEK, ASGR2	89	6	19	3	C17orf49, ACADVL, ASGR2	7	chr17:7014878:7015062:clu_10437:ENSG00000258315.5, chr17:7220197:7220604:clu_11450:ENSG00000072778.19, chr17:7220197:7220604:clu_11483:ENSG00000072778.19, chr17:7108888:7114174:clu_8913:ENSG00000161944.16, chr17:7108888:7114174:clu_13301:ENSG00000161944.16, chr17:7108557:7114174:clu_11158:ENSG00000161944.16, chr17:7108557:7114174:clu_10351:ENSG00000161944.16	12	4	RNASEK(e), ASGR2(e), C17orf49(s), ACADVL(s), ASGR2(s)	Colon_Sigmoid(e), Pituitary(e), Testis(e), Brain_Cerebellar_Hemisphere(s), Esophagus_Gastroesophageal_Junction(s), Heart_Atrial_Appendage(s), Liver(s), Skin_Sun_Exposed_Lower_leg(s), Spleen(s), Whole_Blood(s)	0	0	NA	0	0	NA	0	NA	0	NA	2	RNASEK, ASGR2	3	C17orf49, ACADVL, ASGR2	NA	0	4	RNASEK, ASGR2, C17orf49, ACADVL	Colon_Sigmoid(e), Pituitary(e), Testis(e), Brain_Cerebellar_Hemisphere(s), Esophagus_Gastroesophageal_Junction(s), Heart_Atrial_Appendage(s), Liver(s), Skin_Sun_Exposed_Lower_leg(s), Spleen(s), Whole_Blood(s)	0	NA	0	NA
rs715441	NAFLD	chr6:53124501:C:T	53259703	T	C	0.7916	0.0939068	0.0202	3.338e-06	53209703	147	7	15	3	RP1-34L19.1, ELOVL5, GCM1	144	1	33	1	ELOVL5	13	chr6:53270727:53275090:clu_33818:ENSG00000012660.13, chr6:53276256:53291776:clu_31668:ENSG00000012660.13, chr6:53276256:53291776:clu_25029:ENSG00000012660.13, chr6:53276256:53291776:clu_33287:ENSG00000012660.13, chr6:53276256:53291776:clu_35887:ENSG00000012660.13, chr6:53276256:53291776:clu_32466:ENSG00000012660.13, chr6:53276256:53291776:clu_32342:ENSG00000012660.13, chr6:53276256:53291776:clu_2…	7	3	RP1-34L19.1(e), ELOVL5(e), GCM1(e), ELOVL5(s)	Adipose_Visceral_Omentum(e), Brain_Caudate_basal_ganglia(e), Brain_Frontal_Cortex_BA9(e), Brain_Nucleus_accumbens_basal_ganglia(e), Brain_Putamen_basal_ganglia(e), Nerve_Tibial(e), Spleen(e), Artery_Tibial(s), Brain_Cerebellum(s), Brain_Spinal_cord_cervical_c-1(s), Colon_Sigmoid(s), Colon_Transverse(s), Esophagus_Gastroesophageal_Junction(s), Heart_Atrial_Appendage(s), Heart_Left_Ventricle(s), Li…	12	1	GCM1	0	0	NA	0	NA	1	Spleen(e)	3	RP1-34L19.1, ELOVL5, GCM1	1	ELOVL5	NA	0	3	RP1-34L19.1, ELOVL5, GCM1	Spleen(e), Adipose_Visceral_Omentum(e), Brain_Caudate_basal_ganglia(e), Brain_Frontal_Cortex_BA9(e), Brain_Nucleus_accumbens_basal_ganglia(e), Brain_Putamen_basal_ganglia(e), Nerve_Tibial(e), Artery_Tibial(s), Brain_Cerebellum(s), Brain_Spinal_cord_cervical_c-1(s), Colon_Sigmoid(s), Colon_Transverse(s), Esophagus_Gastroesophageal_Junction(s), Heart_Atrial_Appendage(s), Heart_Left_Ventricle(s), Li…	1	GCM1	0	NA
rs6863116	NAFLD	chr5:140727420:A:T	141347853	A	T	0.0945	-0.129176	0.0281657	4.512e-06	141297853	334	28	69	13	PCDHGB6, PCDHGA6, PCDHGB2, PCDHGA10, PCDHGA8, PCDHGC5, HDAC3, PCDHB12, PCDHB8, PCDHB15, PCDHA8, ARAP3, TAF7	14	4	0	0	NA	0	NA	31	13	PCDHGB6(e), PCDHGA6(e), PCDHGB2(e), PCDHGA10(e), PCDHGA8(e), PCDHGC5(e), HDAC3(e), PCDHB12(e), PCDHB8(e), PCDHB15(e), PCDHA8(e), ARAP3(e), TAF7(e)	Adipose_Subcutaneous(e), Adipose_Visceral_Omentum(e), Adrenal_Gland(e), Artery_Aorta(e), Artery_Tibial(e), Brain_Anterior_cingulate_cortex_BA24(e), Brain_Caudate_basal_ganglia(e), Brain_Hippocampus(e), Cells_Cultured_fibroblasts(e), Colon_Transverse(e), Esophagus_Gastroesophageal_Junction(e), Esophagus_Mucosa(e), Esophagus_Muscularis(e), Heart_Left_Ventricle(e), Minor_Salivary_Gland(e), Pancreas(…	854	22	PCDHGA2, PCDHB15, PCDHGB6, DIAPH1, PCDHGA6, PCDHGB2, PCDHGB4, PCDHGB5, PCDHGA10, PCDHGA5, PCDHGB3, PCDHB8, PCDHGC5, PCDHGA12, PCDHGA4, AC005618.6, AC008781.7, PCDHB12, PCDHB14, FCHSD1, WDR55, TAF7	0	0	NA	0	NA	22	Adipose_Subcutaneous(e), Adipose_Visceral_Omentum(e), Adrenal_Gland(e), Artery_Aorta(e), Artery_Tibial(e), Brain_Anterior_cingulate_cortex_BA24(e), Brain_Caudate_basal_ganglia(e), Brain_Cerebellar_Hemisphere(e), Brain_Cerebellum(e), Brain_Cortex(e), Brain_Frontal_Cortex_BA9(e), Brain_Hippocampus(e), Brain_Hypothalamus(e), Brain_Nucleus_accumbens_basal_ganglia(e), Brain_Putamen_basal_ganglia(e), B…	26	PCDHGB6, PCDHGA6, PCDHGB2, PCDHGA10, PCDHGA8, PCDHGC5, HDAC3, PCDHB12, PCDHB8, PCDHB15, PCDHA8, ARAP3, TAF7, PCDHGA2, DIAPH1, PCDHGB4, PCDHGB5, PCDHGA5, PCDHGB3, PCDHGA12, PCDHGA4, AC005618.6, AC008781.7, PCDHB14, FCHSD1, WDR55	0	NA	NA	0	26	PCDHGB6, PCDHGA6, PCDHGB2, PCDHGA10, PCDHGA8, PCDHGC5, HDAC3, PCDHB12, PCDHB8, PCDHB15, PCDHA8, ARAP3, TAF7, PCDHGA2, DIAPH1, PCDHGB4, PCDHGB5, PCDHGA5, PCDHGB3, PCDHGA12, PCDHGA4, AC005618.6, AC008781.7, PCDHB14, FCHSD1, WDR55	Adipose_Subcutaneous(e), Adipose_Visceral_Omentum(e), Adrenal_Gland(e), Artery_Aorta(e), Artery_Tibial(e), Brain_Anterior_cingulate_cortex_BA24(e), Brain_Caudate_basal_ganglia(e), Brain_Cerebellar_Hemisphere(e), Brain_Cerebellum(e), Brain_Cortex(e), Brain_Frontal_Cortex_BA9(e), Brain_Hippocampus(e), Brain_Hypothalamus(e), Brain_Nucleus_accumbens_basal_ganglia(e), Brain_Putamen_basal_ganglia(e), B…	9	PCDHGB6, PCDHGA6, PCDHGB2, PCDHGA10, PCDHGC5, PCDHB12, PCDHB8, PCDHB15, TAF7	0	NA
rs6717858	NAFLD	chr2:165539661:C:T	164683151	T	C	0.6077	0.0761582	0.0161279	2.334e-06	164633151	120	6	47	5	COBLL1, SLC38A11, SNORA70F, SCN2A, AC013463.2	143	1	11	1	COBLL1	6	chr2:164700756:164704444:clu_48966:ENSG00000082438.15, chr2:164703220:164704444:clu_39738:ENSG00000082438.15, chr2:164700756:164704444:clu_41423:ENSG00000082438.15, chr2:164700756:164704444:clu_50900:ENSG00000082438.15, chr2:164700756:164704444:clu_46132:ENSG00000082438.15, chr2:164686032:164692221:clu_39780:ENSG00000082438.15	6	5	COBLL1(e), SLC38A11(e), SNORA70F(e), SCN2A(e), AC013463.2(e), COBLL1(s)	Adipose_Subcutaneous(e), Adipose_Visceral_Omentum(e), Artery_Tibial(e), Brain_Cerebellum(e), Brain_Cortex(e), Breast_Mammary_Tissue(e), Lung(e), Muscle_Skeletal(e), Nerve_Tibial(e), Testis(e), Thyroid(e), Adipose_Visceral_Omentum(s), Adrenal_Gland(s), Artery_Coronary(s), Breast_Mammary_Tissue(s), Esophagus_Muscularis(s), Heart_Left_Ventricle(s)	159	6	SLC38A11, COBLL1, GRB14, SNORA70F, AC013463.2, SCN2A	0	0	NA	0	NA	6	Adipose_Subcutaneous(e), Adipose_Visceral_Omentum(e), Artery_Tibial(e), Brain_Cerebellum(e), Brain_Cortex(e), Breast_Mammary_Tissue(e), Esophagus_Muscularis(e), Lung(e), Muscle_Skeletal(e), Nerve_Tibial(e), Testis(e), Thyroid(e)	6	COBLL1, SLC38A11, SNORA70F, SCN2A, AC013463.2, GRB14	1	COBLL1	NA	0	6	COBLL1, SLC38A11, SNORA70F, SCN2A, AC013463.2, GRB14	Adipose_Subcutaneous(e), Adipose_Visceral_Omentum(e), Artery_Tibial(e), Brain_Cerebellum(e), Brain_Cortex(e), Breast_Mammary_Tissue(e), Esophagus_Muscularis(e), Lung(e), Muscle_Skeletal(e), Nerve_Tibial(e), Testis(e), Thyroid(e), Adipose_Visceral_Omentum(s), Adrenal_Gland(s), Artery_Coronary(s), Breast_Mammary_Tissue(s), Esophagus_Muscularis(s), Heart_Left_Ventricle(s)	5	COBLL1, SLC38A11, SNORA70F, SCN2A, AC013463.2	0	NA
rs59784973	NAFLD	chr5:134353793:T:TGCTC	135018103	T	TGCTC	0.0616	0.217073	0.0468747	3.64e-06	134968103	302	7	0	0	NA	222	6	2	1	SAR1B	2	chr5:134624037:134632728:clu_39038:ENSG00000152700.13, chr5:134624037:134632728:clu_40613:ENSG00000152700.13	7	1	SAR1B(s)	Adipose_Visceral_Omentum(s), Breast_Mammary_Tissue(s)	0	0	NA	0	0	NA	0	NA	0	NA	0	NA	1	SAR1B	NA	0	1	SAR1B	Adipose_Visceral_Omentum(s), Breast_Mammary_Tissue(s)	0	NA	0	NA
rs57520379	NAFLD	chr22:34212652:C:CGGAT	33816665	CGGAT	C	0.3578	-0.101189	0.0212395	1.896e-06	33766665	64	1	6	1	LARGE1	44	2	1	1	LARGE-AS1	1	chr22:33725756:33727491:clu_49985:ENSG00000224973.5	2	2	LARGE1(e), LARGE-AS1(s)	Artery_Aorta(e), Artery_Tibial(e), Lung(e), Testis(s)	0	0	NA	27	1	LARGE-AS1	1	chr22:33725756:33727491:clu_49985:ENSG00000224973.5	1	Testis(s)	1	LARGE1	1	LARGE-AS1	chr22:33725756:33727491:clu_49985:ENSG00000224973.5, chr22:33725756:33727491:clu_49985:ENSG00000224973.5, chr22:33725756:33727491:clu_49985:ENSG00000224973.5, chr22:33725756:33727491:clu_49985:ENSG00000224973.5, chr22:33725756:33727491:clu_49985:ENSG00000224973.5, chr22:33725756:33727491:clu_49985:ENSG00000224973.5, chr22:33725756:33727491:clu_49985:ENSG00000224973.5, chr22:33725756:33727491:clu_…	27	2	LARGE1, LARGE-AS1	Testis(s), Artery_Aorta(e), Artery_Tibial(e), Lung(e)	0	NA	1	LARGE-AS1
rs57292959	NAFLD	chr16:53799279:G:T	53765367	T	G	0.4244	0.0757526	0.0157277	1.461e-06	53715367	61	6	8	3	FTO, IRX3, RP11-434E6.4	62	1	1	1	RPGRIP1L	1	chr16:53637854:53641033:clu_18713:ENSG00000103494.12	6	4	FTO(e), IRX3(e), RP11-434E6.4(e), RPGRIP1L(s)	Esophagus_Gastroesophageal_Junction(e), Muscle_Skeletal(e), Pancreas(e), Nerve_Tibial(s)	38	2	FTO, IRX3	0	0	NA	0	NA	2	Esophagus_Gastroesophageal_Junction(e), Muscle_Skeletal(e), Pancreas(e)	3	FTO, IRX3, RP11-434E6.4	1	RPGRIP1L	NA	0	4	FTO, IRX3, RP11-434E6.4, RPGRIP1L	Esophagus_Gastroesophageal_Junction(e), Muscle_Skeletal(e), Pancreas(e), Nerve_Tibial(s)	2	FTO, IRX3	0	NA
rs530376562	NAFLD	chr10:89508821:G:T	87749064	T	G	0.9877	-0.43204	0.0945773	4.921e-06	87699064	306	7	7	3	PAPSS2, RP11-359E3.4, NUTM2A-AS1	161	3	0	0	NA	0	NA	7	3	PAPSS2(e), RP11-359E3.4(e), NUTM2A-AS1(e)	Adipose_Visceral_Omentum(e), Artery_Tibial(e), Colon_Sigmoid(e), Whole_Blood(e)	5	1	RP11-359E3.4	0	0	NA	0	NA	1	Colon_Sigmoid(e)	3	PAPSS2, RP11-359E3.4, NUTM2A-AS1	0	NA	NA	0	3	PAPSS2, RP11-359E3.4, NUTM2A-AS1	Colon_Sigmoid(e), Adipose_Visceral_Omentum(e), Artery_Tibial(e), Whole_Blood(e)	1	RP11-359E3.4	0	NA
rs4684847	NAFLD	chr3:12386337:C:T	12344838	T	C	0.1456	-0.114305	0.0232748	9.057e-07	12294838	120	5	14	3	TIMP4, PPARG, SYN2	63	1	2	1	PPARG	1	chr3:12351674:12379704:clu_46242:ENSG00000132170.19	5	3	TIMP4(e), PPARG(e), SYN2(e), PPARG(s)	Adipose_Visceral_Omentum(e), Esophagus_Gastroesophageal_Junction(e), Esophagus_Mucosa(e), Esophagus_Muscularis(e), Heart_Left_Ventricle(e), Lung(s)	106	3	TIMP4, PPARG, SYN2	16	1	PPARG	1	chr3:12351674:12379704:clu_46242:ENSG00000132170.19	3	Adipose_Visceral_Omentum(e), Cells_EBV-transformed_lymphocytes(e), Esophagus_Gastroesophageal_Junction(e), Esophagus_Mucosa(e), Esophagus_Muscularis(e), Heart_Atrial_Appendage(e), Heart_Left_Ventricle(e), Muscle_Skeletal(e), Lung(s)	3	TIMP4, PPARG, SYN2	1	PPARG	chr3:12351674:12379704:clu_46242:ENSG00000132170.19, chr3:12351674:12379704:clu_46242:ENSG00000132170.19, chr3:12351674:12379704:clu_46242:ENSG00000132170.19, chr3:12351674:12379704:clu_46242:ENSG00000132170.19, chr3:12351674:12379704:clu_46242:ENSG00000132170.19, chr3:12351674:12379704:clu_46242:ENSG00000132170.19, chr3:12351674:12379704:clu_46242:ENSG00000132170.19, chr3:12351674:12379704:clu_4…	16	3	TIMP4, PPARG, SYN2	Adipose_Visceral_Omentum(e), Cells_EBV-transformed_lymphocytes(e), Esophagus_Gastroesophageal_Junction(e), Esophagus_Mucosa(e), Esophagus_Muscularis(e), Heart_Atrial_Appendage(e), Heart_Left_Ventricle(e), Muscle_Skeletal(e), Lung(s)	3	TIMP4, PPARG, SYN2	1	PPARG
rs429358	NAFLD	chr19:45411941:C:T	44908684	T	C	0.8318	0.163072	0.0220434	1.385e-13	44858684	309	17	20	5	NECTIN2, APOC1P1, CTB-129P6.4, APOE, APOC1	44	4	6	3	TOMM40, APOE, NECTIN2	4	chr19:44892460:44892837:clu_21653:ENSG00000130204.12, chr19:44892460:44892837:clu_22653:ENSG00000130204.12, chr19:44905923:44906602:clu_20794:ENSG00000130203.9, chr19:44874478:44878553:clu_21102:ENSG00000130202.9	17	6	NECTIN2(e), APOC1P1(e), CTB-129P6.4(e), APOE(e), APOC1(e), TOMM40(s), APOE(s), NECTIN2(s)	Artery_Tibial(e), Brain_Nucleus_accumbens_basal_ganglia(e), Cells_Cultured_fibroblasts(e), Esophagus_Mucosa(e), Esophagus_Muscularis(e), Muscle_Skeletal(e), Pituitary(e), Skin_Not_Sun_Exposed_Suprapubic(e), Brain_Cerebellar_Hemisphere(s), Brain_Cerebellum(s), Brain_Nucleus_accumbens_basal_ganglia(s), Whole_Blood(s)	45	7	CTB-171A8.1, APOC1, NECTIN2, CTB-129P6.4, TOMM40, BCAM, APOE	6	2	TOMM40, APOE	3	chr19:44892460:44892837:clu_21653:ENSG00000130204.12, chr19:44892460:44892837:clu_22653:ENSG00000130204.12, chr19:44905923:44906602:clu_20794:ENSG00000130203.9	7	Adipose_Subcutaneous(e), Adrenal_Gland(e), Esophagus_Mucosa(e), Esophagus_Muscularis(e), Nerve_Tibial(e), Pancreas(e), Skin_Not_Sun_Exposed_Suprapubic(e), Skin_Sun_Exposed_Lower_leg(e), Thyroid(e), Brain_Cerebellar_Hemisphere(s), Brain_Cerebellum(s), Brain_Nucleus_accumbens_basal_ganglia(s)	8	NECTIN2, APOC1P1, CTB-129P6.4, APOE, APOC1, CTB-171A8.1, TOMM40, BCAM	3	TOMM40, APOE, NECTIN2	chr19:44892460:44892837:clu_21653:ENSG00000130204.12, chr19:44892460:44892837:clu_21653:ENSG00000130204.12, chr19:44892460:44892837:clu_21653:ENSG00000130204.12, chr19:44892460:44892837:clu_22653:ENSG00000130204.12, chr19:44892460:44892837:clu_22653:ENSG00000130204.12, chr19:44905923:44906602:clu_20794:ENSG00000130203.9	6	8	NECTIN2, APOC1P1, CTB-129P6.4, APOE, APOC1, CTB-171A8.1, TOMM40, BCAM	Adipose_Subcutaneous(e), Adrenal_Gland(e), Esophagus_Mucosa(e), Esophagus_Muscularis(e), Nerve_Tibial(e), Pancreas(e), Skin_Not_Sun_Exposed_Suprapubic(e), Skin_Sun_Exposed_Lower_leg(e), Thyroid(e), Brain_Cerebellar_Hemisphere(s), Brain_Cerebellum(s), Brain_Nucleus_accumbens_basal_ganglia(s), Artery_Tibial(e), Brain_Nucleus_accumbens_basal_ganglia(e), Cells_Cultured_fibroblasts(e), Muscle_Skeletal…	4	NECTIN2, CTB-129P6.4, APOE, APOC1	2	TOMM40, APOE
rs3747207	NAFLD	chr22:44324855:A:G	43928975	A	G	0.2201	0.413354	0.0171358	1.46e-128	43878975	161	6	26	4	SAMM50, SULT4A1, EFCAB6, PNPLA3	123	3	5	2	SAMM50, PNPLA3	4	chr22:43964553:43968731:clu_27103:ENSG00000100347.14, chr22:43968818:43972236:clu_26685:ENSG00000100347.14, chr22:43964553:43968731:clu_27291:ENSG00000100347.14, chr22:43939453:43939993:clu_30218:ENSG00000100344.10	6	4	SAMM50(e), SULT4A1(e), EFCAB6(e), PNPLA3(e), SAMM50(s), PNPLA3(s)	Artery_Coronary(e), Brain_Caudate_basal_ganglia(e), Brain_Cerebellum(e), Colon_Sigmoid(e), Esophagus_Gastroesophageal_Junction(e), Heart_Left_Ventricle(e), Liver(e), Ovary(e), Prostate(e), Skin_Not_Sun_Exposed_Suprapubic(e), Skin_Sun_Exposed_Lower_leg(e), Spleen(e), Stomach(e), Testis(e), Artery_Tibial(s), Colon_Sigmoid(s), Prostate(s), Skin_Sun_Exposed_Lower_leg(s)	92	5	SAMM50, PNPLA3, EFCAB6, PNPLA5, SULT4A1	12	2	SAMM50, PNPLA3	5	chr22:43964553:43968731:clu_26197:ENSG00000100347.14, chr22:43968818:43972236:clu_26685:ENSG00000100347.14, chr22:43964553:43968731:clu_27291:ENSG00000100347.14, chr22:43939453:43939993:clu_30218:ENSG00000100344.10, chr22:43968818:43972236:clu_50757:ENSG00000100347.14	5	Artery_Coronary(e), Brain_Cerebellum(e), Brain_Frontal_Cortex_BA9(e), Brain_Nucleus_accumbens_basal_ganglia(e), Colon_Sigmoid(e), Heart_Atrial_Appendage(e), Heart_Left_Ventricle(e), Liver(e), Lung(e), Ovary(e), Prostate(e), Skin_Not_Sun_Exposed_Suprapubic(e), Skin_Sun_Exposed_Lower_leg(e), Spleen(e), Stomach(e), Testis(e), Artery_Aorta(s), Colon_Sigmoid(s), Prostate(s), Skin_Sun_Exposed_Lower_leg…	5	SAMM50, SULT4A1, EFCAB6, PNPLA3, PNPLA5	2	SAMM50, PNPLA3	chr22:43964553:43968731:clu_26197:ENSG00000100347.14, chr22:43968818:43972236:clu_26685:ENSG00000100347.14, chr22:43968818:43972236:clu_26685:ENSG00000100347.14, chr22:43964553:43968731:clu_27291:ENSG00000100347.14, chr22:43964553:43968731:clu_27291:ENSG00000100347.14, chr22:43939453:43939993:clu_30218:ENSG00000100344.10, chr22:43939453:43939993:clu_30218:ENSG00000100344.10, chr22:43968818:439722…	8	5	SAMM50, SULT4A1, EFCAB6, PNPLA3, PNPLA5	Artery_Coronary(e), Brain_Cerebellum(e), Brain_Frontal_Cortex_BA9(e), Brain_Nucleus_accumbens_basal_ganglia(e), Colon_Sigmoid(e), Heart_Atrial_Appendage(e), Heart_Left_Ventricle(e), Liver(e), Lung(e), Ovary(e), Prostate(e), Skin_Not_Sun_Exposed_Suprapubic(e), Skin_Sun_Exposed_Lower_leg(e), Spleen(e), Stomach(e), Testis(e), Artery_Aorta(s), Colon_Sigmoid(s), Prostate(s), Skin_Sun_Exposed_Lower_leg…	4	SAMM50, SULT4A1, EFCAB6, PNPLA3	2	SAMM50, PNPLA3
rs3215528	NAFLD	chr22:43961638:G:GA	43565758	G	GA	0.0398	0.292906	0.0562568	1.923e-07	43515758	212	5	7	1	EFCAB6	21	1	0	0	NA	0	NA	5	1	EFCAB6(e)	Adipose_Subcutaneous(e), Breast_Mammary_Tissue(e), Colon_Sigmoid(e), Skin_Not_Sun_Exposed_Suprapubic(e)	123	1	EFCAB6	0	0	NA	0	NA	1	Colon_Sigmoid(e), Esophagus_Gastroesophageal_Junction(e), Muscle_Skeletal(e), Nerve_Tibial(e), Skin_Not_Sun_Exposed_Suprapubic(e)	1	EFCAB6	0	NA	NA	0	1	EFCAB6	Colon_Sigmoid(e), Esophagus_Gastroesophageal_Junction(e), Muscle_Skeletal(e), Nerve_Tibial(e), Skin_Not_Sun_Exposed_Suprapubic(e), Adipose_Subcutaneous(e), Breast_Mammary_Tissue(e)	1	EFCAB6	0	NA
rs2862954	NAFLD	chr10:101912064:C:T	100152307	T	C	0.5461	0.0975315	0.0158513	7.608e-10	100102307	227	6	10	3	CWF19L1, PHBP9, BLOC1S2	51	7	11	7	CHUK, SLC25A28, RP11-483F11.7, CPN1, PKD2L1, BLOC1S2, DNMBP	7	chr10:100194521:100199971:clu_10910:ENSG00000213341.10, chr10:99613924:99620045:clu_9339:ENSG00000155287.10, chr10:99613924:99620045:clu_9339:ENSG00000229278.1, chr10:100065412:100069714:clu_8046:ENSG00000120054.11, chr10:100290138:100291301:clu_10054:ENSG00000107593.16, chr10:100275493:100280124:clu_12477:ENSG00000196072.11, chr10:99909146:99955214:clu_12458:ENSG00000107554.16	11	9	CWF19L1(e), PHBP9(e), BLOC1S2(e), CHUK(s), SLC25A28(s), RP11-483F11.7(s), CPN1(s), PKD2L1(s), BLOC1S2(s), DNMBP(s)	Colon_Sigmoid(e), Esophagus_Gastroesophageal_Junction(e), Kidney_Cortex(e), Small_Intestine_Terminal_Ileum(e), Uterus(e), Artery_Tibial(s), Brain_Cortex(s), Liver(s), Spleen(s), Thyroid(s)	1258	10	DNMBP, CWF19L1, PHBP9, BLOC1S2, PKD2L1, ERLIN1, SEC31B, CPN1, COX15, TPM4P1	142	8	BLOC1S2, CHUK, SLC25A28, RP11-483F11.7, CPN1, PKD2L1, CWF19L1, DNMBP	14	chr10:100275493:100280124:clu_11884:ENSG00000196072.11, chr10:100194521:100199971:clu_10910:ENSG00000213341.10, chr10:99613924:99620045:clu_9339:ENSG00000155287.10, chr10:99613924:99620045:clu_9339:ENSG00000229278.1, chr10:100065412:100069714:clu_8046:ENSG00000120054.11, chr10:100290138:100291301:clu_12378:ENSG00000107593.16, chr10:100275493:100280124:clu_12374:ENSG00000196072.11, chr10:100275493…	13	Adipose_Subcutaneous(e), Adipose_Visceral_Omentum(e), Adrenal_Gland(e), Artery_Aorta(e), Artery_Coronary(e), Artery_Tibial(e), Brain_Amygdala(e), Brain_Anterior_cingulate_cortex_BA24(e), Brain_Caudate_basal_ganglia(e), Brain_Cerebellar_Hemisphere(e), Brain_Cerebellum(e), Brain_Cortex(e), Brain_Frontal_Cortex_BA9(e), Brain_Hippocampus(e), Brain_Hypothalamus(e), Brain_Nucleus_accumbens_basal_gangli…	10	CWF19L1, PHBP9, BLOC1S2, DNMBP, PKD2L1, ERLIN1, SEC31B, CPN1, COX15, TPM4P1	8	CHUK, SLC25A28, RP11-483F11.7, CPN1, PKD2L1, BLOC1S2, DNMBP, CWF19L1	chr10:100275493:100280124:clu_11884:ENSG00000196072.11, chr10:100194521:100199971:clu_10910:ENSG00000213341.10, chr10:100194521:100199971:clu_10910:ENSG00000213341.10, chr10:100194521:100199971:clu_10910:ENSG00000213341.10, chr10:100194521:100199971:clu_10910:ENSG00000213341.10, chr10:100194521:100199971:clu_10910:ENSG00000213341.10, chr10:100194521:100199971:clu_10910:ENSG00000213341.10, chr10:1…	110	13	CWF19L1, PHBP9, BLOC1S2, DNMBP, PKD2L1, ERLIN1, SEC31B, CPN1, COX15, TPM4P1, CHUK, SLC25A28, RP11-483F11.7	Adipose_Subcutaneous(e), Adipose_Visceral_Omentum(e), Adrenal_Gland(e), Artery_Aorta(e), Artery_Coronary(e), Artery_Tibial(e), Brain_Amygdala(e), Brain_Anterior_cingulate_cortex_BA24(e), Brain_Caudate_basal_ganglia(e), Brain_Cerebellar_Hemisphere(e), Brain_Cerebellum(e), Brain_Cortex(e), Brain_Frontal_Cortex_BA9(e), Brain_Hippocampus(e), Brain_Hypothalamus(e), Brain_Nucleus_accumbens_basal_gangli…	3	CWF19L1, PHBP9, BLOC1S2	7	CHUK, SLC25A28, RP11-483F11.7, CPN1, PKD2L1, BLOC1S2, DNMBP
rs2792735	NAFLD	chr10:113921825:A:G	112162067	A	G	0.4529	-0.104795	0.0167849	4.282e-10	112112067	55	2	12	1	GPAM	6	1	0	0	NA	0	NA	2	1	GPAM(e)	Artery_Tibial(e), Brain_Cerebellar_Hemisphere(e), Brain_Cerebellum(e), Esophagus_Gastroesophageal_Junction(e), Muscle_Skeletal(e)	54	1	GPAM	0	0	NA	0	NA	1	Artery_Aorta(e), Artery_Tibial(e), Brain_Cerebellar_Hemisphere(e), Brain_Cerebellum(e), Esophagus_Gastroesophageal_Junction(e), Muscle_Skeletal(e)	1	GPAM	0	NA	NA	0	1	GPAM	Artery_Aorta(e), Artery_Tibial(e), Brain_Cerebellar_Hemisphere(e), Brain_Cerebellum(e), Esophagus_Gastroesophageal_Junction(e), Muscle_Skeletal(e)	1	GPAM	0	NA
rs2763188	NAFLD	chr9:117141480:C:T	114379200	T	C	0.2667	0.0937372	0.0174033	7.197e-08	114329200	267	7	26	3	WHRN, AKNA, ORM1	205	4	9	4	AKNA, WHRN, ORM2, ORM1	4	chr9:114337306:114341533:clu_63182:ENSG00000106948.16, chr9:114404077:114406355:clu_61343:ENSG00000095397.13, chr9:114324088:114324790:clu_53385:ENSG00000228278.3, chr9:114324088:114324790:clu_53385:ENSG00000229314.5	7	4	WHRN(e), AKNA(e), ORM1(e), AKNA(s), WHRN(s), ORM2(s), ORM1(s)	Artery_Tibial(e), Brain_Cortex(e), Brain_Spinal_cord_cervical_c-1(e), Breast_Mammary_Tissue(e), Cells_Cultured_fibroblasts(e), Colon_Sigmoid(e), Colon_Transverse(e), Esophagus_Gastroesophageal_Junction(e), Esophagus_Muscularis(e), Heart_Atrial_Appendage(e), Heart_Left_Ventricle(e), Muscle_Skeletal(e), Nerve_Tibial(e), Pancreas(e), Prostate(e), Skin_Not_Sun_Exposed_Suprapubic(e), Stomach(e), Lung(…	356	7	WHRN, AKNA, RP11-9M16.2, COL27A1, 1-Dec, ORM2, ORM1	0	0	NA	0	NA	7	Adipose_Subcutaneous(e), Artery_Tibial(e), Brain_Caudate_basal_ganglia(e), Brain_Cerebellar_Hemisphere(e), Brain_Cerebellum(e), Brain_Cortex(e), Brain_Hippocampus(e), Brain_Putamen_basal_ganglia(e), Brain_Spinal_cord_cervical_c-1(e), Cells_Cultured_fibroblasts(e), Colon_Sigmoid(e), Colon_Transverse(e), Esophagus_Gastroesophageal_Junction(e), Esophagus_Mucosa(e), Esophagus_Muscularis(e), Heart_Atr…	7	WHRN, AKNA, ORM1, RP11-9M16.2, COL27A1, 1-Dec, ORM2	4	AKNA, WHRN, ORM2, ORM1	NA	0	7	WHRN, AKNA, ORM1, RP11-9M16.2, COL27A1, 1-Dec, ORM2	Adipose_Subcutaneous(e), Artery_Tibial(e), Brain_Caudate_basal_ganglia(e), Brain_Cerebellar_Hemisphere(e), Brain_Cerebellum(e), Brain_Cortex(e), Brain_Hippocampus(e), Brain_Putamen_basal_ganglia(e), Brain_Spinal_cord_cervical_c-1(e), Cells_Cultured_fibroblasts(e), Colon_Sigmoid(e), Colon_Transverse(e), Esophagus_Gastroesophageal_Junction(e), Esophagus_Mucosa(e), Esophagus_Muscularis(e), Heart_Atr…	3	WHRN, AKNA, ORM1	0	NA
rs2745359	NAFLD	chr6:127381956:C:T	127060811	T	C	0.9166	-0.199703	0.041272	1.307e-06	127010811	13	3	5	3	CENPW, RSPO3, RNF146	0	0	0	0	NA	0	NA	3	3	CENPW(e), RSPO3(e), RNF146(e)	Artery_Tibial(e), Muscle_Skeletal(e)	7	1	RSPO3	0	0	NA	0	NA	1	Artery_Tibial(e)	3	CENPW, RSPO3, RNF146	0	NA	NA	0	3	CENPW, RSPO3, RNF146	Artery_Tibial(e), Muscle_Skeletal(e)	1	RSPO3	0	NA
rs2642442	NAFLD	chr1:220973563:C:T	220800221	T	C	0.4804	0.121039	0.017324	2.812e-12	220750221	523	9	39	6	LINC01352, RP11-295M18.6, HLX-AS1, C1orf115, MARC1, MARC2	311	4	12	4	HLX-AS1, HLX, MARC1, MARC2	7	chr1:220871691:220879849:clu_55839:ENSG00000257551.1, chr1:220880449:220881194:clu_45660:ENSG00000136630.12, chr1:220880449:220881194:clu_45660:ENSG00000186205.12, chr1:220833192:220879849:clu_60871:ENSG00000257551.1, chr1:220833192:220879849:clu_51040:ENSG00000257551.1, chr1:220770556:220780018:clu_61408:ENSG00000117791.15, chr1:220871691:220879849:clu_43010:ENSG00000257551.1	9	7	LINC01352(e), RP11-295M18.6(e), HLX-AS1(e), C1orf115(e), MARC1(e), MARC2(e), HLX-AS1(s), HLX(s), MARC1(s), MARC2(s)	Brain_Anterior_cingulate_cortex_BA24(e), Brain_Cortex(e), Brain_Frontal_Cortex_BA9(e), Brain_Hippocampus(e), Brain_Hypothalamus(e), Brain_Nucleus_accumbens_basal_ganglia(e), Brain_Spinal_cord_cervical_c-1(e), Brain_Substantia_nigra(e), Cells_EBV-transformed_lymphocytes(e), Colon_Transverse(e), Heart_Left_Ventricle(e), Spleen(e), Testis(e), Vagina(e), Colon_Transverse(s), Heart_Left_Ventricle(s), …	268	8	LINC01352, RNU6ATAC35P, RP11-295M18.6, HLX-AS1, MARC1, HLX, C1orf115, MARC2	260	3	MARC1, HLX-AS1, HLX	17	chr1:220794355:220796643:clu_57552:ENSG00000186205.12, chr1:220833192:220879849:clu_57556:ENSG00000257551.1, chr1:220833192:220879849:clu_56042:ENSG00000257551.1, chr1:220833192:220879849:clu_53031:ENSG00000257551.1, chr1:220833192:220879849:clu_40126:ENSG00000257551.1, chr1:220833192:220879849:clu_58261:ENSG00000257551.1, chr1:220833192:220879849:clu_46179:ENSG00000257551.1, chr1:220833192:22087…	8	Adipose_Subcutaneous(e), Adipose_Visceral_Omentum(e), Artery_Aorta(e), Artery_Coronary(e), Brain_Caudate_basal_ganglia(e), Brain_Cerebellar_Hemisphere(e), Brain_Hippocampus(e), Breast_Mammary_Tissue(e), Cells_Cultured_fibroblasts(e), Colon_Transverse(e), Esophagus_Mucosa(e), Heart_Atrial_Appendage(e), Heart_Left_Ventricle(e), Liver(e), Muscle_Skeletal(e), Ovary(e), Spleen(e), Testis(e), Thyroid(e…	8	LINC01352, RP11-295M18.6, HLX-AS1, C1orf115, MARC1, MARC2, RNU6ATAC35P, HLX	4	HLX-AS1, HLX, MARC1, MARC2	chr1:220794355:220796643:clu_57552:ENSG00000186205.12, chr1:220833192:220879849:clu_57556:ENSG00000257551.1, chr1:220833192:220879849:clu_56042:ENSG00000257551.1, chr1:220833192:220879849:clu_53031:ENSG00000257551.1, chr1:220833192:220879849:clu_40126:ENSG00000257551.1, chr1:220833192:220879849:clu_58261:ENSG00000257551.1, chr1:220833192:220879849:clu_46179:ENSG00000257551.1, chr1:220833192:22087…	87	8	LINC01352, RP11-295M18.6, HLX-AS1, C1orf115, MARC1, MARC2, RNU6ATAC35P, HLX	Adipose_Subcutaneous(e), Adipose_Visceral_Omentum(e), Artery_Aorta(e), Artery_Coronary(e), Brain_Caudate_basal_ganglia(e), Brain_Cerebellar_Hemisphere(e), Brain_Hippocampus(e), Breast_Mammary_Tissue(e), Cells_Cultured_fibroblasts(e), Colon_Transverse(e), Esophagus_Mucosa(e), Heart_Atrial_Appendage(e), Heart_Left_Ventricle(e), Liver(e), Muscle_Skeletal(e), Ovary(e), Spleen(e), Testis(e), Thyroid(e…	6	LINC01352, RP11-295M18.6, HLX-AS1, C1orf115, MARC1, MARC2	3	HLX-AS1, HLX, MARC1
rs2317247	NAFLD	chr3:56795220:A:C	56761192	A	C	0.4695	-0.0737908	0.0159705	3.829e-06	56711192	212	5	96	3	FAM208A, CCDC66, ERC2	130	1	113	1	CCDC66	32	chr3:56564125:56566594:clu_45249:ENSG00000180376.16, chr3:56564125:56566594:clu_43981:ENSG00000180376.16, chr3:56564125:56566594:clu_35793:ENSG00000180376.16, chr3:56564125:56566594:clu_39935:ENSG00000180376.16, chr3:56564125:56566594:clu_37344:ENSG00000180376.16, chr3:56564125:56566594:clu_41663:ENSG00000180376.16, chr3:56564125:56566594:clu_45716:ENSG00000180376.16, chr3:56564125:56566594:clu_3…	5	3	FAM208A(e), CCDC66(e), ERC2(e), CCDC66(s)	Adipose_Subcutaneous(e), Adipose_Visceral_Omentum(e), Artery_Aorta(e), Artery_Tibial(e), Brain_Caudate_basal_ganglia(e), Brain_Cerebellar_Hemisphere(e), Brain_Cerebellum(e), Brain_Cortex(e), Brain_Frontal_Cortex_BA9(e), Brain_Hippocampus(e), Brain_Hypothalamus(e), Brain_Nucleus_accumbens_basal_ganglia(e), Brain_Putamen_basal_ganglia(e), Breast_Mammary_Tissue(e), Cells_Cultured_fibroblasts(e), Col…	257	4	FAM208A, CCDC66, ERC2, ARF4	160	1	CCDC66	32	chr3:56564125:56566594:clu_45249:ENSG00000180376.16, chr3:56564125:56566594:clu_43981:ENSG00000180376.16, chr3:56564125:56566594:clu_35793:ENSG00000180376.16, chr3:56564125:56566594:clu_39935:ENSG00000180376.16, chr3:56564125:56566594:clu_37344:ENSG00000180376.16, chr3:56564125:56566594:clu_41663:ENSG00000180376.16, chr3:56564125:56566594:clu_45716:ENSG00000180376.16, chr3:56564125:56566594:clu_3…	4	Adipose_Subcutaneous(e), Adipose_Visceral_Omentum(e), Artery_Aorta(e), Artery_Tibial(e), Brain_Caudate_basal_ganglia(e), Brain_Cerebellar_Hemisphere(e), Brain_Cerebellum(e), Brain_Cortex(e), Brain_Frontal_Cortex_BA9(e), Brain_Hippocampus(e), Brain_Hypothalamus(e), Brain_Nucleus_accumbens_basal_ganglia(e), Brain_Putamen_basal_ganglia(e), Breast_Mammary_Tissue(e), Cells_Cultured_fibroblasts(e), Col…	4	FAM208A, CCDC66, ERC2, ARF4	1	CCDC66	chr3:56564125:56566594:clu_45249:ENSG00000180376.16, chr3:56564125:56566594:clu_45249:ENSG00000180376.16, chr3:56564125:56566594:clu_45249:ENSG00000180376.16, chr3:56564125:56566594:clu_43981:ENSG00000180376.16, chr3:56564125:56566594:clu_43981:ENSG00000180376.16, chr3:56564125:56566594:clu_43981:ENSG00000180376.16, chr3:56564125:56566594:clu_43981:ENSG00000180376.16, chr3:56564125:56566594:clu_4…	160	4	FAM208A, CCDC66, ERC2, ARF4	Adipose_Subcutaneous(e), Adipose_Visceral_Omentum(e), Artery_Aorta(e), Artery_Tibial(e), Brain_Caudate_basal_ganglia(e), Brain_Cerebellar_Hemisphere(e), Brain_Cerebellum(e), Brain_Cortex(e), Brain_Frontal_Cortex_BA9(e), Brain_Hippocampus(e), Brain_Hypothalamus(e), Brain_Nucleus_accumbens_basal_ganglia(e), Brain_Putamen_basal_ganglia(e), Breast_Mammary_Tissue(e), Cells_Cultured_fibroblasts(e), Col…	3	FAM208A, CCDC66, ERC2	1	CCDC66
rs2302918	NAFLD	chr7:66000932:A:G	66535945	A	G	0.4679	-0.082372	0.0157928	1.83e-07	66485945	1615	29	483	25	GUSB, GTF2IP5, RP4-756H11.3, GS1-124K5.4, RP11-458F8.4, INTS4P2, KCTD7, TMEM248, LINC00174, TYW1, GS1-124K5.2, GTF2IP23, RP13-254B10.1, CRCP, GS1-124K5.7, GTF2IP9, GS1-124K5.12, LINC01372, VKORC1L1, RP5-1132H15.3, ASL, SKP1P1, RP11-479O9.4, RABGEF1, RP11-458F8.1	1078	16	710	14	RABGEF1, GUSB, LINC00174, RP4-756H11.3, GS1-124K5.12, GS1-124K5.2, RP11-479O9.4, RP5-1132H15.3, INTS4P2, TPST1, CRCP, TYW1, GTF2IP5, GS1-124K5.8	111	chr7:66654626:66666114:clu_33269:ENSG00000154710.16, chr7:65976202:65980224:clu_33245:ENSG00000169919.16, chr7:66390250:66395879:clu_33256:ENSG00000179406.7, chr7:66654626:66666114:clu_33269:ENSG00000226824.6, chr7:66560675:66573385:clu_33267:ENSG00000229180.6, chr7:66450236:66479009:clu_33260:ENSG00000230189.7, chr7:65763506:65770467:clu_33226:ENSG00000272693.3, chr7:66654626:66666114:clu_29476:…	30	27	GUSB(e), GTF2IP5(e), RP4-756H11.3(e), GS1-124K5.4(e), RP11-458F8.4(e), INTS4P2(e), KCTD7(e), TMEM248(e), LINC00174(e), TYW1(e), GS1-124K5.2(e), GTF2IP23(e), RP13-254B10.1(e), CRCP(e), GS1-124K5.7(e), GTF2IP9(e), GS1-124K5.12(e), LINC01372(e), VKORC1L1(e), RP5-1132H15.3(e), ASL(e), SKP1P1(e), RP11-479O9.4(e), RABGEF1(e), RP11-458F8.1(e), RABGEF1(s), GUSB(s), LINC00174(s), RP4-756H11.3(s), GS1-124K…	Artery_Aorta(e), Artery_Coronary(e), Brain_Hypothalamus(e), Brain_Spinal_cord_cervical_c-1(e), Cells_Cultured_fibroblasts(e), Kidney_Cortex(e), Lung(e), Muscle_Skeletal(e), Pancreas(e), Skin_Not_Sun_Exposed_Suprapubic(e), Small_Intestine_Terminal_Ileum(e), Testis(e), Thyroid(e), Uterus(e), Vagina(e), Adipose_Subcutaneous(s), Artery_Aorta(s), Artery_Coronary(s), Brain_Amygdala(s), Brain_Anterior_c…	6968	33	GTF2IP5, KCTD7, TPST1, GS1-124K5.4, RP4-756H11.3, GUSB, RP11-458F8.4, RP13-254B10.1, LINC00174, GTF2IP23, RP11-458F8.1, RP11-479O9.4, CCT6P1, GS1-124K5.12, RABGEF1, CRCP, INTS4P2, STAG3L4, RP11-166O4.6, GS1-124K5.2, ASL, LINC01372, TYW1, GS1-124K5.7, GTF2IP9, TMEM248, VKORC1L1, SKP1P1, GS1-124K5.8, RP5-1132H15.3, GS1-124K5.10, GS1-124K5.9, GS1-124K5.13	4158	16	RP4-756H11.3, GS1-124K5.2, LINC00174, GUSB, GS1-124K5.12, RABGEF1, RP11-479O9.4, CRCP, TYW1, RP5-1132H15.3, INTS4P2, ASL, TPST1, STAG3L4, GS1-124K5.8, GTF2IP5	206	chr7:66654626:66666114:clu_33269:ENSG00000226824.6, chr7:66450236:66479009:clu_33260:ENSG00000230189.7, chr7:66390250:66395879:clu_33256:ENSG00000179406.7, chr7:65976202:65980224:clu_33245:ENSG00000169919.16, chr7:66560675:66573385:clu_33267:ENSG00000229180.6, chr7:66654626:66666114:clu_33269:ENSG00000154710.16, chr7:65763506:65770467:clu_33226:ENSG00000272693.3, chr7:66554837:66573385:clu_32350:…	33	Adipose_Subcutaneous(e), Adipose_Visceral_Omentum(e), Adrenal_Gland(e), Artery_Aorta(e), Artery_Coronary(e), Brain_Amygdala(e), Brain_Anterior_cingulate_cortex_BA24(e), Brain_Caudate_basal_ganglia(e), Brain_Cerebellar_Hemisphere(e), Brain_Cerebellum(e), Brain_Cortex(e), Brain_Hippocampus(e), Brain_Hypothalamus(e), Brain_Nucleus_accumbens_basal_ganglia(e), Brain_Spinal_cord_cervical_c-1(e), Breast…	33	GUSB, GTF2IP5, RP4-756H11.3, GS1-124K5.4, RP11-458F8.4, INTS4P2, KCTD7, TMEM248, LINC00174, TYW1, GS1-124K5.2, GTF2IP23, RP13-254B10.1, CRCP, GS1-124K5.7, GTF2IP9, GS1-124K5.12, LINC01372, VKORC1L1, RP5-1132H15.3, ASL, SKP1P1, RP11-479O9.4, RABGEF1, RP11-458F8.1, TPST1, CCT6P1, STAG3L4, RP11-166O4.6, GS1-124K5.8, GS1-124K5.10, GS1-124K5.9, GS1-124K5.13	16	RABGEF1, GUSB, LINC00174, RP4-756H11.3, GS1-124K5.12, GS1-124K5.2, RP11-479O9.4, RP5-1132H15.3, INTS4P2, TPST1, CRCP, TYW1, GTF2IP5, GS1-124K5.8, ASL, STAG3L4	chr7:66654626:66666114:clu_33269:ENSG00000226824.6, chr7:66450236:66479009:clu_33260:ENSG00000230189.7, chr7:66654626:66666114:clu_33269:ENSG00000226824.6, chr7:66390250:66395879:clu_33256:ENSG00000179406.7, chr7:65976202:65980224:clu_33245:ENSG00000169919.16, chr7:65976202:65980224:clu_33245:ENSG00000169919.16, chr7:66450236:66479009:clu_33260:ENSG00000230189.7, chr7:66560675:66573385:clu_33267:…	2332	33	GUSB, GTF2IP5, RP4-756H11.3, GS1-124K5.4, RP11-458F8.4, INTS4P2, KCTD7, TMEM248, LINC00174, TYW1, GS1-124K5.2, GTF2IP23, RP13-254B10.1, CRCP, GS1-124K5.7, GTF2IP9, GS1-124K5.12, LINC01372, VKORC1L1, RP5-1132H15.3, ASL, SKP1P1, RP11-479O9.4, RABGEF1, RP11-458F8.1, TPST1, CCT6P1, STAG3L4, RP11-166O4.6, GS1-124K5.8, GS1-124K5.10, GS1-124K5.9, GS1-124K5.13	Adipose_Subcutaneous(e), Adipose_Visceral_Omentum(e), Adrenal_Gland(e), Artery_Aorta(e), Artery_Coronary(e), Brain_Amygdala(e), Brain_Anterior_cingulate_cortex_BA24(e), Brain_Caudate_basal_ganglia(e), Brain_Cerebellar_Hemisphere(e), Brain_Cerebellum(e), Brain_Cortex(e), Brain_Hippocampus(e), Brain_Hypothalamus(e), Brain_Nucleus_accumbens_basal_ganglia(e), Brain_Spinal_cord_cervical_c-1(e), Breast…	25	GUSB, GTF2IP5, RP4-756H11.3, GS1-124K5.4, RP11-458F8.4, INTS4P2, KCTD7, TMEM248, LINC00174, TYW1, GS1-124K5.2, GTF2IP23, RP13-254B10.1, CRCP, GS1-124K5.7, GTF2IP9, GS1-124K5.12, LINC01372, VKORC1L1, RP5-1132H15.3, ASL, SKP1P1, RP11-479O9.4, RABGEF1, RP11-458F8.1	14	RABGEF1, GUSB, LINC00174, RP4-756H11.3, GS1-124K5.12, GS1-124K5.2, RP11-479O9.4, RP5-1132H15.3, INTS4P2, TPST1, CRCP, TYW1, GTF2IP5, GS1-124K5.8
rs2279828	NAFLD	chr3:113952161:A:G	114233314	A	G	0.8858	-0.112226	0.0237886	2.386e-06	114183314	80	10	11	4	ZNF80, CCDC191, CFAP44, SPICE1	0	0	0	0	NA	0	NA	10	4	ZNF80(e), CCDC191(e), CFAP44(e), SPICE1(e)	Lung(e), Muscle_Skeletal(e), Nerve_Tibial(e), Pituitary(e), Vagina(e)	13	2	ZNF80, CCDC191	0	0	NA	0	NA	2	Lung(e), Pituitary(e)	4	ZNF80, CCDC191, CFAP44, SPICE1	0	NA	NA	0	4	ZNF80, CCDC191, CFAP44, SPICE1	Lung(e), Pituitary(e), Muscle_Skeletal(e), Nerve_Tibial(e), Vagina(e)	2	ZNF80, CCDC191	0	NA
rs2275496	NAFLD	chr9:111641627:C:T	108879347	T	C	0.4329	-0.0732602	0.0158742	3.93e-06	108829347	205	5	113	5	TMEM245, IKBKAP, FRRS1L, FAM206A, CTNNAL1	101	1	25	1	IKBKAP	13	chr9:108872801:108874895:clu_47114:ENSG00000070061.14, chr9:108906485:108908305:clu_49119:ENSG00000070061.14, chr9:108906485:108908305:clu_45681:ENSG00000070061.14, chr9:108906485:108908305:clu_47757:ENSG00000070061.14, chr9:108906485:108908305:clu_43672:ENSG00000070061.14, chr9:108906485:108908305:clu_44583:ENSG00000070061.14, chr9:108906485:108908305:clu_39666:ENSG00000070061.14, chr9:108906485…	5	5	TMEM245(e), IKBKAP(e), FRRS1L(e), FAM206A(e), CTNNAL1(e), IKBKAP(s)	Adipose_Visceral_Omentum(e), Adrenal_Gland(e), Artery_Aorta(e), Artery_Tibial(e), Brain_Cerebellar_Hemisphere(e), Brain_Frontal_Cortex_BA9(e), Brain_Hippocampus(e), Brain_Hypothalamus(e), Brain_Nucleus_accumbens_basal_ganglia(e), Brain_Putamen_basal_ganglia(e), Brain_Spinal_cord_cervical_c-1(e), Cells_Cultured_fibroblasts(e), Colon_Transverse(e), Esophagus_Gastroesophageal_Junction(e), Esophagus_…	604	6	FAM206A, CTNNAL1, TMEM245, EPB41L4B, IKBKAP, FRRS1L	42	2	IKBKAP, FAM206A	4	chr9:108872801:108874895:clu_47114:ENSG00000070061.14, chr9:108935689:108950507:clu_45686:ENSG00000119328.11, chr9:108869182:108874895:clu_47815:ENSG00000070061.14, chr9:108869182:108874895:clu_47082:ENSG00000070061.14	6	Adipose_Subcutaneous(e), Adipose_Visceral_Omentum(e), Adrenal_Gland(e), Artery_Aorta(e), Artery_Tibial(e), Brain_Cerebellar_Hemisphere(e), Brain_Frontal_Cortex_BA9(e), Brain_Hippocampus(e), Brain_Nucleus_accumbens_basal_ganglia(e), Brain_Spinal_cord_cervical_c-1(e), Breast_Mammary_Tissue(e), Cells_Cultured_fibroblasts(e), Colon_Sigmoid(e), Colon_Transverse(e), Esophagus_Gastroesophageal_Junction(…	6	TMEM245, IKBKAP, FRRS1L, FAM206A, CTNNAL1, EPB41L4B	2	IKBKAP, FAM206A	chr9:108872801:108874895:clu_47114:ENSG00000070061.14, chr9:108872801:108874895:clu_47114:ENSG00000070061.14, chr9:108872801:108874895:clu_47114:ENSG00000070061.14, chr9:108872801:108874895:clu_47114:ENSG00000070061.14, chr9:108872801:108874895:clu_47114:ENSG00000070061.14, chr9:108872801:108874895:clu_47114:ENSG00000070061.14, chr9:108872801:108874895:clu_47114:ENSG00000070061.14, chr9:108872801…	39	6	TMEM245, IKBKAP, FRRS1L, FAM206A, CTNNAL1, EPB41L4B	Adipose_Subcutaneous(e), Adipose_Visceral_Omentum(e), Adrenal_Gland(e), Artery_Aorta(e), Artery_Tibial(e), Brain_Cerebellar_Hemisphere(e), Brain_Frontal_Cortex_BA9(e), Brain_Hippocampus(e), Brain_Nucleus_accumbens_basal_ganglia(e), Brain_Spinal_cord_cervical_c-1(e), Breast_Mammary_Tissue(e), Cells_Cultured_fibroblasts(e), Colon_Sigmoid(e), Colon_Transverse(e), Esophagus_Gastroesophageal_Junction(…	5	TMEM245, IKBKAP, FRRS1L, FAM206A, CTNNAL1	1	IKBKAP
rs187425696	NAFLD	chr2:191029035:C:T	190164309	T	C	0.0241	-0.414803	0.0902222	4.274e-06	190114309	737	11	17	3	HIBCH, ASNSD1, OSGEPL1-AS1	630	5	1	1	SLC40A1	1	chr2:189578472:189579813:clu_44543:ENSG00000138449.10	12	4	HIBCH(e), ASNSD1(e), OSGEPL1-AS1(e), SLC40A1(s)	Adipose_Subcutaneous(e), Adrenal_Gland(e), Artery_Aorta(e), Brain_Anterior_cingulate_cortex_BA24(e), Brain_Hypothalamus(e), Brain_Nucleus_accumbens_basal_ganglia(e), Breast_Mammary_Tissue(e), Cells_EBV-transformed_lymphocytes(e), Cells_Cultured_fibroblasts(e), Esophagus_Mucosa(e), Esophagus_Muscularis(e), Heart_Atrial_Appendage(e), Liver(e), Skin_Not_Sun_Exposed_Suprapubic(e), Stomach(e), Thyroid…	4	2	ORMDL1, PMS1	0	0	NA	0	NA	2	Muscle_Skeletal(e), Skin_Sun_Exposed_Lower_leg(e)	5	HIBCH, ASNSD1, OSGEPL1-AS1, ORMDL1, PMS1	1	SLC40A1	NA	0	6	HIBCH, ASNSD1, OSGEPL1-AS1, ORMDL1, PMS1, SLC40A1	Muscle_Skeletal(e), Skin_Sun_Exposed_Lower_leg(e), Adipose_Subcutaneous(e), Adrenal_Gland(e), Artery_Aorta(e), Brain_Anterior_cingulate_cortex_BA24(e), Brain_Hypothalamus(e), Brain_Nucleus_accumbens_basal_ganglia(e), Breast_Mammary_Tissue(e), Cells_EBV-transformed_lymphocytes(e), Cells_Cultured_fibroblasts(e), Esophagus_Mucosa(e), Esophagus_Muscularis(e), Heart_Atrial_Appendage(e), Liver(e), Skin…	0	NA	0	NA
rs186156685	NAFLD	chr19:6654284:C:T	6654273	T	C	0.0263	-0.39257	0.0857954	4.747e-06	6604273	64	9	0	0	NA	22	3	0	0	NA	0	NA	10	0	NA	NA	0	0	NA	0	0	NA	0	NA	0	NA	0	NA	0	NA	NA	0	0	NA	NA	0	NA	0	NA
rs186107928	NAFLD	chr14:24774961:A:G	24305755	A	G	0.0131	-0.588057	0.128446	4.689e-06	24255755	299	10	161	8	TGM1, ADCY4, LTB4R, DHRS1, LTB4R2, NFATC4, NOP9, RABGGTA	138	4	42	4	ADCY4, RABGGTA, DHRS1, LTB4R	15	chr14:24321821:24322066:clu_17488:ENSG00000129467.13, chr14:24269188:24269491:clu_17905:ENSG00000100949.14, chr14:24291219:24292184:clu_16117:ENSG00000157379.13, chr14:24313955:24314054:clu_15558:ENSG00000213903.8, chr14:24321821:24322066:clu_21404:ENSG00000129467.13, chr14:24321821:24322066:clu_19347:ENSG00000129467.13, chr14:24321821:24322066:clu_19307:ENSG00000129467.13, chr14:24321821:2432206…	10	8	TGM1(e), ADCY4(e), LTB4R(e), DHRS1(e), LTB4R2(e), NFATC4(e), NOP9(e), RABGGTA(e), ADCY4(s), RABGGTA(s), DHRS1(s), LTB4R(s)	Adipose_Subcutaneous(e), Adipose_Visceral_Omentum(e), Adrenal_Gland(e), Artery_Aorta(e), Artery_Coronary(e), Brain_Amygdala(e), Brain_Anterior_cingulate_cortex_BA24(e), Brain_Cortex(e), Brain_Frontal_Cortex_BA9(e), Brain_Hippocampus(e), Brain_Hypothalamus(e), Brain_Spinal_cord_cervical_c-1(e), Brain_Substantia_nigra(e), Breast_Mammary_Tissue(e), Cells_EBV-transformed_lymphocytes(e), Cells_Culture…	0	0	NA	0	0	NA	0	NA	0	NA	8	TGM1, ADCY4, LTB4R, DHRS1, LTB4R2, NFATC4, NOP9, RABGGTA	4	ADCY4, RABGGTA, DHRS1, LTB4R	NA	0	8	TGM1, ADCY4, LTB4R, DHRS1, LTB4R2, NFATC4, NOP9, RABGGTA	Adipose_Subcutaneous(e), Adipose_Visceral_Omentum(e), Adrenal_Gland(e), Artery_Aorta(e), Artery_Coronary(e), Brain_Amygdala(e), Brain_Anterior_cingulate_cortex_BA24(e), Brain_Cortex(e), Brain_Frontal_Cortex_BA9(e), Brain_Hippocampus(e), Brain_Hypothalamus(e), Brain_Spinal_cord_cervical_c-1(e), Brain_Substantia_nigra(e), Breast_Mammary_Tissue(e), Cells_EBV-transformed_lymphocytes(e), Cells_Culture…	0	NA	0	NA
rs185833732	NAFLD	chr4:85578509:C:T	84657356	T	C	0.0583	-0.263709	0.0558905	2.378e-06	84607356	138	4	1	1	CDS1	16	2	0	0	NA	0	NA	4	1	CDS1(e)	Skin_Sun_Exposed_Lower_leg(e)	0	0	NA	0	0	NA	0	NA	0	NA	1	CDS1	0	NA	NA	0	1	CDS1	Skin_Sun_Exposed_Lower_leg(e)	0	NA	0	NA
rs1800961	NAFLD	chr20:43042364:C:T	44413724	T	C	0.0385	0.182776	0.0385356	2.105e-06	44363724	135	13	8	5	KCNK15, OSER1-AS1, HNF4A, PKIG, JPH2	45	3	11	3	PKIG, OSER1, JPH2	6	chr20:44532400:44589797:clu_25666:ENSG00000168734.13, chr20:44197739:44202961:clu_28292:ENSG00000132823.10, chr20:44181570:44186327:clu_28287:ENSG00000149596.6, chr20:44532400:44589797:clu_27211:ENSG00000168734.13, chr20:44532400:44589797:clu_28415:ENSG00000168734.13, chr20:44197739:44202961:clu_31574:ENSG00000132823.10	13	6	KCNK15(e), OSER1-AS1(e), HNF4A(e), PKIG(e), JPH2(e), PKIG(s), OSER1(s), JPH2(s)	Artery_Aorta(e), Brain_Cortex(e), Brain_Frontal_Cortex_BA9(e), Breast_Mammary_Tissue(e), Colon_Transverse(e), Skin_Not_Sun_Exposed_Suprapubic(e), Small_Intestine_Terminal_Ileum(e), Artery_Coronary(s), Artery_Tibial(s), Esophagus_Gastroesophageal_Junction(s), Esophagus_Muscularis(s), Skin_Sun_Exposed_Lower_leg(s)	0	0	NA	0	0	NA	0	NA	0	NA	5	KCNK15, OSER1-AS1, HNF4A, PKIG, JPH2	3	PKIG, OSER1, JPH2	NA	0	6	KCNK15, OSER1-AS1, HNF4A, PKIG, JPH2, OSER1	Artery_Aorta(e), Brain_Cortex(e), Brain_Frontal_Cortex_BA9(e), Breast_Mammary_Tissue(e), Colon_Transverse(e), Skin_Not_Sun_Exposed_Suprapubic(e), Small_Intestine_Terminal_Ileum(e), Artery_Coronary(s), Artery_Tibial(s), Esophagus_Gastroesophageal_Junction(s), Esophagus_Muscularis(s), Skin_Sun_Exposed_Lower_leg(s)	0	NA	0	NA
rs17321515	NAFLD	chr8:126486409:A:G	125474167	A	G	0.5267	0.158194	0.0157035	7.212e-24	125424167	5	1	0	0	NA	0	0	0	0	NA	0	NA	1	0	NA	NA	0	0	NA	0	0	NA	0	NA	0	NA	0	NA	0	NA	NA	0	0	NA	NA	0	NA	0	NA
rs150311168	NAFLD	chr1:116091553:C:T	115548932	T	C	0.8814	-0.116681	0.0233787	6.009e-07	115498932	257	2	18	2	VANGL1, SLC22A15	0	0	0	0	NA	0	NA	2	2	VANGL1(e), SLC22A15(e)	Adrenal_Gland(e), Breast_Mammary_Tissue(e), Cells_Cultured_fibroblasts(e), Colon_Transverse(e), Heart_Atrial_Appendage(e), Liver(e), Lung(e), Nerve_Tibial(e), Skin_Sun_Exposed_Lower_leg(e), Spleen(e), Stomach(e), Testis(e), Whole_Blood(e)	12	3	VANGL1, SLC22A15, NGF	0	0	NA	0	NA	3	Adrenal_Gland(e), Cells_Cultured_fibroblasts(e), Lung(e)	3	VANGL1, SLC22A15, NGF	0	NA	NA	0	3	VANGL1, SLC22A15, NGF	Adrenal_Gland(e), Cells_Cultured_fibroblasts(e), Lung(e), Breast_Mammary_Tissue(e), Colon_Transverse(e), Heart_Atrial_Appendage(e), Liver(e), Nerve_Tibial(e), Skin_Sun_Exposed_Lower_leg(e), Spleen(e), Stomach(e), Testis(e), Whole_Blood(e)	2	VANGL1, SLC22A15	0	NA
rs1497406	NAFLD	chr1:16505320:A:G	16178825	A	G	0.4767	-0.0851653	0.0163532	1.91e-07	16128825	273	7	56	6	ARHGEF19, FBXO42, ANO7L1, RSG1, EPHA2, CLCNKB	196	8	58	4	FBXO42, ARHGEF19, RSG1, HSPB7	18	chr1:16315435:16352255:clu_52643:ENSG00000037637.10, chr1:16206340:16206948:clu_41694:ENSG00000142632.16, chr1:16316568:16352255:clu_46437:ENSG00000037637.10, chr1:16316568:16352255:clu_48488:ENSG00000037637.10, chr1:16232646:16233612:clu_48517:ENSG00000132881.11, chr1:16232646:16233612:clu_41620:ENSG00000132881.11, chr1:16315435:16352255:clu_53343:ENSG00000037637.10, chr1:16232646:16233612:clu_4…	12	7	ARHGEF19(e), FBXO42(e), ANO7L1(e), RSG1(e), EPHA2(e), CLCNKB(e), FBXO42(s), ARHGEF19(s), RSG1(s), HSPB7(s)	Adrenal_Gland(e), Brain_Amygdala(e), Brain_Anterior_cingulate_cortex_BA24(e), Brain_Cerebellar_Hemisphere(e), Brain_Hippocampus(e), Brain_Hypothalamus(e), Brain_Substantia_nigra(e), Cells_EBV-transformed_lymphocytes(e), Minor_Salivary_Gland(e), Ovary(e), Pancreas(e), Pituitary(e), Prostate(e), Skin_Not_Sun_Exposed_Suprapubic(e), Thyroid(e), Adipose_Subcutaneous(s), Adrenal_Gland(s), Artery_Aorta(…	1178	17	MST1P2, RSG1, CLCNKA, EPHA2, ARHGEF19, MT1XP1, FAM131C, RP11-5P18.10, RP11-108M9.6, FBXO42, RP11-108M9.5, ANO7L1, PADI2, RP11-276H7.2, RP11-108M9.3, CLCNKB, CROCC	29	2	ARHGEF19, SZRD1	2	chr1:16206340:16206948:clu_41694:ENSG00000142632.16, chr1:16353423:16391375:clu_94674:ENSG00000055070.16	18	Adipose_Subcutaneous(e), Adipose_Visceral_Omentum(e), Adrenal_Gland(e), Artery_Aorta(e), Artery_Coronary(e), Artery_Tibial(e), Brain_Caudate_basal_ganglia(e), Brain_Cerebellum(e), Brain_Cortex(e), Brain_Frontal_Cortex_BA9(e), Brain_Hypothalamus(e), Brain_Nucleus_accumbens_basal_ganglia(e), Brain_Putamen_basal_ganglia(e), Brain_Substantia_nigra(e), Breast_Mammary_Tissue(e), Cells_Cultured_fibrobla…	17	ARHGEF19, FBXO42, ANO7L1, RSG1, EPHA2, CLCNKB, MST1P2, CLCNKA, MT1XP1, FAM131C, RP11-5P18.10, RP11-108M9.6, RP11-108M9.5, PADI2, RP11-276H7.2, RP11-108M9.3, CROCC	5	FBXO42, ARHGEF19, RSG1, HSPB7, SZRD1	chr1:16206340:16206948:clu_41694:ENSG00000142632.16, chr1:16206340:16206948:clu_41694:ENSG00000142632.16, chr1:16206340:16206948:clu_41694:ENSG00000142632.16, chr1:16206340:16206948:clu_41694:ENSG00000142632.16, chr1:16206340:16206948:clu_41694:ENSG00000142632.16, chr1:16206340:16206948:clu_41694:ENSG00000142632.16, chr1:16206340:16206948:clu_41694:ENSG00000142632.16, chr1:16206340:16206948:clu_4…	25	19	ARHGEF19, FBXO42, ANO7L1, RSG1, EPHA2, CLCNKB, MST1P2, CLCNKA, MT1XP1, FAM131C, RP11-5P18.10, RP11-108M9.6, RP11-108M9.5, PADI2, RP11-276H7.2, RP11-108M9.3, CROCC, HSPB7, SZRD1	Adipose_Subcutaneous(e), Adipose_Visceral_Omentum(e), Adrenal_Gland(e), Artery_Aorta(e), Artery_Coronary(e), Artery_Tibial(e), Brain_Caudate_basal_ganglia(e), Brain_Cerebellum(e), Brain_Cortex(e), Brain_Frontal_Cortex_BA9(e), Brain_Hypothalamus(e), Brain_Nucleus_accumbens_basal_ganglia(e), Brain_Putamen_basal_ganglia(e), Brain_Substantia_nigra(e), Breast_Mammary_Tissue(e), Cells_Cultured_fibrobla…	6	ARHGEF19, FBXO42, ANO7L1, RSG1, EPHA2, CLCNKB	1	ARHGEF19
rs147209411	NAFLD	chr18:10185164:A:AAG	10185167	A	AAG	0.8691	0.14767	0.03228	4.77e-06	10135167	11	1	0	0	NA	0	0	0	0	NA	0	NA	1	0	NA	NA	0	0	NA	0	0	NA	0	NA	0	NA	0	NA	0	NA	NA	0	0	NA	NA	0	NA	0	NA
rs146801669	NAFLD	chr12:49746192:A:G	49352409	A	G	0.0527	-0.176275	0.0374455	2.508e-06	49302409	295	26	25	6	DNAJC22, RP11-161H23.8, TROAP, SPATS2, C1QL4, PRPH	217	8	2	1	TMBIM6	1	chr12:49749734:49752464:clu_3617:ENSG00000139644.12	29	7	DNAJC22(e), RP11-161H23.8(e), TROAP(e), SPATS2(e), C1QL4(e), PRPH(e), TMBIM6(s)	Artery_Aorta(e), Brain_Cerebellar_Hemisphere(e), Cells_Cultured_fibroblasts(e), Colon_Transverse(e), Esophagus_Muscularis(e), Liver(e), Minor_Salivary_Gland(e), Muscle_Skeletal(e), Pancreas(e), Prostate(e), Stomach(e), Thyroid(e), Small_Intestine_Terminal_Ileum(s)	244	5	DNAJC22, RP11-161H23.8, KCNH3, SPATS2, ARF3	21	1	SPATS2	1	chr12:49484669:49489465:clu_4334:ENSG00000123352.17	5	Artery_Aorta(e), Brain_Anterior_cingulate_cortex_BA24(e), Brain_Cerebellum(e), Cells_Cultured_fibroblasts(e), Colon_Sigmoid(e), Colon_Transverse(e), Esophagus_Mucosa(e), Esophagus_Muscularis(e), Liver(e), Lung(e), Minor_Salivary_Gland(e), Nerve_Tibial(e), Pancreas(e), Pituitary(e), Skin_Not_Sun_Exposed_Suprapubic(e), Skin_Sun_Exposed_Lower_leg(e), Spleen(e), Stomach(e), Testis(e), Thyroid(e), Who…	8	DNAJC22, RP11-161H23.8, TROAP, SPATS2, C1QL4, PRPH, KCNH3, ARF3	2	TMBIM6, SPATS2	chr12:49484669:49489465:clu_4334:ENSG00000123352.17	1	9	DNAJC22, RP11-161H23.8, TROAP, SPATS2, C1QL4, PRPH, KCNH3, ARF3, TMBIM6	Artery_Aorta(e), Brain_Anterior_cingulate_cortex_BA24(e), Brain_Cerebellum(e), Cells_Cultured_fibroblasts(e), Colon_Sigmoid(e), Colon_Transverse(e), Esophagus_Mucosa(e), Esophagus_Muscularis(e), Liver(e), Lung(e), Minor_Salivary_Gland(e), Nerve_Tibial(e), Pancreas(e), Pituitary(e), Skin_Not_Sun_Exposed_Suprapubic(e), Skin_Sun_Exposed_Lower_leg(e), Spleen(e), Stomach(e), Testis(e), Thyroid(e), Who…	3	DNAJC22, RP11-161H23.8, SPATS2	0	NA
rs141505249	NAFLD	chr8:145732114:C:G	144506731	C	G	0.0284	-0.521336	0.084902	8.229e-10	144456731	266	17	115	11	RPL8, KIFC2, CTD-2517M22.14, AF186192.5, PPP1R16A, CYHR1, ZNF34, AF186192.1, RECQL4, LRRC14, GPT	158	8	90	7	PPP1R16A, CYHR1, KIFC2, RECQL4, CTD-2517M22.14, LRRC14, MFSD3	40	chr8:144497453:144498770:clu_63077:ENSG00000160972.9, chr8:144450770:144452359:clu_63056:ENSG00000187954.12, chr8:144450770:144452359:clu_61374:ENSG00000187954.12, chr8:144497453:144498770:clu_49855:ENSG00000160972.9, chr8:144450770:144452359:clu_55591:ENSG00000187954.12, chr8:144497453:144498770:clu_58171:ENSG00000160972.9, chr8:144450770:144452359:clu_58150:ENSG00000187954.12, chr8:144467110:14…	18	12	RPL8(e), KIFC2(e), CTD-2517M22.14(e), AF186192.5(e), PPP1R16A(e), CYHR1(e), ZNF34(e), AF186192.1(e), RECQL4(e), LRRC14(e), GPT(e), PPP1R16A(s), CYHR1(s), KIFC2(s), RECQL4(s), CTD-2517M22.14(s), LRRC14(s), MFSD3(s)	Adipose_Subcutaneous(e), Adipose_Visceral_Omentum(e), Adrenal_Gland(e), Artery_Tibial(e), Brain_Caudate_basal_ganglia(e), Brain_Cerebellar_Hemisphere(e), Brain_Cerebellum(e), Brain_Cortex(e), Brain_Frontal_Cortex_BA9(e), Brain_Nucleus_accumbens_basal_ganglia(e), Brain_Putamen_basal_ganglia(e), Cells_EBV-transformed_lymphocytes(e), Cells_Cultured_fibroblasts(e), Colon_Sigmoid(e), Esophagus_Gastroe…	2551	22	RPL8, KIFC2, ZNF34, CTD-2517M22.14, ZNF7, TONSL-AS1, ZNF251, AF186192.5, RECQL4, CYHR1, AF186192.1, PPP1R16A, ZNF517, LRRC14, GPT, C8orf82, COMMD5, TONSL, MFSD3, ARHGAP39, RP11-661A12.5, PLEC	1239	8	PPP1R16A, CYHR1, VPS28, KIFC2, RECQL4, CTD-2517M22.14, LRRC14, MFSD3	76	chr8:144497453:144498770:clu_63077:ENSG00000160972.9, chr8:144450770:144452359:clu_63056:ENSG00000187954.12, chr8:144450770:144452359:clu_61374:ENSG00000187954.12, chr8:144497453:144498770:clu_49855:ENSG00000160972.9, chr8:144497453:144498770:clu_55611:ENSG00000160972.9, chr8:144450770:144452359:clu_55591:ENSG00000187954.12, chr8:144426979:144427172:clu_58142:ENSG00000160948.13, chr8:144450770:14…	23	Adipose_Subcutaneous(e), Adipose_Visceral_Omentum(e), Adrenal_Gland(e), Artery_Aorta(e), Artery_Coronary(e), Artery_Tibial(e), Brain_Caudate_basal_ganglia(e), Brain_Cerebellar_Hemisphere(e), Brain_Cerebellum(e), Brain_Cortex(e), Brain_Frontal_Cortex_BA9(e), Brain_Putamen_basal_ganglia(e), Breast_Mammary_Tissue(e), Cells_Cultured_fibroblasts(e), Cells_EBV-transformed_lymphocytes(e), Colon_Sigmoid(…	22	RPL8, KIFC2, CTD-2517M22.14, AF186192.5, PPP1R16A, CYHR1, ZNF34, AF186192.1, RECQL4, LRRC14, GPT, ZNF7, TONSL-AS1, ZNF251, ZNF517, C8orf82, COMMD5, TONSL, MFSD3, ARHGAP39, RP11-661A12.5, PLEC	8	PPP1R16A, CYHR1, KIFC2, RECQL4, CTD-2517M22.14, LRRC14, MFSD3, VPS28	chr8:144497453:144498770:clu_63077:ENSG00000160972.9, chr8:144497453:144498770:clu_63077:ENSG00000160972.9, chr8:144497453:144498770:clu_63077:ENSG00000160972.9, chr8:144450770:144452359:clu_63056:ENSG00000187954.12, chr8:144450770:144452359:clu_63056:ENSG00000187954.12, chr8:144497453:144498770:clu_63077:ENSG00000160972.9, chr8:144450770:144452359:clu_63056:ENSG00000187954.12, chr8:144450770:144…	654	23	RPL8, KIFC2, CTD-2517M22.14, AF186192.5, PPP1R16A, CYHR1, ZNF34, AF186192.1, RECQL4, LRRC14, GPT, ZNF7, TONSL-AS1, ZNF251, ZNF517, C8orf82, COMMD5, TONSL, MFSD3, ARHGAP39, RP11-661A12.5, PLEC, VPS28	Adipose_Subcutaneous(e), Adipose_Visceral_Omentum(e), Adrenal_Gland(e), Artery_Aorta(e), Artery_Coronary(e), Artery_Tibial(e), Brain_Caudate_basal_ganglia(e), Brain_Cerebellar_Hemisphere(e), Brain_Cerebellum(e), Brain_Cortex(e), Brain_Frontal_Cortex_BA9(e), Brain_Putamen_basal_ganglia(e), Breast_Mammary_Tissue(e), Cells_Cultured_fibroblasts(e), Cells_EBV-transformed_lymphocytes(e), Colon_Sigmoid(…	11	RPL8, KIFC2, CTD-2517M22.14, AF186192.5, PPP1R16A, CYHR1, ZNF34, AF186192.1, RECQL4, LRRC14, GPT	7	PPP1R16A, CYHR1, KIFC2, RECQL4, CTD-2517M22.14, LRRC14, MFSD3
rs1260326	NAFLD	chr2:27730940:C:T	27508073	T	C	0.501	0.126557	0.015983	2.409e-15	27458073	466	23	41	11	NRBP1, PPM1G, ATRAID, AC074117.13, TRIM54, KRTCAP3, CAD, SNX17, AC074117.10, CGREF1, GPN1	348	11	32	5	FNDC4, IFT172, TRIM54, KRTCAP3, GPN1	16	chr2:27492478:27493389:clu_39521:ENSG00000115226.9, chr2:27492478:27493389:clu_36870:ENSG00000115226.9, chr2:27492478:27493389:clu_37924:ENSG00000115226.9, chr2:27461836:27462701:clu_37917:ENSG00000138002.14, chr2:27492478:27493389:clu_35959:ENSG00000115226.9, chr2:27492478:27493389:clu_32897:ENSG00000115226.9, chr2:27492478:27493389:clu_28886:ENSG00000115226.9, chr2:27461836:27462701:clu_37979:E…	25	13	NRBP1(e), PPM1G(e), ATRAID(e), AC074117.13(e), TRIM54(e), KRTCAP3(e), CAD(e), SNX17(e), AC074117.10(e), CGREF1(e), GPN1(e), FNDC4(s), IFT172(s), TRIM54(s), KRTCAP3(s), GPN1(s)	Adipose_Subcutaneous(e), Artery_Aorta(e), Brain_Anterior_cingulate_cortex_BA24(e), Brain_Caudate_basal_ganglia(e), Brain_Cortex(e), Brain_Hippocampus(e), Brain_Nucleus_accumbens_basal_ganglia(e), Brain_Putamen_basal_ganglia(e), Cells_EBV-transformed_lymphocytes(e), Colon_Sigmoid(e), Lung(e), Pituitary(e), Prostate(e), Skin_Sun_Exposed_Lower_leg(e), Small_Intestine_Terminal_Ileum(e), Stomach(e), A…	1406	27	NRBP1, PPM1G, KHK, AC074117.13, ATRAID, AC074117.10, KRTCAP3, SLC4A1AP, SLC5A6, SNX17, ZNF513, LINC01460, TRIM54, GPN1, CGREF1, IFT172, CAD, MPV17, SUPT7L, DPYSL5, MRPL33, FNDC4, GCKR, GTF3C2-AS1, C2orf16, ZNF512, GTF3C2	1111	14	FNDC4, SNX17, IFT172, GCKR, AC074117.10, GPN1, MAPRE3, GTF3C2, MRPL33, EIF2B4, TRIM54, KRTCAP3, BRE, DNAJC5G	69	chr2:27492478:27493389:clu_47938:ENSG00000115226.9, chr2:27376216:27376313:clu_47907:ENSG00000115234.10, chr2:27461836:27462701:clu_47932:ENSG00000138002.14, chr2:27492478:27493389:clu_37945:ENSG00000115226.9, chr2:27498797:27499397:clu_37947:ENSG00000084734.8, chr2:27359460:27367424:clu_37908:ENSG00000234072.1, chr2:27461836:27462701:clu_37939:ENSG00000138002.14, chr2:27492478:27493389:clu_39521…	31	Adipose_Subcutaneous(e), Adipose_Visceral_Omentum(e), Adrenal_Gland(e), Artery_Aorta(e), Artery_Tibial(e), Brain_Anterior_cingulate_cortex_BA24(e), Brain_Caudate_basal_ganglia(e), Brain_Cerebellar_Hemisphere(e), Brain_Cerebellum(e), Brain_Cortex(e), Brain_Frontal_Cortex_BA9(e), Brain_Hippocampus(e), Brain_Nucleus_accumbens_basal_ganglia(e), Brain_Putamen_basal_ganglia(e), Breast_Mammary_Tissue(e)…	27	NRBP1, PPM1G, ATRAID, AC074117.13, TRIM54, KRTCAP3, CAD, SNX17, AC074117.10, CGREF1, GPN1, KHK, SLC4A1AP, SLC5A6, ZNF513, LINC01460, IFT172, MPV17, SUPT7L, DPYSL5, MRPL33, FNDC4, GCKR, GTF3C2-AS1, C2orf16, ZNF512, GTF3C2	14	FNDC4, IFT172, TRIM54, KRTCAP3, GPN1, SNX17, GCKR, AC074117.10, MAPRE3, GTF3C2, MRPL33, EIF2B4, BRE, DNAJC5G	144452359:clu_56284:ENSG00000187954.12, chr8:144471106:144471942:clu_56295:ENSG00000167702.11, chr8:144450770:144452359:clu_56284:ENSG00000187954.12, chr8:144471106:144471942:clu_56295:ENSG00000167702.11, chr8:144450770:144452359:clu_56284:ENSG00000187954.12, chr8:144471106:144471942:clu_56295:ENSG00000167702.11, chr8:144450770:144452359:clu_56284:ENSG00000187954.12, chr8:144450770:144452359:clu_…	245	31	NRBP1, PPM1G, ATRAID, AC074117.13, TRIM54, KRTCAP3, CAD, SNX17, AC074117.10, CGREF1, GPN1, KHK, SLC4A1AP, SLC5A6, ZNF513, LINC01460, IFT172, MPV17, SUPT7L, DPYSL5, MRPL33, FNDC4, GCKR, GTF3C2-AS1, C2orf16, ZNF512, GTF3C2, MAPRE3, EIF2B4, BRE, DNAJC5G	Adipose_Subcutaneous(e), Adipose_Visceral_Omentum(e), Adrenal_Gland(e), Artery_Aorta(e), Artery_Tibial(e), Brain_Anterior_cingulate_cortex_BA24(e), Brain_Caudate_basal_ganglia(e), Brain_Cerebellar_Hemisphere(e), Brain_Cerebellum(e), Brain_Cortex(e), Brain_Frontal_Cortex_BA9(e), Brain_Hippocampus(e), Brain_Nucleus_accumbens_basal_ganglia(e), Brain_Putamen_basal_ganglia(e), Breast_Mammary_Tissue(e)…	11	NRBP1, PPM1G, ATRAID, AC074117.13, TRIM54, KRTCAP3, CAD, SNX17, AC074117.10, CGREF1, GPN1	5	FNDC4, IFT172, TRIM54, KRTCAP3, GPN1
rs11735469	NAFLD	chr4:24596306:C:G	24594683	C	G	0.934	0.159772	0.034143	2.876e-06	24544683	12	2	2	1	RP11-496D24.2	0	0	0	0	NA	0	NA	2	1	RP11-496D24.2(e)	Skin_Not_Sun_Exposed_Suprapubic(e), Skin_Sun_Exposed_Lower_leg(e)	32	2	DHX15, RP11-496D24.2	0	0	NA	0	NA	2	Skin_Not_Sun_Exposed_Suprapubic(e), Skin_Sun_Exposed_Lower_leg(e)	2	RP11-496D24.2, DHX15	0	NA	chr2:27492478:27493389:clu_47938:ENSG00000115226.9, chr2:27376216:27376313:clu_47907:ENSG00000115234.10, chr2:27461836:27462701:clu_47932:ENSG00000138002.14, chr2:27492478:27493389:clu_37945:ENSG00000115226.9, chr2:27498797:27499397:clu_37947:ENSG00000084734.8, chr2:27359460:27367424:clu_37908:ENSG00000234072.1, chr2:27461836:27462701:clu_37939:ENSG00000138002.14, chr2:27492478:27493389:clu_39521…	0	2	RP11-496D24.2, DHX15	Skin_Not_Sun_Exposed_Suprapubic(e), Skin_Sun_Exposed_Lower_leg(e)	1	RP11-496D24.2	0	NA
rs113358402	NAFLD	chr12:107381739:A:G	106987961	A	G	0.013	0.295453	0.0635865	3.377e-06	106937961	107	4	0	0	NA	129	3	0	0	NA	0	NA	4	0	NA	NA	0	0	NA	0	0	NA	0	NA	0	NA	0	NA	0	NA	NA	0	0	NA	NA	0	NA	0	NA
rs11330350	NAFLD	chr6:116264386:A:AT	115943223	A	AT	0.3668	0.115182	0.0246727	3.036e-06	115893223	267	8	20	6	NT5DC1, FRK, FAM26F, TSPYL4, TSPYL1, DSE	30	3	4	1	FRK	1	chr6:116003998:116059968:clu_34539:ENSG00000111816.7	8	6	NT5DC1(e), FRK(e), FAM26F(e), TSPYL4(e), TSPYL1(e), DSE(e), FRK(s)	Brain_Cerebellum(e), Colon_Transverse(e), Lung(e), Spleen(e), Stomach(e), Testis(e), Artery_Tibial(s)	65	4	NT5DC1, FRK, TSPYL1, DSE	0	0	NA	0	NA	4	Artery_Aorta(e), Artery_Tibial(e), Cells_EBV-transformed_lymphocytes(e)	6	NT5DC1, FRK, FAM26F, TSPYL4, TSPYL1, DSE	1	FRK	NA	0	6	NT5DC1, FRK, FAM26F, TSPYL4, TSPYL1, DSE	Artery_Aorta(e), Artery_Tibial(e), Cells_EBV-transformed_lymphocytes(e), Brain_Cerebellum(e), Colon_Transverse(e), Lung(e), Spleen(e), Stomach(e), Testis(e), Artery_Tibial(s)	4	NT5DC1, FRK, TSPYL1, DSE	0	NA
rs111456559	NAFLD	chr18:56134505:A:ACATCT	58467273	A	ACATCT	0.547	0.0867843	0.0180189	1.463e-06	58417273	38	4	20	3	RP11-1151B14.4, RP11-1151B14.3, RP11-845C23.2	29	2	3	1	ALPK2	1	chr18:58503524:58503931:clu_22406:ENSG00000198796.6	5	4	RP11-1151B14.4(e), RP11-1151B14.3(e), RP11-845C23.2(e), ALPK2(s)	Cells_Cultured_fibroblasts(e), Heart_Atrial_Appendage(e), Heart_Left_Ventricle(e), Lung(e), Muscle_Skeletal(e), Nerve_Tibial(e), Testis(e), Cells_Cultured_fibroblasts(s)	137	4	RP11-1151B14.4, ALPK2, RP11-1151B14.3, RP11-845C23.2	0	0	NA	0	NA	4	Cells_Cultured_fibroblasts(e), Heart_Atrial_Appendage(e), Heart_Left_Ventricle(e), Lung(e), Muscle_Skeletal(e), Nerve_Tibial(e), Skin_Not_Sun_Exposed_Suprapubic(e), Testis(e)	4	RP11-1151B14.4, RP11-1151B14.3, RP11-845C23.2, ALPK2	1	ALPK2	NA	0	4	RP11-1151B14.4, RP11-1151B14.3, RP11-845C23.2, ALPK2	Cells_Cultured_fibroblasts(e), Heart_Atrial_Appendage(e), Heart_Left_Ventricle(e), Lung(e), Muscle_Skeletal(e), Nerve_Tibial(e), Skin_Not_Sun_Exposed_Suprapubic(e), Testis(e), Cells_Cultured_fibroblasts(s)	3	RP11-1151B14.4, RP11-1151B14.3, RP11-845C23.2	0	NA
rs10505835	NAFLD	chr12:19149829:C:T	18996895	T	C	0.1889	0.0974655	0.0195019	5.8e-07	18946895	8	2	0	0	NA	0	0	0	0	NA	0	NA	2	0	NA	NA	0	0	NA	0	0	NA	0	NA	0	NA	0	NA	0	NA	NA	0	0	NA	NA	0	NA	0	NA
rs10504255	NAFLD	chr8:59398461:A:G	58485902	A	G	0.4618	-0.0825884	0.0161959	3.408e-07	58435902	400	6	70	4	NSMAF, SDCBP, UBXN2B, CYP7A1	82	2	35	1	SDCBP	5	chr8:58565084:58570887:clu_57044:ENSG00000137575.11, chr8:58565084:58570887:clu_62594:ENSG00000137575.11, chr8:58565084:58570887:clu_63799:ENSG00000137575.11, chr8:58565084:58570887:clu_63407:ENSG00000137575.11, chr8:58565084:58570887:clu_55219:ENSG00000137575.11	6	4	NSMAF(e), SDCBP(e), UBXN2B(e), CYP7A1(e), SDCBP(s)	Artery_Aorta(e), Colon_Sigmoid(e), Colon_Transverse(e), Esophagus_Gastroesophageal_Junction(e), Esophagus_Mucosa(e), Esophagus_Muscularis(e), Heart_Atrial_Appendage(e), Heart_Left_Ventricle(e), Liver(e), Pancreas(e), Prostate(e), Spleen(e), Testis(e), Whole_Blood(e), Artery_Tibial(s), Breast_Mammary_Tissue(s), Nerve_Tibial(s), Skin_Sun_Exposed_Lower_leg(s), Stomach(s)	330	5	CYP7A1, NSMAF, SDCBP, AC068522.4, UBXN2B	97	1	SDCBP	5	chr8:58565084:58570887:clu_57044:ENSG00000137575.11, chr8:58565084:58570887:clu_62594:ENSG00000137575.11, chr8:58565084:58570887:clu_63799:ENSG00000137575.11, chr8:58565084:58570887:clu_63407:ENSG00000137575.11, chr8:58565084:58570887:clu_55219:ENSG00000137575.11	5	Adipose_Subcutaneous(e), Artery_Aorta(e), Artery_Tibial(e), Breast_Mammary_Tissue(e), Colon_Sigmoid(e), Colon_Transverse(e), Esophagus_Mucosa(e), Esophagus_Muscularis(e), Heart_Atrial_Appendage(e), Heart_Left_Ventricle(e), Liver(e), Nerve_Tibial(e), Pancreas(e), Prostate(e), Skin_Not_Sun_Exposed_Suprapubic(e), Spleen(e), Testis(e), Thyroid(e), Whole_Blood(e), Artery_Tibial(s), Breast_Mammary_Tiss…	5	NSMAF, SDCBP, UBXN2B, CYP7A1, AC068522.4	1	SDCBP	NA	97	5	NSMAF, SDCBP, UBXN2B, CYP7A1, AC068522.4	Adipose_Subcutaneous(e), Artery_Aorta(e), Artery_Tibial(e), Breast_Mammary_Tissue(e), Colon_Sigmoid(e), Colon_Transverse(e), Esophagus_Mucosa(e), Esophagus_Muscularis(e), Heart_Atrial_Appendage(e), Heart_Left_Ventricle(e), Liver(e), Nerve_Tibial(e), Pancreas(e), Prostate(e), Skin_Not_Sun_Exposed_Suprapubic(e), Spleen(e), Testis(e), Thyroid(e), Whole_Blood(e), Artery_Tibial(s), Breast_Mammary_Tiss…	4	NSMAF, SDCBP, UBXN2B, CYP7A1	1	SDCBP
rs10433879	NAFLD	chr4:88231140:C:G	87309988	C	G	0.2597	-0.118665	0.0183288	9.53e-11	87259988	292	5	74	4	HSD17B13, HSD17B11, NUDT9, RP11-710E1.2	118	4	45	4	HSD17B13, SPARCL1, HSD17B11, C4orf36	19	chr4:87305308:87310243:clu_42549:ENSG00000170509.11, chr4:87305308:87310243:clu_41319:ENSG00000170509.11, chr4:87499585:87504822:clu_39080:ENSG00000152583.12, chr4:87305308:87310243:clu_42932:ENSG00000170509.11, chr4:87374414:87374699:clu_33974:ENSG00000198189.10, chr4:87357416:87372709:clu_41216:ENSG00000198189.10, chr4:87357416:87372709:clu_39026:ENSG00000198189.10, chr4:87305308:87310243:clu_2…	7	6	HSD17B13(e), HSD17B11(e), NUDT9(e), RP11-710E1.2(e), HSD17B13(s), SPARCL1(s), HSD17B11(s), C4orf36(s)	Artery_Aorta(e), Brain_Anterior_cingulate_cortex_BA24(e), Brain_Caudate_basal_ganglia(e), Brain_Cerebellar_Hemisphere(e), Brain_Cerebellum(e), Brain_Cortex(e), Brain_Frontal_Cortex_BA9(e), Brain_Hippocampus(e), Brain_Hypothalamus(e), Brain_Nucleus_accumbens_basal_ganglia(e), Brain_Putamen_basal_ganglia(e), Brain_Spinal_cord_cervical_c-1(e), Brain_Substantia_nigra(e), Breast_Mammary_Tissue(e), Col…	510	9	MAPK10, HSD17B13, HSD17B11, RP11-397E7.4, NUDT9, AFF1, RP11-710E1.2, C4orf36, KLHL8	104	4	HSD17B13, SPARCL1, HSD17B11, C4orf36	15	chr4:87305308:87310243:clu_42549:ENSG00000170509.11, chr4:87305308:87310243:clu_41319:ENSG00000170509.11, chr4:87499585:87504822:clu_39080:ENSG00000152583.12, chr4:87357416:87372709:clu_39074:ENSG00000198189.10, chr4:87305308:87310243:clu_42932:ENSG00000170509.11, chr4:87357416:87372709:clu_41216:ENSG00000198189.10, chr4:87357416:87372709:clu_39026:ENSG00000198189.10, chr4:87305308:87310243:clu_2…	10	Adipose_Subcutaneous(e), Adrenal_Gland(e), Artery_Aorta(e), Artery_Tibial(e), Brain_Amygdala(e), Brain_Anterior_cingulate_cortex_BA24(e), Brain_Caudate_basal_ganglia(e), Brain_Cerebellar_Hemisphere(e), Brain_Cerebellum(e), Brain_Cortex(e), Brain_Frontal_Cortex_BA9(e), Brain_Hippocampus(e), Brain_Hypothalamus(e), Brain_Nucleus_accumbens_basal_ganglia(e), Brain_Putamen_basal_ganglia(e), Brain_Spina…	9	HSD17B13, HSD17B11, NUDT9, RP11-710E1.2, MAPK10, RP11-397E7.4, AFF1, C4orf36, KLHL8	4	HSD17B13, SPARCL1, HSD17B11, C4orf36	chr8:58565084:58570887:clu_57044:ENSG00000137575.11, chr8:58565084:58570887:clu_57044:ENSG00000137575.11, chr8:58565084:58570887:clu_57044:ENSG00000137575.11, chr8:58565084:58570887:clu_57044:ENSG00000137575.11, chr8:58565084:58570887:clu_57044:ENSG00000137575.11, chr8:58565084:58570887:clu_57044:ENSG00000137575.11, chr8:58565084:58570887:clu_57044:ENSG00000137575.11, chr8:58565084:58570887:clu_5…	93	10	HSD17B13, HSD17B11, NUDT9, RP11-710E1.2, MAPK10, RP11-397E7.4, AFF1, C4orf36, KLHL8, SPARCL1	Adipose_Subcutaneous(e), Adrenal_Gland(e), Artery_Aorta(e), Artery_Tibial(e), Brain_Amygdala(e), Brain_Anterior_cingulate_cortex_BA24(e), Brain_Caudate_basal_ganglia(e), Brain_Cerebellar_Hemisphere(e), Brain_Cerebellum(e), Brain_Cortex(e), Brain_Frontal_Cortex_BA9(e), Brain_Hippocampus(e), Brain_Hypothalamus(e), Brain_Nucleus_accumbens_basal_ganglia(e), Brain_Putamen_basal_ganglia(e), Brain_Spina…	4	HSD17B13, HSD17B11, NUDT9, RP11-710E1.2	4	HSD17B13, SPARCL1, HSD17B11, C4orf36
rs989757	Hypothyroidism	chr5:76544971:A:G	77249146	A	G	0.6418	-0.072671	0.0126616	9.496e-09	77199146	69	5	14	4	PDE8B, WDR41, ZBED3-AS1, ALDH7A1P1	46	3	3	2	WDR41, PDE8B	2	chr5:77427034:77432893:clu_34844:ENSG00000164253.13, chr5:77419887:77421821:clu_42056:ENSG00000113231.13	6	4	PDE8B(e), WDR41(e), ZBED3-AS1(e), ALDH7A1P1(e), WDR41(s), PDE8B(s)	Colon_Transverse(e), Esophagus_Mucosa(e), Heart_Atrial_Appendage(e), Liver(e), Lung(e), Testis(e), Artery_Aorta(s), Thyroid(s)	0	0	NA	0	0	NA	0	NA	0	NA	4	PDE8B, WDR41, ZBED3-AS1, ALDH7A1P1	2	WDR41, PDE8B	chr4:87305308:87310243:clu_42549:ENSG00000170509.11, chr4:87305308:87310243:clu_42549:ENSG00000170509.11, chr4:87305308:87310243:clu_42549:ENSG00000170509.11, chr4:87305308:87310243:clu_42549:ENSG00000170509.11, chr4:87305308:87310243:clu_42549:ENSG00000170509.11, chr4:87305308:87310243:clu_42549:ENSG00000170509.11, chr4:87305308:87310243:clu_42549:ENSG00000170509.11, chr4:87305308:87310243:clu_4…	0	4	PDE8B, WDR41, ZBED3-AS1, ALDH7A1P1	Colon_Transverse(e), Esophagus_Mucosa(e), Heart_Atrial_Appendage(e), Liver(e), Lung(e), Testis(e), Artery_Aorta(s), Thyroid(s)	0	NA	0	NA
rs9683415	Hypothyroidism	chr4:40291916:A:G	40290296	A	G	0.3325	0.0687497	0.0130176	1.283e-07	40240296	22	6	3	2	N4BP2, CHRNA9	0	0	0	0	NA	0	NA	6	2	N4BP2(e), CHRNA9(e)	Cells_Cultured_fibroblasts(e), Skin_Sun_Exposed_Lower_leg(e)	0	0	NA	0	0	NA	0	NA	0	NA	2	N4BP2, CHRNA9	0	NA	NA	0	2	N4BP2, CHRNA9	Cells_Cultured_fibroblasts(e), Skin_Sun_Exposed_Lower_leg(e)	0	NA	0	NA
rs9654286	Hypothyroidism	chr4:177611582:C:G	176690428	C	G	0.1079	-0.096924	0.020069	1.368e-06	176640428	6	1	4	1	VEGFC	0	0	0	0	NA	0	NA	1	1	VEGFC(e)	Adrenal_Gland(e), Thyroid(e)	34	1	VEGFC	0	0	NA	0	NA	1	Adrenal_Gland(e), Cells_Cultured_fibroblasts(e), Thyroid(e)	1	VEGFC	0	NA	NA	0	1	VEGFC	Adrenal_Gland(e), Cells_Cultured_fibroblasts(e), Thyroid(e)	1	VEGFC	0	NA
rs958434	Hypothyroidism	chr1:117262791:C:T	116720169	T	C	0.254	-0.0642476	0.0140228	4.613e-06	116670169	9	1	0	0	NA	0	0	0	0	NA	0	NA	1	0	NA	NA	0	0	NA	0	0	NA	0	NA	0	NA	0	NA	0	NA	NA	0	0	NA	NA	0	NA	0	NA
rs9557173	Hypothyroidism	chr13:99825512:C:T	99173258	T	C	0.2583	-0.0638727	0.0138683	4.112e-06	99123258	138	6	16	4	GPR18, UBAC2, DOCK9, DOCK9-AS2	28	2	3	1	UBAC2	1	chr13:99200939:99231434:clu_2920:ENSG00000134882.15	6	4	GPR18(e), UBAC2(e), DOCK9(e), DOCK9-AS2(e), UBAC2(s)	Adipose_Visceral_Omentum(e), Colon_Sigmoid(e), Esophagus_Mucosa(e), Nerve_Tibial(e), Thyroid(e), Skin_Sun_Exposed_Lower_leg(s)	0	0	NA	0	0	NA	0	NA	0	NA	4	GPR18, UBAC2, DOCK9, DOCK9-AS2	1	UBAC2	NA	0	4	GPR18, UBAC2, DOCK9, DOCK9-AS2	Adipose_Visceral_Omentum(e), Colon_Sigmoid(e), Esophagus_Mucosa(e), Nerve_Tibial(e), Thyroid(e), Skin_Sun_Exposed_Lower_leg(s)	0	NA	0	NA
rs9511151	Hypothyroidism	chr13:24786576:A:G	24212438	A	G	0.3431	-0.100116	0.0128667	7.192e-15	24162438	16	1	2	1	SPATA13	0	0	0	0	NA	0	NA	1	1	SPATA13(e)	Skin_Not_Sun_Exposed_Suprapubic(e)	0	0	NA	0	0	NA	0	NA	0	NA	1	SPATA13	0	NA	NA	0	1	SPATA13	Skin_Not_Sun_Exposed_Suprapubic(e)	0	NA	0	NA
rs9470465	Hypothyroidism	chr6:37011618:C:T	37043842	T	C	0.8667	-0.0826559	0.017846	3.628e-06	36993842	47	7	19	5	FGD2, PI16, RNF8, CPNE5, MTCH1	22	3	9	2	PI16, MTCH1	6	chr6:36963033:36963823:clu_27612:ENSG00000164530.13, chr6:36963033:36963823:clu_22386:ENSG00000164530.13, chr6:36963612:36963823:clu_32073:ENSG00000164530.13, chr6:36976277:36977199:clu_32141:ENSG00000137409.19, chr6:36963612:36963823:clu_34746:ENSG00000164530.13, chr6:36963612:36963823:clu_38797:ENSG00000164530.13	8	5	FGD2(e), PI16(e), RNF8(e), CPNE5(e), MTCH1(e), PI16(s), MTCH1(s)	Adipose_Subcutaneous(e), Brain_Hippocampus(e), Colon_Sigmoid(e), Esophagus_Mucosa(e), Esophagus_Muscularis(e), Muscle_Skeletal(e), Nerve_Tibial(e), Testis(e), Whole_Blood(e), Brain_Hypothalamus(s), Brain_Substantia_nigra(s), Esophagus_Gastroesophageal_Junction(s), Muscle_Skeletal(s), Pituitary(s), Thyroid(s)	0	0	NA	0	0	NA	0	NA	0	NA	5	FGD2, PI16, RNF8, CPNE5, MTCH1	2	PI16, MTCH1	NA	0	5	FGD2, PI16, RNF8, CPNE5, MTCH1	Adipose_Subcutaneous(e), Brain_Hippocampus(e), Colon_Sigmoid(e), Esophagus_Mucosa(e), Esophagus_Muscularis(e), Muscle_Skeletal(e), Nerve_Tibial(e), Testis(e), Whole_Blood(e), Brain_Hypothalamus(s), Brain_Substantia_nigra(s), Esophagus_Gastroesophageal_Junction(s), Muscle_Skeletal(s), Pituitary(s), Thyroid(s)	0	NA	0	NA
rs9462001	Hypothyroidism	chr6:34655563:A:G	34687786	A	G	0.1368	0.0959376	0.0177506	6.49e-08	34637786	841	6	339	4	UHRF1BP1, SNRPC, FANCE, TAF11	648	3	254	3	SNRPC, C6orf106, TAF11	52	chr6:34757551:34762595:clu_36233:ENSG00000124562.9, chr6:34654779:34696446:clu_36230:ENSG00000196821.9, chr6:34757551:34762595:clu_35214:ENSG00000124562.9, chr6:34654779:34696446:clu_35210:ENSG00000196821.9, chr6:34757551:34762595:clu_29015:ENSG00000124562.9, chr6:34654779:34696446:clu_29013:ENSG00000196821.9, chr6:34757551:34762595:clu_30058:ENSG00000124562.9, chr6:34883080:34883399:clu_33273:EN…	6	5	UHRF1BP1(e), SNRPC(e), FANCE(e), TAF11(e), SNRPC(s), C6orf106(s), TAF11(s)	Adipose_Visceral_Omentum(e), Adrenal_Gland(e), Artery_Coronary(e), Artery_Tibial(e), Brain_Amygdala(e), Brain_Anterior_cingulate_cortex_BA24(e), Brain_Caudate_basal_ganglia(e), Brain_Cerebellar_Hemisphere(e), Brain_Cerebellum(e), Brain_Cortex(e), Brain_Frontal_Cortex_BA9(e), Brain_Hippocampus(e), Brain_Nucleus_accumbens_basal_ganglia(e), Brain_Putamen_basal_ganglia(e), Brain_Spinal_cord_cervical_…	0	0	NA	0	0	NA	0	NA	0	NA	4	UHRF1BP1, SNRPC, FANCE, TAF11	3	SNRPC, C6orf106, TAF11	NA	0	5	UHRF1BP1, SNRPC, FANCE, TAF11, C6orf106	Adipose_Visceral_Omentum(e), Adrenal_Gland(e), Artery_Coronary(e), Artery_Tibial(e), Brain_Amygdala(e), Brain_Anterior_cingulate_cortex_BA24(e), Brain_Caudate_basal_ganglia(e), Brain_Cerebellar_Hemisphere(e), Brain_Cerebellum(e), Brain_Cortex(e), Brain_Frontal_Cortex_BA9(e), Brain_Hippocampus(e), Brain_Nucleus_accumbens_basal_ganglia(e), Brain_Putamen_basal_ganglia(e), Brain_Spinal_cord_cervical_…	0	NA	0	NA
rs9324352	Hypothyroidism	chr1:95816355:C:T	95350799	T	C	0.9831	-0.263256	0.0564638	3.126e-06	95300799	94	4	0	0	NA	14	3	0	0	NA	0	NA	5	0	NA	NA	0	0	NA	0	0	NA	0	NA	0	NA	0	NA	0	NA	NA	0	0	NA	NA	0	NA	0	NA
rs9315149	Hypothyroidism	chr13:32486846:A:C	31912709	A	C	0.7556	-0.0678701	0.0141343	1.573e-06	31862709	92	3	13	2	FRY, RP1-257C22.2	4	1	4	1	EEF1DP3	1	chr13:31846939:31847204:clu_3403:ENSG00000229715.4	3	3	FRY(e), RP1-257C22.2(e), EEF1DP3(s)	Esophagus_Mucosa(e), Esophagus_Muscularis(e), Spleen(e), Stomach(e), Testis(s)	0	0	NA	0	0	NA	0	NA	0	NA	2	FRY, RP1-257C22.2	1	EEF1DP3	NA	0	3	FRY, RP1-257C22.2, EEF1DP3	Esophagus_Mucosa(e), Esophagus_Muscularis(e), Spleen(e), Stomach(e), Testis(s)	0	NA	0	NA
rs9287698	Hypothyroidism	chr2:8487296:C:T	8347166	T	C	0.29	-0.0614059	0.0134075	4.65e-06	8297166	40	1	2	1	LINC00299	5	1	0	0	NA	0	NA	1	1	LINC00299(e)	Liver(e)	7	1	LINC00299	0	0	NA	0	NA	1	Liver(e)	1	LINC00299	0	NA	NA	0	1	LINC00299	Liver(e)	1	LINC00299	0	NA
rs9272426	Hypothyroidism	chr6:32605189:A:G	32637412	A	G	0.5505	-0.258979	0.0124044	8.48e-97	32587412	2563	23	0	0	NA	2573	15	0	0	NA	0	NA	28	0	NA	NA	0	0	NA	0	0	NA	0	NA	0	NA	0	NA	0	NA	NA	0	0	NA	NA	0	NA	0	NA
rs926103	Hypothyroidism	chr1:156784982:C:T	156815190	T	C	0.3476	0.073007	0.0127795	1.111e-08	156765190	180	13	101	10	RRNAD1, SH2D2A, INSRR, RP11-66D17.5, NTRK1, CRABP2, MRPL24, HDGF, PRCC, RP11-284F21.10	200	7	71	5	MRPL24, PRCC, HDGF, RRNAD1, SH2D2A	39	chr1:156738764:156741053:clu_54657:ENSG00000143314.12, chr1:156787174:156791067:clu_49608:ENSG00000143294.14, chr1:156738764:156741053:clu_46382:ENSG00000143314.12, chr1:156738764:156741012:clu_38187:ENSG00000143314.12, chr1:156738764:156741053:clu_43261:ENSG00000143314.12, chr1:156738764:156741053:clu_47480:ENSG00000143314.12, chr1:156738764:156741053:clu_44479:ENSG00000143314.12, chr1:156738764…	14	10	RRNAD1(e), SH2D2A(e), INSRR(e), RP11-66D17.5(e), NTRK1(e), CRABP2(e), MRPL24(e), HDGF(e), PRCC(e), RP11-284F21.10(e), MRPL24(s), PRCC(s), HDGF(s), RRNAD1(s), SH2D2A(s)	Adipose_Subcutaneous(e), Adipose_Visceral_Omentum(e), Adrenal_Gland(e), Artery_Aorta(e), Artery_Tibial(e), Brain_Cerebellar_Hemisphere(e), Brain_Cerebellum(e), Brain_Cortex(e), Breast_Mammary_Tissue(e), Colon_Transverse(e), Esophagus_Gastroesophageal_Junction(e), Esophagus_Mucosa(e), Esophagus_Muscularis(e), Heart_Atrial_Appendage(e), Heart_Left_Ventricle(e), Lung(e), Muscle_Skeletal(e), Pancreas…	485	11	SH2D2A, RRNAD1, MRPL24, PMF1, INSRR, CCT3, NTRK1, PRCC, RP11-66D17.5, HDGF, RP11-284F21.10	315	6	PRCC, MRPL24, HDGF, BGLAP, PMF1, SH2D2A	30	chr1:156787174:156791067:clu_56179:ENSG00000143294.14, chr1:156738764:156741053:clu_54657:ENSG00000143314.12, chr1:156787174:156791067:clu_49608:ENSG00000143294.14, chr1:156787174:156791067:clu_51810:ENSG00000143294.14, chr1:156745373:156755537:clu_38572:ENSG00000143321.18, chr1:156787174:156791067:clu_56875:ENSG00000143294.14, chr1:156787174:156791067:clu_54506:ENSG00000143294.14, chr1:156738764…	12	Adipose_Subcutaneous(e), Adipose_Visceral_Omentum(e), Adrenal_Gland(e), Artery_Aorta(e), Artery_Tibial(e), Brain_Cerebellum(e), Brain_Cortex(e), Breast_Mammary_Tissue(e), Cells_Cultured_fibroblasts(e), Colon_Sigmoid(e), Colon_Transverse(e), Esophagus_Gastroesophageal_Junction(e), Esophagus_Mucosa(e), Esophagus_Muscularis(e), Heart_Atrial_Appendage(e), Heart_Left_Ventricle(e), Lung(e), Muscle_Skel…	12	RRNAD1, SH2D2A, INSRR, RP11-66D17.5, NTRK1, CRABP2, MRPL24, HDGF, PRCC, RP11-284F21.10, PMF1, CCT3	7	MRPL24, PRCC, HDGF, RRNAD1, SH2D2A, BGLAP, PMF1	chr1:156787174:156791067:clu_56179:ENSG00000143294.14, chr1:156738764:156741053:clu_54657:ENSG00000143314.12, chr1:156738764:156741053:clu_54657:ENSG00000143314.12, chr1:156738764:156741053:clu_54657:ENSG00000143314.12, chr1:156738764:156741053:clu_54657:ENSG00000143314.12, chr1:156738764:156741053:clu_54657:ENSG00000143314.12, chr1:156738764:156741053:clu_54657:ENSG00000143314.12, chr1:156738764…	192	13	RRNAD1, SH2D2A, INSRR, RP11-66D17.5, NTRK1, CRABP2, MRPL24, HDGF, PRCC, RP11-284F21.10, PMF1, CCT3, BGLAP	Adipose_Subcutaneous(e), Adipose_Visceral_Omentum(e), Adrenal_Gland(e), Artery_Aorta(e), Artery_Tibial(e), Brain_Cerebellum(e), Brain_Cortex(e), Breast_Mammary_Tissue(e), Cells_Cultured_fibroblasts(e), Colon_Sigmoid(e), Colon_Transverse(e), Esophagus_Gastroesophageal_Junction(e), Esophagus_Mucosa(e), Esophagus_Muscularis(e), Heart_Atrial_Appendage(e), Heart_Left_Ventricle(e), Lung(e), Muscle_Skel…	9	RRNAD1, SH2D2A, INSRR, RP11-66D17.5, NTRK1, MRPL24, HDGF, PRCC, RP11-284F21.10	4	MRPL24, PRCC, HDGF, SH2D2A
rs911760	Hypothyroidism	chr9:5438435:A:C	5438435	A	C	0.2089	0.0886298	0.0157637	1.883e-08	5388435	173	6	41	4	PLGRKT, CD274, RP11-207C16.4, RCL1	50	1	13	1	PLGRKT	11	chr9:5361888:5381863:clu_58262:ENSG00000107020.9, chr9:5361888:5381863:clu_46772:ENSG00000107020.9, chr9:5361888:5381863:clu_50984:ENSG00000107020.9, chr9:5361888:5381863:clu_53994:ENSG00000107020.9, chr9:5361888:5381863:clu_53512:ENSG00000107020.9, chr9:5436694:5438213:clu_46208:ENSG00000107020.9, chr9:5361888:5381863:clu_61663:ENSG00000107020.9, chr9:5361888:5381863:clu_60107:ENSG00000107020.9,…	6	4	PLGRKT(e), CD274(e), RP11-207C16.4(e), RCL1(e), PLGRKT(s)	Adipose_Subcutaneous(e), Adipose_Visceral_Omentum(e), Adrenal_Gland(e), Artery_Tibial(e), Brain_Frontal_Cortex_BA9(e), Cells_Cultured_fibroblasts(e), Colon_Sigmoid(e), Colon_Transverse(e), Esophagus_Mucosa(e), Heart_Atrial_Appendage(e), Heart_Left_Ventricle(e), Muscle_Skeletal(e), Nerve_Tibial(e), Pancreas(e), Skin_Not_Sun_Exposed_Suprapubic(e), Skin_Sun_Exposed_Lower_leg(e), Stomach(e), Testis(e…	0	0	NA	0	0	NA	0	NA	0	NA	4	PLGRKT, CD274, RP11-207C16.4, RCL1	1	PLGRKT	NA	0	4	PLGRKT, CD274, RP11-207C16.4, RCL1	Adipose_Subcutaneous(e), Adipose_Visceral_Omentum(e), Adrenal_Gland(e), Artery_Tibial(e), Brain_Frontal_Cortex_BA9(e), Cells_Cultured_fibroblasts(e), Colon_Sigmoid(e), Colon_Transverse(e), Esophagus_Mucosa(e), Heart_Atrial_Appendage(e), Heart_Left_Ventricle(e), Muscle_Skeletal(e), Nerve_Tibial(e), Pancreas(e), Skin_Not_Sun_Exposed_Suprapubic(e), Skin_Sun_Exposed_Lower_leg(e), Stomach(e), Testis(e…	0	NA	0	NA
rs853319	Hypothyroidism	chr8:133919286:A:G	132907041	A	G	0.6202	-0.076666	0.0124796	8.083e-10	132857041	159	8	106	8	PHF20L1, AF230666.2, TG, LRRC6, WISP1, CTC-137K3.1, SLA, TMEM71	18	2	17	2	PHF20L1, TMEM71	3	chr8:132798860:132803819:clu_50350:ENSG00000129292.20, chr8:132710982:132713995:clu_66236:ENSG00000165071.14, chr8:132687655:132700563:clu_49459:ENSG00000165071.14	8	8	PHF20L1(e), AF230666.2(e), TG(e), LRRC6(e), WISP1(e), CTC-137K3.1(e), SLA(e), TMEM71(e), PHF20L1(s), TMEM71(s)	Adipose_Subcutaneous(e), Adipose_Visceral_Omentum(e), Artery_Aorta(e), Artery_Tibial(e), Cells_Cultured_fibroblasts(e), Esophagus_Gastroesophageal_Junction(e), Esophagus_Mucosa(e), Esophagus_Muscularis(e), Heart_Atrial_Appendage(e), Heart_Left_Ventricle(e), Lung(e), Nerve_Tibial(e), Spleen(e), Testis(e), Whole_Blood(e), Cells_Cultured_fibroblasts(s), Lung(s), Whole_Blood(s)	0	0	NA	0	0	NA	0	NA	0	NA	8	PHF20L1, AF230666.2, TG, LRRC6, WISP1, CTC-137K3.1, SLA, TMEM71	2	PHF20L1, TMEM71	NA	0	8	PHF20L1, AF230666.2, TG, LRRC6, WISP1, CTC-137K3.1, SLA, TMEM71	Adipose_Subcutaneous(e), Adipose_Visceral_Omentum(e), Artery_Aorta(e), Artery_Tibial(e), Cells_Cultured_fibroblasts(e), Esophagus_Gastroesophageal_Junction(e), Esophagus_Mucosa(e), Esophagus_Muscularis(e), Heart_Atrial_Appendage(e), Heart_Left_Ventricle(e), Lung(e), Nerve_Tibial(e), Spleen(e), Testis(e), Whole_Blood(e), Cells_Cultured_fibroblasts(s), Lung(s), Whole_Blood(s)	0	NA	0	NA
rs8099412	Hypothyroidism	chr18:67536617:C:T	69869381	T	C	0.5234	-0.0601757	0.0120906	6.456e-07	69819381	12	2	9	2	DOK6, CD226	2	1	1	1	CD226	1	chr18:69868116:69873144:clu_20092:ENSG00000150637.8	2	2	DOK6(e), CD226(e), CD226(s)	Small_Intestine_Terminal_Ileum(e), Spleen(e), Testis(e), Whole_Blood(e), Cells_EBV-transformed_lymphocytes(s)	0	0	NA	0	0	NA	0	NA	0	NA	2	DOK6, CD226	1	CD226	NA	0	2	DOK6, CD226	Small_Intestine_Terminal_Ileum(e), Spleen(e), Testis(e), Whole_Blood(e), Cells_EBV-transformed_lymphocytes(s)	0	NA	0	NA
rs7990020	Hypothyroidism	chr13:43044946:A:C	42470810	A	C	0.4603	-0.0668569	0.012183	4.072e-08	42420810	89	2	27	2	AKAP11, TNFSF11	4	1	0	0	NA	0	NA	2	2	AKAP11(e), TNFSF11(e)	Brain_Cerebellar_Hemisphere(e), Brain_Cortex(e), Colon_Sigmoid(e), Esophagus_Mucosa(e), Esophagus_Muscularis(e), Muscle_Skeletal(e), Skin_Not_Sun_Exposed_Suprapubic(e), Testis(e)	0	0	NA	0	0	NA	0	NA	0	NA	2	AKAP11, TNFSF11	0	NA	NA	0	2	AKAP11, TNFSF11	Brain_Cerebellar_Hemisphere(e), Brain_Cortex(e), Colon_Sigmoid(e), Esophagus_Mucosa(e), Esophagus_Muscularis(e), Muscle_Skeletal(e), Skin_Not_Sun_Exposed_Suprapubic(e), Testis(e)	0	NA	0	NA
rs7936397	Hypothyroidism	chr11:577534:A:G	577534	A	G	0.2701	-0.0813402	0.0137514	3.317e-09	527534	333	20	40	11	TMEM80, HRAS, CDHR5, RNH1, EPS8L2, DRD4, PTDSS2, RP11-496I9.1, DEAF1, IRF7, PHRF1	206	6	11	3	RNH1, PTDSS2, IRF7	6	chr11:502181:506609:clu_5148:ENSG00000023191.16, chr11:502181:507113:clu_4778:ENSG00000023191.16, chr11:479152:486891:clu_4770:ENSG00000174915.11, chr11:502181:507113:clu_4508:ENSG00000023191.16, chr11:614037:614476:clu_5172:ENSG00000185507.19, chr11:502181:506609:clu_5197:ENSG00000023191.16	20	11	TMEM80(e), HRAS(e), CDHR5(e), RNH1(e), EPS8L2(e), DRD4(e), PTDSS2(e), RP11-496I9.1(e), DEAF1(e), IRF7(e), PHRF1(e), RNH1(s), PTDSS2(s), IRF7(s)	Adrenal_Gland(e), Brain_Hypothalamus(e), Brain_Substantia_nigra(e), Cells_EBV-transformed_lymphocytes(e), Colon_Transverse(e), Esophagus_Muscularis(e), Lung(e), Minor_Salivary_Gland(e), Muscle_Skeletal(e), Ovary(e), Pituitary(e), Brain_Cortex(s), Brain_Frontal_Cortex_BA9(s), Brain_Hippocampus(s), Minor_Salivary_Gland(s), Ovary(s)	0	0	NA	0	0	NA	0	NA	0	NA	11	TMEM80, HRAS, CDHR5, RNH1, EPS8L2, DRD4, PTDSS2, RP11-496I9.1, DEAF1, IRF7, PHRF1	3	RNH1, PTDSS2, IRF7	NA	0	11	TMEM80, HRAS, CDHR5, RNH1, EPS8L2, DRD4, PTDSS2, RP11-496I9.1, DEAF1, IRF7, PHRF1	Adrenal_Gland(e), Brain_Hypothalamus(e), Brain_Substantia_nigra(e), Cells_EBV-transformed_lymphocytes(e), Colon_Transverse(e), Esophagus_Muscularis(e), Lung(e), Minor_Salivary_Gland(e), Muscle_Skeletal(e), Ovary(e), Pituitary(e), Brain_Cortex(s), Brain_Frontal_Cortex_BA9(s), Brain_Hippocampus(s), Minor_Salivary_Gland(s), Ovary(s)	0	NA	0	NA
rs78899227	Hypothyroidism	chr19:31086961:C:T	30596054	T	C	0.9838	-0.237	0.0493	1.53e-06	30546054	32	2	0	0	NA	0	0	0	0	NA	0	NA	2	0	NA	NA	0	0	NA	0	0	NA	0	NA	0	NA	0	NA	0	NA	NA	0	0	NA	NA	0	NA	0	NA
rs7827182	Hypothyroidism	chr8:8380471:C:G	8522961	C	G	0.4954	-0.0596379	0.0121039	8.343e-07	8472961	256	10	54	6	RPL10P19, FAM85B, ERI1, FAM86B3P, MFHAS1, CTA-398F10.2	179	8	70	6	FAM86B3P, FAM85B, ERI1, RPL10P19, PPP1R3B, ALG1L13P	29	chr8:8234584:8235816:clu_61023:ENSG00000173295.7, chr8:8234584:8235816:clu_59406:ENSG00000173295.7, chr8:8234584:8235816:clu_53841:ENSG00000173295.7, chr8:8234584:8235816:clu_56286:ENSG00000173295.7, chr8:8235949:8237126:clu_41281:ENSG00000173295.7, chr8:8235949:8236032:clu_46806:ENSG00000173295.7, chr8:8235949:8237126:clu_48991:ENSG00000173295.7, chr8:8168083:8184726:clu_48986:ENSG00000253893.2,…	12	8	RPL10P19(e), FAM85B(e), ERI1(e), FAM86B3P(e), MFHAS1(e), CTA-398F10.2(e), FAM86B3P(s), FAM85B(s), ERI1(s), RPL10P19(s), PPP1R3B(s), ALG1L13P(s)	Adipose_Subcutaneous(e), Artery_Aorta(e), Artery_Tibial(e), Brain_Amygdala(e), Brain_Anterior_cingulate_cortex_BA24(e), Brain_Caudate_basal_ganglia(e), Brain_Cerebellar_Hemisphere(e), Brain_Cerebellum(e), Brain_Hippocampus(e), Brain_Hypothalamus(e), Brain_Nucleus_accumbens_basal_ganglia(e), Brain_Putamen_basal_ganglia(e), Brain_Spinal_cord_cervical_c-1(e), Brain_Substantia_nigra(e), Cells_EBV-tra…	0	0	NA	0	0	NA	0	NA	0	NA	6	RPL10P19, FAM85B, ERI1, FAM86B3P, MFHAS1, CTA-398F10.2	6	FAM86B3P, FAM85B, ERI1, RPL10P19, PPP1R3B, ALG1L13P	NA	0	8	RPL10P19, FAM85B, ERI1, FAM86B3P, MFHAS1, CTA-398F10.2, PPP1R3B, ALG1L13P	Adipose_Subcutaneous(e), Artery_Aorta(e), Artery_Tibial(e), Brain_Amygdala(e), Brain_Anterior_cingulate_cortex_BA24(e), Brain_Caudate_basal_ganglia(e), Brain_Cerebellar_Hemisphere(e), Brain_Cerebellum(e), Brain_Hippocampus(e), Brain_Hypothalamus(e), Brain_Nucleus_accumbens_basal_ganglia(e), Brain_Putamen_basal_ganglia(e), Brain_Spinal_cord_cervical_c-1(e), Brain_Substantia_nigra(e), Cells_EBV-tra…	0	NA	0	NA
rs7801838	Hypothyroidism	chr7:128573994:C:T	128933940	T	C	0.3076	-0.0642319	0.0132013	1.141e-06	128883940	131	9	83	5	IRF5, RP11-309L24.10, RP11-309L24.4, KCP, TNPO3	85	6	25	3	FLNC, IRF5, TNPO3	9	chr7:128844266:128844937:clu_31708:ENSG00000128591.15, chr7:128938245:128942071:clu_24527:ENSG00000128604.19, chr7:128938245:128942071:clu_32063:ENSG00000128604.19, chr7:128947056:128947230:clu_36243:ENSG00000128604.19, chr7:128990100:128991999:clu_30510:ENSG00000064419.13, chr7:128938245:128942071:clu_34555:ENSG00000128604.19, chr7:128947056:128947278:clu_35399:ENSG00000128604.19, chr7:128938245…	13	6	IRF5(e), RP11-309L24.10(e), RP11-309L24.4(e), KCP(e), TNPO3(e), FLNC(s), IRF5(s), TNPO3(s)	Adipose_Subcutaneous(e), Adipose_Visceral_Omentum(e), Adrenal_Gland(e), Artery_Aorta(e), Artery_Tibial(e), Brain_Cerebellum(e), Brain_Hypothalamus(e), Brain_Putamen_basal_ganglia(e), Breast_Mammary_Tissue(e), Cells_EBV-transformed_lymphocytes(e), Cells_Cultured_fibroblasts(e), Colon_Sigmoid(e), Colon_Transverse(e), Esophagus_Mucosa(e), Esophagus_Muscularis(e), Heart_Atrial_Appendage(e), Heart_Lef…	0	0	NA	0	0	NA	0	NA	0	NA	5	IRF5, RP11-309L24.10, RP11-309L24.4, KCP, TNPO3	3	FLNC, IRF5, TNPO3	NA	0	6	IRF5, RP11-309L24.10, RP11-309L24.4, KCP, TNPO3, FLNC	Adipose_Subcutaneous(e), Adipose_Visceral_Omentum(e), Adrenal_Gland(e), Artery_Aorta(e), Artery_Tibial(e), Brain_Cerebellum(e), Brain_Hypothalamus(e), Brain_Putamen_basal_ganglia(e), Breast_Mammary_Tissue(e), Cells_EBV-transformed_lymphocytes(e), Cells_Cultured_fibroblasts(e), Colon_Sigmoid(e), Colon_Transverse(e), Esophagus_Mucosa(e), Esophagus_Muscularis(e), Heart_Atrial_Appendage(e), Heart_Lef…	0	NA	0	NA
rs7784748	Hypothyroidism	chr7:4784652:C:T	4745021	T	C	0.4228	0.056669	0.0122308	3.599e-06	4695021	205	4	5	3	FOXK1, AP5Z1, RADIL	416	4	3	1	RADIL	3	chr7:4805716:4807134:clu_25998:ENSG00000157927.16, chr7:4805716:4815278:clu_28412:ENSG00000157927.16, chr7:4805716:4815278:clu_24681:ENSG00000157927.16	6	3	FOXK1(e), AP5Z1(e), RADIL(e), RADIL(s)	Artery_Tibial(e), Lung(e), Skin_Not_Sun_Exposed_Suprapubic(e), Stomach(e), Brain_Cortex(s), Heart_Atrial_Appendage(s), Uterus(s)	0	0	NA	0	0	NA	0	NA	0	NA	3	FOXK1, AP5Z1, RADIL	1	RADIL	NA	0	3	FOXK1, AP5Z1, RADIL	Artery_Tibial(e), Lung(e), Skin_Not_Sun_Exposed_Suprapubic(e), Stomach(e), Brain_Cortex(s), Heart_Atrial_Appendage(s), Uterus(s)	0	NA	0	NA
rs7758816	Hypothyroidism	chr6:112098896:C:T	111777693	T	C	0.5193	0.0603665	0.0121987	7.475e-07	111727693	55	10	10	4	C6orf3, GTF3C6, RP1-142L7.8, RP1-97J1.2	12	3	9	2	FYN, LAMA4	3	chr6:111720062:111780566:clu_29142:ENSG00000010810.17, chr6:111720062:111780566:clu_29932:ENSG00000010810.17, chr6:112119311:112120283:clu_65485:ENSG00000112769.18	12	6	C6orf3(e), GTF3C6(e), RP1-142L7.8(e), RP1-97J1.2(e), FYN(s), LAMA4(s)	Artery_Tibial(e), Cells_EBV-transformed_lymphocytes(e), Nerve_Tibial(e), Skin_Sun_Exposed_Lower_leg(e), Testis(e), Brain_Caudate_basal_ganglia(s), Cells_Cultured_fibroblasts(s), Testis(s)	0	0	NA	0	0	NA	0	NA	0	NA	4	C6orf3, GTF3C6, RP1-142L7.8, RP1-97J1.2	2	FYN, LAMA4	NA	0	6	C6orf3, GTF3C6, RP1-142L7.8, RP1-97J1.2, FYN, LAMA4	Artery_Tibial(e), Cells_EBV-transformed_lymphocytes(e), Nerve_Tibial(e), Skin_Sun_Exposed_Lower_leg(e), Testis(e), Brain_Caudate_basal_ganglia(s), Cells_Cultured_fibroblasts(s), Testis(s)	0	NA	0	NA
rs7651755	Hypothyroidism	chr3:192056553:A:G	192338764	A	G	0.2567	0.06802	0.0138864	9.666e-07	192288764	23	1	0	0	NA	5	1	0	0	NA	0	NA	2	0	NA	NA	0	0	NA	0	0	NA	0	NA	0	NA	0	NA	0	NA	NA	0	0	NA	NA	0	NA	0	NA
rs76428106	Hypothyroidism	chr13:28604007:C:T	28029870	T	C	0.987	-0.389235	0.0577577	1.594e-11	27979870	152	3	74	3	URAD, FLT3, RN7SL272P	8	1	0	0	NA	0	NA	3	3	URAD(e), FLT3(e), RN7SL272P(e)	Adipose_Visceral_Omentum(e), Brain_Anterior_cingulate_cortex_BA24(e), Brain_Caudate_basal_ganglia(e), Brain_Cerebellar_Hemisphere(e), Brain_Cerebellum(e), Brain_Cortex(e), Brain_Frontal_Cortex_BA9(e), Brain_Hippocampus(e), Brain_Hypothalamus(e), Brain_Nucleus_accumbens_basal_ganglia(e), Brain_Putamen_basal_ganglia(e), Brain_Spinal_cord_cervical_c-1(e), Brain_Substantia_nigra(e), Breast_Mammary_Ti…	0	0	NA	0	0	NA	0	NA	0	NA	3	URAD, FLT3, RN7SL272P	0	NA	NA	0	3	URAD, FLT3, RN7SL272P	Adipose_Visceral_Omentum(e), Brain_Anterior_cingulate_cortex_BA24(e), Brain_Caudate_basal_ganglia(e), Brain_Cerebellar_Hemisphere(e), Brain_Cerebellum(e), Brain_Cortex(e), Brain_Frontal_Cortex_BA9(e), Brain_Hippocampus(e), Brain_Hypothalamus(e), Brain_Nucleus_accumbens_basal_ganglia(e), Brain_Putamen_basal_ganglia(e), Brain_Spinal_cord_cervical_c-1(e), Brain_Substantia_nigra(e), Breast_Mammary_Ti…	0	NA	0	NA
rs75972122	Hypothyroidism	chr1:1151973:C:G	1216593	C	G	0.1519	-0.081926	0.0169808	1.403e-06	1166593	489	23	30	8	B3GALT6, MRPL20, RP5-902P8.12, ATAD3C, FAM41C, RP11-206L10.2, TNFRSF4, INTS11	119	9	6	2	SDF4, TNFRSF4	5	chr1:1228946:1231892:clu_54966:ENSG00000078808.16, chr1:1212138:1212992:clu_54962:ENSG00000186827.10, chr1:1228946:1231507:clu_46183:ENSG00000078808.16, chr1:1228946:1231892:clu_55418:ENSG00000078808.16, chr1:1212138:1212992:clu_55415:ENSG00000186827.10	26	9	B3GALT6(e), MRPL20(e), RP5-902P8.12(e), ATAD3C(e), FAM41C(e), RP11-206L10.2(e), TNFRSF4(e), INTS11(e), SDF4(s), TNFRSF4(s)	Artery_Tibial(e), Brain_Amygdala(e), Brain_Caudate_basal_ganglia(e), Brain_Cerebellar_Hemisphere(e), Brain_Hippocampus(e), Brain_Hypothalamus(e), Brain_Spinal_cord_cervical_c-1(e), Brain_Substantia_nigra(e), Breast_Mammary_Tissue(e), Cells_Cultured_fibroblasts(e), Muscle_Skeletal(e), Nerve_Tibial(e), Prostate(e), Spleen(e), Vagina(e), Lung(s), Muscle_Skeletal(s), Thyroid(s)	2225	25	SDF4, ANKRD65, INTS11, MRPL20, B3GALT6, TNFRSF18, RP4-758J18.7, TNFRSF4, C1QTNF12, SCNN1D, ATAD3B, ACAP3, RNF223, RP5-902P8.12, TTLL10-AS1, ATAD3C, RP4-758J18.2, MTATP8P1, ATAD3A, NADK, RP4-758J18.13, PUSL1, PRKCZ, MXRA8, CPTP	436	3	SDF4, TNFRSF4, TNFRSF18	55	chr1:1228946:1231892:clu_51981:ENSG00000078808.16, chr1:1228946:1231892:clu_50646:ENSG00000078808.16, chr1:1212138:1212992:clu_50642:ENSG00000186827.10, chr1:1228946:1231507:clu_41108:ENSG00000078808.16, chr1:1228946:1231892:clu_45834:ENSG00000078808.16, chr1:1228946:1231892:clu_42880:ENSG00000078808.16, chr1:1228946:1231892:clu_47890:ENSG00000078808.16, chr1:1228946:1231507:clu_32607:ENSG0000007…	25	Adipose_Subcutaneous(e), Adipose_Visceral_Omentum(e), Adrenal_Gland(e), Artery_Aorta(e), Artery_Coronary(e), Artery_Tibial(e), Brain_Amygdala(e), Brain_Anterior_cingulate_cortex_BA24(e), Brain_Caudate_basal_ganglia(e), Brain_Cerebellar_Hemisphere(e), Brain_Cerebellum(e), Brain_Cortex(e), Brain_Frontal_Cortex_BA9(e), Brain_Hippocampus(e), Brain_Hypothalamus(e), Brain_Nucleus_accumbens_basal_gangli…	27	B3GALT6, MRPL20, RP5-902P8.12, ATAD3C, FAM41C, RP11-206L10.2, TNFRSF4, INTS11, SDF4, ANKRD65, TNFRSF18, RP4-758J18.7, C1QTNF12, SCNN1D, ATAD3B, ACAP3, RNF223, TTLL10-AS1, RP4-758J18.2, MTATP8P1, ATAD3A, NADK, RP4-758J18.13, PUSL1, PRKCZ, MXRA8, CPTP	3	SDF4, TNFRSF4, TNFRSF18	chr1:1228946:1231892:clu_51981:ENSG00000078808.16, chr1:1228946:1231892:clu_50646:ENSG00000078808.16, chr1:1212138:1212992:clu_50642:ENSG00000186827.10, chr1:1228946:1231507:clu_41108:ENSG00000078808.16, chr1:1228946:1231892:clu_45834:ENSG00000078808.16, chr1:1228946:1231892:clu_42880:ENSG00000078808.16, chr1:1228946:1231892:clu_47890:ENSG00000078808.16, chr1:1228946:1231507:clu_32607:ENSG0000007…	223	27	B3GALT6, MRPL20, RP5-902P8.12, ATAD3C, FAM41C, RP11-206L10.2, TNFRSF4, INTS11, SDF4, ANKRD65, TNFRSF18, RP4-758J18.7, C1QTNF12, SCNN1D, ATAD3B, ACAP3, RNF223, TTLL10-AS1, RP4-758J18.2, MTATP8P1, ATAD3A, NADK, RP4-758J18.13, PUSL1, PRKCZ, MXRA8, CPTP	Adipose_Subcutaneous(e), Adipose_Visceral_Omentum(e), Adrenal_Gland(e), Artery_Aorta(e), Artery_Coronary(e), Artery_Tibial(e), Brain_Amygdala(e), Brain_Anterior_cingulate_cortex_BA24(e), Brain_Caudate_basal_ganglia(e), Brain_Cerebellar_Hemisphere(e), Brain_Cerebellum(e), Brain_Cortex(e), Brain_Frontal_Cortex_BA9(e), Brain_Hippocampus(e), Brain_Hypothalamus(e), Brain_Nucleus_accumbens_basal_gangli…	6	B3GALT6, MRPL20, RP5-902P8.12, ATAD3C, TNFRSF4, INTS11	2	SDF4, TNFRSF4
rs7574865	Hypothyroidism	chr2:191964633:G:T	191099907	T	G	0.2258	0.14666	0.0145989	9.569e-24	191049907	34	8	16	4	STAT4, RP11-317J9.1, MFSD6, AC067945.4	5	1	3	1	STAT4	2	chr2:191131900:191146613:clu_91373:ENSG00000138378.17, chr2:191076325:191146613:clu_40119:ENSG00000138378.17	8	4	STAT4(e), RP11-317J9.1(e), MFSD6(e), AC067945.4(e), STAT4(s)	Adipose_Subcutaneous(e), Brain_Spinal_cord_cervical_c-1(e), Cells_Cultured_fibroblasts(e), Nerve_Tibial(e), Skin_Sun_Exposed_Lower_leg(e), Testis(e), Testis(s), Whole_Blood(s)	24	4	STAT4, RP11-317J9.1, MFSD6, NEMP2	37	3	STAT4, AC067945.4, AC067945.2	4	chr2:191131900:191146613:clu_91373:ENSG00000138378.17, chr2:191020867:191030885:clu_91374:ENSG00000231858.5, chr2:191020867:191030885:clu_91374:ENSG00000230686.1, chr2:191076325:191146613:clu_40119:ENSG00000138378.17	6	Adipose_Subcutaneous(e), Brain_Spinal_cord_cervical_c-1(e), Cells_Cultured_fibroblasts(e), Skin_Sun_Exposed_Lower_leg(e), Testis(e), Testis(s), Whole_Blood(s)	5	STAT4, RP11-317J9.1, MFSD6, AC067945.4, NEMP2	3	STAT4, AC067945.4, AC067945.2	chr2:191131900:191146613:clu_91373:ENSG00000138378.17, chr2:191131900:191146613:clu_91373:ENSG00000138378.17, chr2:191131900:191146613:clu_91373:ENSG00000138378.17, chr2:191131900:191146613:clu_91373:ENSG00000138378.17, chr2:191131900:191146613:clu_91373:ENSG00000138378.17, chr2:191020867:191030885:clu_91374:ENSG00000231858.5, chr2:191020867:191030885:clu_91374:ENSG00000230686.1, chr2:191131900:1…	29	6	STAT4, RP11-317J9.1, MFSD6, AC067945.4, NEMP2, AC067945.2	Adipose_Subcutaneous(e), Brain_Spinal_cord_cervical_c-1(e), Cells_Cultured_fibroblasts(e), Skin_Sun_Exposed_Lower_leg(e), Testis(e), Testis(s), Whole_Blood(s), Nerve_Tibial(e)	3	STAT4, RP11-317J9.1, MFSD6	1	STAT4
rs75630613	Hypothyroidism	chr7:37431317:A:C	37391714	A	C	0.1054	0.103242	0.0198049	1.859e-07	37341714	26	1	15	1	ELMO1	14	1	2	1	ELMO1	2	chr7:37429756:37448675:clu_34575:ENSG00000155849.15, chr7:37429756:37448675:clu_26418:ENSG00000155849.15	1	1	ELMO1(e), ELMO1(s)	Artery_Tibial(e), Cells_Cultured_fibroblasts(e), Colon_Transverse(e), Skin_Not_Sun_Exposed_Suprapubic(e), Small_Intestine_Terminal_Ileum(e), Whole_Blood(e), Lung(s), Whole_Blood(s)	0	0	NA	0	0	NA	0	NA	0	NA	1	ELMO1	1	ELMO1	NA	0	1	ELMO1	Artery_Tibial(e), Cells_Cultured_fibroblasts(e), Colon_Transverse(e), Skin_Not_Sun_Exposed_Suprapubic(e), Small_Intestine_Terminal_Ileum(e), Whole_Blood(e), Lung(s), Whole_Blood(s)	0	NA	0	NA
rs75569750	Hypothyroidism	chr14:35215791:A:G	34746585	A	G	0.1231	-0.0942536	0.0186839	4.544e-07	34696585	190	11	17	3	CFL2, SPTSSA, RP11-73E17.2	161	6	12	2	CFL2, FAM177A1	10	chr14:34713561:34714196:clu_20372:ENSG00000165410.14, chr14:34713561:34714196:clu_16607:ENSG00000165410.14, chr14:34713561:34714196:clu_17385:ENSG00000165410.14, chr14:34713561:34714196:clu_15206:ENSG00000165410.14, chr14:34713561:34714196:clu_14886:ENSG00000165410.14, chr14:34713561:34714196:clu_13393:ENSG00000165410.14, chr14:34713561:34714196:clu_20384:ENSG00000165410.14, chr14:34713561:347144…	13	4	CFL2(e), SPTSSA(e), RP11-73E17.2(e), CFL2(s), FAM177A1(s)	Adipose_Visceral_Omentum(e), Cells_EBV-transformed_lymphocytes(e), Colon_Transverse(e), Esophagus_Mucosa(e), Esophagus_Muscularis(e), Heart_Left_Ventricle(e), Lung(e), Nerve_Tibial(e), Skin_Not_Sun_Exposed_Suprapubic(e), Thyroid(e), Artery_Tibial(s), Brain_Hypothalamus(s), Brain_Nucleus_accumbens_basal_ganglia(s), Brain_Putamen_basal_ganglia(s), Brain_Spinal_cord_cervical_c-1(s), Brain_Substantia…	0	0	NA	0	0	NA	0	NA	0	NA	3	CFL2, SPTSSA, RP11-73E17.2	2	CFL2, FAM177A1	NA	0	4	CFL2, SPTSSA, RP11-73E17.2, FAM177A1	Adipose_Visceral_Omentum(e), Cells_EBV-transformed_lymphocytes(e), Colon_Transverse(e), Esophagus_Mucosa(e), Esophagus_Muscularis(e), Heart_Left_Ventricle(e), Lung(e), Nerve_Tibial(e), Skin_Not_Sun_Exposed_Suprapubic(e), Thyroid(e), Artery_Tibial(s), Brain_Hypothalamus(s), Brain_Nucleus_accumbens_basal_ganglia(s), Brain_Putamen_basal_ganglia(s), Brain_Spinal_cord_cervical_c-1(s), Brain_Substantia…	0	NA	0	NA
rs7494643	Hypothyroidism	chr14:106099918:C:T	105633581	T	C	0.4283	-0.0847	0.0143	3.16e-09	105583581	135	14	53	13	IGHA2, IGHG4, IGHG1, IGHG2, IGHGP, C14orf80, RP11-731F5.2, IGHG3, IGHV1-3, IGHV4-4, TMEM121, PLD4, IGHV7-4-1	321	5	83	3	IGHG2, IGHG1, IGHG3	34	chr14:105643525:105741893:clu_18743:ENSG00000211893.3, chr14:105643525:105741893:clu_18743:ENSG00000211896.7, chr14:105741795:105741893:clu_21735:ENSG00000211893.3, chr14:105742385:105742777:clu_21736:ENSG00000211896.7, chr14:105742385:105742777:clu_21736:ENSG00000211897.8, chr14:105643525:105741893:clu_23781:ENSG00000211893.3, chr14:105643525:105741893:clu_23781:ENSG00000211896.7, chr14:10574238…	15	13	IGHA2(e), IGHG4(e), IGHG1(e), IGHG2(e), IGHGP(e), C14orf80(e), RP11-731F5.2(e), IGHG3(e), IGHV1-3(e), IGHV4-4(e), TMEM121(e), PLD4(e), IGHV7-4-1(e), IGHG2(s), IGHG1(s), IGHG3(s)	Adipose_Visceral_Omentum(e), Artery_Aorta(e), Artery_Tibial(e), Cells_Cultured_fibroblasts(e), Colon_Transverse(e), Esophagus_Gastroesophageal_Junction(e), Esophagus_Mucosa(e), Esophagus_Muscularis(e), Lung(e), Nerve_Tibial(e), Prostate(e), Skin_Not_Sun_Exposed_Suprapubic(e), Spleen(e), Thyroid(e), Whole_Blood(e), Adrenal_Gland(s), Artery_Tibial(s), Breast_Mammary_Tissue(s), Colon_Sigmoid(s), Hea…	0	0	NA	0	0	NA	0	NA	0	NA	13	IGHA2, IGHG4, IGHG1, IGHG2, IGHGP, C14orf80, RP11-731F5.2, IGHG3, IGHV1-3, IGHV4-4, TMEM121, PLD4, IGHV7-4-1	3	IGHG2, IGHG1, IGHG3	NA	0	13	IGHA2, IGHG4, IGHG1, IGHG2, IGHGP, C14orf80, RP11-731F5.2, IGHG3, IGHV1-3, IGHV4-4, TMEM121, PLD4, IGHV7-4-1	Adipose_Visceral_Omentum(e), Artery_Aorta(e), Artery_Tibial(e), Cells_Cultured_fibroblasts(e), Colon_Transverse(e), Esophagus_Gastroesophageal_Junction(e), Esophagus_Mucosa(e), Esophagus_Muscularis(e), Lung(e), Nerve_Tibial(e), Prostate(e), Skin_Not_Sun_Exposed_Suprapubic(e), Spleen(e), Thyroid(e), Whole_Blood(e), Adrenal_Gland(s), Artery_Tibial(s), Breast_Mammary_Tissue(s), Colon_Sigmoid(s), Hea…	0	NA	0	NA
rs744170	Hypothyroidism	chr12:12627658:C:G	12474724	C	G	0.3592	0.0628713	0.0126678	6.939e-07	12424724	220	5	29	3	BORCS5, RP11-253I19.3, DUSP16	44	1	5	1	BORCS5	2	chr12:12482652:12483622:clu_3901:ENSG00000165714.10, chr12:12435785:12465546:clu_6502:ENSG00000165714.10	5	3	BORCS5(e), RP11-253I19.3(e), DUSP16(e), BORCS5(s)	Adipose_Subcutaneous(e), Artery_Tibial(e), Brain_Cortex(e), Brain_Hypothalamus(e), Brain_Nucleus_accumbens_basal_ganglia(e), Esophagus_Mucosa(e), Esophagus_Muscularis(e), Lung(e), Muscle_Skeletal(e), Skin_Not_Sun_Exposed_Suprapubic(e), Skin_Sun_Exposed_Lower_leg(e), Testis(e), Whole_Blood(e), Lung(s), Testis(s)	0	0	NA	0	0	NA	0	NA	0	NA	3	BORCS5, RP11-253I19.3, DUSP16	1	BORCS5	NA	0	3	BORCS5, RP11-253I19.3, DUSP16	Adipose_Subcutaneous(e), Artery_Tibial(e), Brain_Cortex(e), Brain_Hypothalamus(e), Brain_Nucleus_accumbens_basal_ganglia(e), Esophagus_Mucosa(e), Esophagus_Muscularis(e), Lung(e), Muscle_Skeletal(e), Skin_Not_Sun_Exposed_Suprapubic(e), Skin_Sun_Exposed_Lower_leg(e), Testis(e), Whole_Blood(e), Lung(s), Testis(s)	0	NA	0	NA
rs7437047	Hypothyroidism	chr4:10718589:A:G	10716965	A	G	0.4723	0.0775202	0.012087	1.422e-10	10666965	71	5	7	1	CLNK	0	0	0	0	NA	0	NA	5	1	CLNK(e)	Brain_Cerebellar_Hemisphere(e), Brain_Cerebellum(e), Lung(e)	31	2	CLNK, HS3ST1	0	0	NA	0	NA	2	Brain_Cerebellar_Hemisphere(e), Lung(e), Testis(e)	2	CLNK, HS3ST1	0	NA	NA	0	2	CLNK, HS3ST1	Brain_Cerebellar_Hemisphere(e), Lung(e), Testis(e), Brain_Cerebellum(e)	1	CLNK	0	NA
rs736374	Hypothyroidism	chr11:35266944:A:G	35245397	A	G	0.3682	0.0822103	0.0126639	8.486e-11	35195397	162	6	27	5	RP1-68D18.4, CD44, SLC1A2, RP1-68D18.2, ELF5	77	2	5	1	CD44	4	chr11:35211449:35214852:clu_7285:ENSG00000026508.17, chr11:35211449:35214852:clu_6826:ENSG00000026508.17, chr11:35190065:35214852:clu_5885:ENSG00000026508.17, chr11:35190065:35208105:clu_5805:ENSG00000026508.17	6	5	RP1-68D18.4(e), CD44(e), SLC1A2(e), RP1-68D18.2(e), ELF5(e), CD44(s)	Adipose_Subcutaneous(e), Artery_Aorta(e), Esophagus_Mucosa(e), Esophagus_Muscularis(e), Heart_Atrial_Appendage(e), Nerve_Tibial(e), Prostate(e), Adipose_Visceral_Omentum(s), Esophagus_Muscularis(s), Pancreas(s), Whole_Blood(s)	0	0	NA	0	0	NA	0	NA	0	NA	5	RP1-68D18.4, CD44, SLC1A2, RP1-68D18.2, ELF5	1	CD44	NA	0	5	RP1-68D18.4, CD44, SLC1A2, RP1-68D18.2, ELF5	Adipose_Subcutaneous(e), Artery_Aorta(e), Esophagus_Mucosa(e), Esophagus_Muscularis(e), Heart_Atrial_Appendage(e), Nerve_Tibial(e), Prostate(e), Adipose_Visceral_Omentum(s), Esophagus_Muscularis(s), Pancreas(s), Whole_Blood(s)	0	NA	0	NA
rs731151	Hypothyroidism	chr17:40279903:A:G	42127885	A	G	0.1651	0.0764196	0.0163103	2.795e-06	42077885	389	21	44	6	DHX58, RAB5C, KCNH4, STAT3, HSPB9, HAP1	292	11	18	6	STAT5A, RAB5C, KAT2A, STAT5B, FKBP10, NT5C3B	12	chr17:42288598:42289402:clu_11450:ENSG00000126561.16, chr17:42125898:42126755:clu_13264:ENSG00000108774.14, chr17:42114604:42114954:clu_11578:ENSG00000108773.10, chr17:42218878:42219312:clu_12635:ENSG00000173757.9, chr17:42130590:42154893:clu_11314:ENSG00000108774.14, chr17:42130590:42154893:clu_12706:ENSG00000108774.14, chr17:41813279:41818089:clu_14839:ENSG00000141756.18, chr17:41813279:4181808…	26	11	DHX58(e), RAB5C(e), KCNH4(e), STAT3(e), HSPB9(e), HAP1(e), STAT5A(s), RAB5C(s), KAT2A(s), STAT5B(s), FKBP10(s), NT5C3B(s)	Brain_Cerebellum(e), Breast_Mammary_Tissue(e), Heart_Left_Ventricle(e), Lung(e), Muscle_Skeletal(e), Pancreas(e), Stomach(e), Thyroid(e), Vagina(e), Adrenal_Gland(s), Artery_Tibial(s), Brain_Cerebellar_Hemisphere(s), Heart_Atrial_Appendage(s), Heart_Left_Ventricle(s), Muscle_Skeletal(s), Nerve_Tibial(s), Pituitary(s), Spleen(s), Thyroid(s), Vagina(s)	0	0	NA	0	0	NA	0	NA	0	NA	6	DHX58, RAB5C, KCNH4, STAT3, HSPB9, HAP1	6	STAT5A, RAB5C, KAT2A, STAT5B, FKBP10, NT5C3B	NA	0	11	DHX58, RAB5C, KCNH4, STAT3, HSPB9, HAP1, STAT5A, KAT2A, STAT5B, FKBP10, NT5C3B	Brain_Cerebellum(e), Breast_Mammary_Tissue(e), Heart_Left_Ventricle(e), Lung(e), Muscle_Skeletal(e), Pancreas(e), Stomach(e), Thyroid(e), Vagina(e), Adrenal_Gland(s), Artery_Tibial(s), Brain_Cerebellar_Hemisphere(s), Heart_Atrial_Appendage(s), Heart_Left_Ventricle(s), Muscle_Skeletal(s), Nerve_Tibial(s), Pituitary(s), Spleen(s), Thyroid(s), Vagina(s)	0	NA	0	NA
rs72928038	Hypothyroidism	chr6:90976768:A:G	90267049	A	G	0.1789	0.147979	0.0159817	2.058e-20	90217049	17	1	0	0	NA	0	0	0	0	NA	0	NA	1	0	NA	NA	0	0	NA	0	0	NA	0	NA	0	NA	0	NA	0	NA	NA	0	0	NA	NA	0	NA	0	NA
rs72922282	Hypothyroidism	chr1:65431920:C:G	64966237	C	G	0.1319	-0.0824496	0.0179614	4.425e-06	64916237	62	6	28	4	AK4, RP4-535B20.1, JAK1, LINC01359	6	3	1	1	LINC01359	1	chr1:64886341:64966333:clu_50089:ENSG00000226891.7	6	4	AK4(e), RP4-535B20.1(e), JAK1(e), LINC01359(e), LINC01359(s)	Artery_Tibial(e), Brain_Cerebellar_Hemisphere(e), Brain_Cerebellum(e), Lung(e), Nerve_Tibial(e), Skin_Not_Sun_Exposed_Suprapubic(e), Thyroid(e), Whole_Blood(e), Artery_Tibial(s)	65	4	AK4, JAK1, RP4-535B20.4, LINC01359	0	0	NA	0	NA	4	Artery_Tibial(e), Brain_Cerebellar_Hemisphere(e), Brain_Cerebellum(e), Lung(e), Testis(e), Whole_Blood(e)	5	AK4, RP4-535B20.1, JAK1, LINC01359, RP4-535B20.4	1	LINC01359	NA	0	5	AK4, RP4-535B20.1, JAK1, LINC01359, RP4-535B20.4	Artery_Tibial(e), Brain_Cerebellar_Hemisphere(e), Brain_Cerebellum(e), Lung(e), Testis(e), Whole_Blood(e), Nerve_Tibial(e), Skin_Not_Sun_Exposed_Suprapubic(e), Thyroid(e), Artery_Tibial(s)	3	AK4, JAK1, LINC01359	0	NA
rs72769965	Hypothyroidism	chr16:9217572:C:T	9123715	T	C	0.1848	0.0739545	0.0156388	2.257e-06	9073715	49	3	8	1	C16orf72	49	1	0	0	NA	0	NA	3	1	C16orf72(e)	Adipose_Subcutaneous(e), Artery_Tibial(e), Cells_Cultured_fibroblasts(e), Colon_Sigmoid(e)	0	0	NA	0	0	NA	0	NA	0	NA	1	C16orf72	0	NA	NA	0	1	C16orf72	Adipose_Subcutaneous(e), Artery_Tibial(e), Cells_Cultured_fibroblasts(e), Colon_Sigmoid(e)	0	NA	0	NA
rs72702561	Hypothyroidism	chr1:150685716:C:T	150713240	T	C	0.9146	0.105173	0.0220228	1.791e-06	150663240	960	17	2	2	SEMA6C, CTSS	49	6	0	0	NA	0	NA	18	2	SEMA6C(e), CTSS(e)	Adipose_Subcutaneous(e)	70	17	CTSS, SEMA6C, MINDY1, RPRD2, SV2A, ARNT, PSMD4, FALEC, MRPS21, HORMAD1, GABPB2, LYSMD1, RP11-196G18.3, BNIPL, SETDB1, ANXA9, ECM1	4	4	SEMA6C, BNIPL, TNFAIP8L2, SCNM1	4	chr1:151142772:151144385:clu_57566:ENSG00000143434.15, chr1:151036766:151037315:clu_57152:ENSG00000163141.18, chr1:151156722:151163931:clu_44079:ENSG00000163154.5, chr1:151156722:151163931:clu_44079:ENSG00000163156.11	19	Adipose_Subcutaneous(e), Adipose_Visceral_Omentum(e), Artery_Aorta(e), Artery_Tibial(e), Brain_Caudate_basal_ganglia(e), Brain_Cerebellar_Hemisphere(e), Brain_Cerebellum(e), Breast_Mammary_Tissue(e), Cells_Cultured_fibroblasts(e), Colon_Sigmoid(e), Colon_Transverse(e), Esophagus_Gastroesophageal_Junction(e), Esophagus_Mucosa(e), Esophagus_Muscularis(e), Heart_Atrial_Appendage(e), Heart_Left_Ventr…	17	SEMA6C, CTSS, MINDY1, RPRD2, SV2A, ARNT, PSMD4, FALEC, MRPS21, HORMAD1, GABPB2, LYSMD1, RP11-196G18.3, BNIPL, SETDB1, ANXA9, ECM1	4	SEMA6C, BNIPL, TNFAIP8L2, SCNM1	chr1:151142772:151144385:clu_57566:ENSG00000143434.15, chr1:151036766:151037315:clu_57152:ENSG00000163141.18, chr1:151156722:151163931:clu_44079:ENSG00000163154.5, chr1:151156722:151163931:clu_44079:ENSG00000163156.11	4	19	SEMA6C, CTSS, MINDY1, RPRD2, SV2A, ARNT, PSMD4, FALEC, MRPS21, HORMAD1, GABPB2, LYSMD1, RP11-196G18.3, BNIPL, SETDB1, ANXA9, ECM1, TNFAIP8L2, SCNM1	Adipose_Subcutaneous(e), Adipose_Visceral_Omentum(e), Artery_Aorta(e), Artery_Tibial(e), Brain_Caudate_basal_ganglia(e), Brain_Cerebellar_Hemisphere(e), Brain_Cerebellum(e), Breast_Mammary_Tissue(e), Cells_Cultured_fibroblasts(e), Colon_Sigmoid(e), Colon_Transverse(e), Esophagus_Gastroesophageal_Junction(e), Esophagus_Mucosa(e), Esophagus_Muscularis(e), Heart_Atrial_Appendage(e), Heart_Left_Ventr…	2	SEMA6C, CTSS	0	NA
rs7237497	Hypothyroidism	chr18:12777325:C:T	12777326	T	C	0.1666	0.0974784	0.0162849	2.153e-09	12727326	311	13	107	5	RP11-973H7.1, RP11-861E21.2, PTPN2, CEP192, LINC01882	102	6	32	3	PTPN2, RP11-861E21.2, LINC01882	12	chr18:12817365:12818944:clu_26760:ENSG00000175354.18, chr18:12817365:12818944:clu_25320:ENSG00000175354.18, chr18:12817365:12818944:clu_27816:ENSG00000175354.18, chr18:12817365:12818944:clu_21982:ENSG00000175354.18, chr18:12817365:12818944:clu_26960:ENSG00000175354.18, chr18:12439106:12447544:clu_26944:ENSG00000267199.1, chr18:12817365:12818944:clu_25677:ENSG00000175354.18, chr18:12817365:1281894…	13	5	RP11-973H7.1(e), RP11-861E21.2(e), PTPN2(e), CEP192(e), LINC01882(e), PTPN2(s), RP11-861E21.2(s), LINC01882(s)	Adipose_Visceral_Omentum(e), Adrenal_Gland(e), Artery_Aorta(e), Artery_Coronary(e), Artery_Tibial(e), Brain_Cortex(e), Brain_Nucleus_accumbens_basal_ganglia(e), Breast_Mammary_Tissue(e), Cells_Cultured_fibroblasts(e), Colon_Sigmoid(e), Colon_Transverse(e), Esophagus_Gastroesophageal_Junction(e), Esophagus_Mucosa(e), Esophagus_Muscularis(e), Heart_Left_Ventricle(e), Liver(e), Lung(e), Minor_Saliva…	0	0	NA	0	0	NA	0	NA	0	NA	5	RP11-973H7.1, RP11-861E21.2, PTPN2, CEP192, LINC01882	3	PTPN2, RP11-861E21.2, LINC01882	NA	0	5	RP11-973H7.1, RP11-861E21.2, PTPN2, CEP192, LINC01882	Adipose_Visceral_Omentum(e), Adrenal_Gland(e), Artery_Aorta(e), Artery_Coronary(e), Artery_Tibial(e), Brain_Cortex(e), Brain_Nucleus_accumbens_basal_ganglia(e), Breast_Mammary_Tissue(e), Cells_Cultured_fibroblasts(e), Colon_Sigmoid(e), Colon_Transverse(e), Esophagus_Gastroesophageal_Junction(e), Esophagus_Mucosa(e), Esophagus_Muscularis(e), Heart_Left_Ventricle(e), Liver(e), Lung(e), Minor_Saliva…	0	NA	0	NA
rs71508903	Hypothyroidism	chr10:63779871:C:T	62020112	T	C	0.1939	0.113184	0.0155405	3.26e-13	61970112	2	1	1	1	ARID5B	0	0	0	0	NA	0	NA	1	1	ARID5B(e)	Brain_Caudate_basal_ganglia(e)	0	0	NA	0	0	NA	0	NA	0	NA	1	ARID5B	0	NA	NA	0	1	ARID5B	Brain_Caudate_basal_ganglia(e)	0	NA	0	NA
rs7138383	Hypothyroidism	chr12:103724090:A:G	103330312	A	G	0.2597	-0.0766263	0.013901	3.542e-08	103280312	25	3	5	2	RP11-328J6.1, C12orf42	45	2	1	1	RP11-328J6.1	1	chr12:103262469:103263326:clu_4558:ENSG00000257703.5	3	2	RP11-328J6.1(e), C12orf42(e), RP11-328J6.1(s)	Spleen(e), Testis(e), Spleen(s)	0	0	NA	0	0	NA	0	NA	0	NA	2	RP11-328J6.1, C12orf42	1	RP11-328J6.1	NA	0	2	RP11-328J6.1, C12orf42	Spleen(e), Testis(e), Spleen(s)	0	NA	0	NA
rs7072793	Hypothyroidism	chr10:6106266:C:T	6064303	T	C	0.585	-0.0979935	0.0122819	1.479e-15	6014303	66	5	14	5	RP11-536K7.5, IL15RA, IL2RA, RBM17, PFKFB3	102	2	14	2	ANKRD16, RBM17	13	chr10:5885765:5887847:clu_9407:ENSG00000134461.15, chr10:5885765:5887847:clu_8116:ENSG00000134461.15, chr10:5885765:5887847:clu_8491:ENSG00000134461.15, chr10:5885765:5887847:clu_7904:ENSG00000134461.15, chr10:5885765:5887826:clu_10144:ENSG00000134461.15, chr10:6089193:6097048:clu_8900:ENSG00000134453.15, chr10:6089193:6097048:clu_7968:ENSG00000134453.15, chr10:5885765:5887847:clu_6863:ENSG000001…	6	6	RP11-536K7.5(e), IL15RA(e), IL2RA(e), RBM17(e), PFKFB3(e), ANKRD16(s), RBM17(s)	Adipose_Subcutaneous(e), Artery_Tibial(e), Colon_Sigmoid(e), Esophagus_Mucosa(e), Heart_Atrial_Appendage(e), Nerve_Tibial(e), Spleen(e), Testis(e), Artery_Tibial(s), Brain_Cerebellar_Hemisphere(s), Brain_Cerebellum(s), Brain_Nucleus_accumbens_basal_ganglia(s), Breast_Mammary_Tissue(s), Heart_Atrial_Appendage(s), Heart_Left_Ventricle(s), Liver(s), Nerve_Tibial(s), Pituitary(s), Skin_Not_Sun_Expose…	0	0	NA	0	0	NA	0	NA	0	NA	5	RP11-536K7.5, IL15RA, IL2RA, RBM17, PFKFB3	2	ANKRD16, RBM17	NA	0	6	RP11-536K7.5, IL15RA, IL2RA, RBM17, PFKFB3, ANKRD16	Adipose_Subcutaneous(e), Artery_Tibial(e), Colon_Sigmoid(e), Esophagus_Mucosa(e), Heart_Atrial_Appendage(e), Nerve_Tibial(e), Spleen(e), Testis(e), Artery_Tibial(s), Brain_Cerebellar_Hemisphere(s), Brain_Cerebellum(s), Brain_Nucleus_accumbens_basal_ganglia(s), Breast_Mammary_Tissue(s), Heart_Atrial_Appendage(s), Heart_Left_Ventricle(s), Liver(s), Nerve_Tibial(s), Pituitary(s), Skin_Not_Sun_Expose…	0	NA	0	NA
rs7027030	Hypothyroidism	chr9:100550455:A:C	97788173	A	C	0.3293	-0.191213	0.0130061	6.28e-49	97738173	191	10	45	4	TRMO, NANS, TSTD2, RP11-244N9.4	73	3	27	3	TMOD1, TRMO, XPA	7	chr9:97591435:97604699:clu_52444:ENSG00000136842.13, chr9:97591435:97604699:clu_54797:ENSG00000136842.13, chr9:97898249:97900211:clu_57661:ENSG00000136932.13, chr9:97904992:97909960:clu_62886:ENSG00000136932.13, chr9:97904992:97909960:clu_59617:ENSG00000136932.13, chr9:97898249:97900211:clu_61010:ENSG00000136932.13, chr9:97693759:97704290:clu_63491:ENSG00000136936.10	11	6	TRMO(e), NANS(e), TSTD2(e), RP11-244N9.4(e), TMOD1(s), TRMO(s), XPA(s)	Adipose_Visceral_Omentum(e), Adrenal_Gland(e), Brain_Anterior_cingulate_cortex_BA24(e), Brain_Cerebellar_Hemisphere(e), Brain_Cerebellum(e), Brain_Frontal_Cortex_BA9(e), Brain_Hippocampus(e), Brain_Hypothalamus(e), Brain_Nucleus_accumbens_basal_ganglia(e), Brain_Putamen_basal_ganglia(e), Brain_Spinal_cord_cervical_c-1(e), Brain_Substantia_nigra(e), Breast_Mammary_Tissue(e), Cells_Cultured_fibrobl…	0	0	NA	0	0	NA	0	NA	0	NA	4	TRMO, NANS, TSTD2, RP11-244N9.4	3	TMOD1, TRMO, XPA	NA	0	6	TRMO, NANS, TSTD2, RP11-244N9.4, TMOD1, XPA	Adipose_Visceral_Omentum(e), Adrenal_Gland(e), Brain_Anterior_cingulate_cortex_BA24(e), Brain_Cerebellar_Hemisphere(e), Brain_Cerebellum(e), Brain_Frontal_Cortex_BA9(e), Brain_Hippocampus(e), Brain_Hypothalamus(e), Brain_Nucleus_accumbens_basal_ganglia(e), Brain_Putamen_basal_ganglia(e), Brain_Spinal_cord_cervical_c-1(e), Brain_Substantia_nigra(e), Breast_Mammary_Tissue(e), Cells_Cultured_fibrobl…	0	NA	0	NA
rs6926462	Hypothyroidism	chr6:43808078:A:G	43840341	A	G	0.5452	0.0626073	0.0121994	2.867e-07	43790341	12	4	8	2	KLHDC3, PPP2R5D	3	1	3	1	RP11-344J7.4	1	chr6:43847497:43848862:clu_63830:ENSG00000283215.1	4	3	KLHDC3(e), PPP2R5D(e), RP11-344J7.4(s)	Muscle_Skeletal(e), Stomach(e), Testis(s)	0	0	NA	0	0	NA	0	NA	0	NA	2	KLHDC3, PPP2R5D	1	RP11-344J7.4	NA	0	3	KLHDC3, PPP2R5D, RP11-344J7.4	Muscle_Skeletal(e), Stomach(e), Testis(s)	0	NA	0	NA
rs6914622	Hypothyroidism	chr6:148514301:G:T	148193165	T	G	0.3216	0.0920155	0.0130835	2.022e-12	148143165	18	3	11	3	SAMD5, SASH1, RP11-631F7.2	10	1	0	0	NA	0	NA	3	3	SAMD5(e), SASH1(e), RP11-631F7.2(e)	Brain_Caudate_basal_ganglia(e), Cells_Cultured_fibroblasts(e), Testis(e)	0	0	NA	0	0	NA	0	NA	0	NA	3	SAMD5, SASH1, RP11-631F7.2	0	NA	NA	0	3	SAMD5, SASH1, RP11-631F7.2	Brain_Caudate_basal_ganglia(e), Cells_Cultured_fibroblasts(e), Testis(e)	0	NA	0	NA
rs6906845	Hypothyroidism	chr6:136099501:A:G	135778363	A	G	0.36	0.0621502	0.012661	9.164e-07	135728363	587	5	23	2	LINC00271, AHI1	76	3	2	2	LINC00271, RP1-38C16.2	2	chr6:135689736:135715822:clu_66147:ENSG00000231028.8, chr6:135629056:135629957:clu_66145:ENSG00000233534.1	6	3	LINC00271(e), AHI1(e), LINC00271(s), RP1-38C16.2(s)	Adipose_Visceral_Omentum(e), Adrenal_Gland(e), Brain_Frontal_Cortex_BA9(e), Brain_Nucleus_accumbens_basal_ganglia(e), Brain_Putamen_basal_ganglia(e), Breast_Mammary_Tissue(e), Cells_Cultured_fibroblasts(e), Esophagus_Mucosa(e), Nerve_Tibial(e), Pituitary(e), Skin_Sun_Exposed_Lower_leg(e), Testis(e), Thyroid(e), Testis(s)	0	0	NA	0	0	NA	0	NA	0	NA	2	LINC00271, AHI1	2	LINC00271, RP1-38C16.2	NA	0	3	LINC00271, AHI1, RP1-38C16.2	Adipose_Visceral_Omentum(e), Adrenal_Gland(e), Brain_Frontal_Cortex_BA9(e), Brain_Nucleus_accumbens_basal_ganglia(e), Brain_Putamen_basal_ganglia(e), Breast_Mammary_Tissue(e), Cells_Cultured_fibroblasts(e), Esophagus_Mucosa(e), Nerve_Tibial(e), Pituitary(e), Skin_Sun_Exposed_Lower_leg(e), Testis(e), Thyroid(e), Testis(s)	0	NA	0	NA
rs67226315	Hypothyroidism	chr9:34874817:A:T	34874820	A	T	0.2057	0.0721024	0.0154271	2.957e-06	34824820	188	10	34	4	PHF24, PIGO, FANCG, RP11-195F19.9	31	7	13	3	CNTFR, RP11-195F19.9, GALT	3	chr9:34581205:34582481:clu_58599:ENSG00000122756.14, chr9:34665767:34668812:clu_54015:ENSG00000230074.1, chr9:34647961:34648115:clu_58798:ENSG00000213930.11	14	6	PHF24(e), PIGO(e), FANCG(e), RP11-195F19.9(e), CNTFR(s), RP11-195F19.9(s), GALT(s)	Artery_Aorta(e), Brain_Cerebellar_Hemisphere(e), Brain_Cortex(e), Brain_Hippocampus(e), Breast_Mammary_Tissue(e), Heart_Left_Ventricle(e), Liver(e), Lung(e), Muscle_Skeletal(e), Adipose_Subcutaneous(s), Artery_Tibial(s), Skin_Not_Sun_Exposed_Suprapubic(s)	0	0	NA	0	0	NA	0	NA	0	NA	4	PHF24, PIGO, FANCG, RP11-195F19.9	3	CNTFR, RP11-195F19.9, GALT	NA	0	6	PHF24, PIGO, FANCG, RP11-195F19.9, CNTFR, GALT	Artery_Aorta(e), Brain_Cerebellar_Hemisphere(e), Brain_Cortex(e), Brain_Hippocampus(e), Breast_Mammary_Tissue(e), Heart_Left_Ventricle(e), Liver(e), Lung(e), Muscle_Skeletal(e), Adipose_Subcutaneous(s), Artery_Tibial(s), Skin_Not_Sun_Exposed_Suprapubic(s)	0	NA	0	NA
rs67206233	Hypothyroidism	chr4:38807853:C:T	38806232	T	C	0.8398	-0.0777292	0.0166317	2.96e-06	38756232	443	6	51	5	FAM114A1, TLR10, TLR1, TLR6, KLF3-AS1	200	3	50	3	FAM114A1, TLR6, TLR1	23	chr4:38908726:38914921:clu_41919:ENSG00000197712.11, chr4:38867834:38891743:clu_40721:ENSG00000197712.11, chr4:38878426:38891743:clu_36928:ENSG00000197712.11, chr4:38867834:38891743:clu_34534:ENSG00000197712.11, chr4:38908726:38914921:clu_38493:ENSG00000197712.11, chr4:38908726:38914921:clu_42293:ENSG00000197712.11, chr4:38829537:38845830:clu_29575:ENSG00000174130.12, chr4:38922893:38926851:clu_3…	6	5	FAM114A1(e), TLR10(e), TLR1(e), TLR6(e), KLF3-AS1(e), FAM114A1(s), TLR6(s), TLR1(s)	Adipose_Subcutaneous(e), Adipose_Visceral_Omentum(e), Adrenal_Gland(e), Artery_Tibial(e), Brain_Caudate_basal_ganglia(e), Brain_Cerebellar_Hemisphere(e), Brain_Cerebellum(e), Brain_Nucleus_accumbens_basal_ganglia(e), Brain_Putamen_basal_ganglia(e), Brain_Spinal_cord_cervical_c-1(e), Breast_Mammary_Tissue(e), Cells_EBV-transformed_lymphocytes(e), Cells_Cultured_fibroblasts(e), Colon_Sigmoid(e), Es…	1232	5	FAM114A1, TLR10, TLR1, TLR6, TMEM156	281	4	FAM114A1, TLR1, TLR10, TLR6	18	chr4:38908726:38914921:clu_41919:ENSG00000197712.11, chr4:38800948:38804306:clu_41916:ENSG00000174125.7, chr4:38800948:38804306:clu_40719:ENSG00000174125.7, chr4:38775652:38776110:clu_29572:ENSG00000174123.10, chr4:38804787:38805112:clu_29574:ENSG00000174125.7, chr4:38829537:38845830:clu_29575:ENSG00000174130.12, chr4:38798898:38804754:clu_44072:ENSG00000174125.7, chr4:38800948:38804306:clu_43102…	5	Adipose_Subcutaneous(e), Adipose_Visceral_Omentum(e), Adrenal_Gland(e), Artery_Tibial(e), Brain_Caudate_basal_ganglia(e), Brain_Cerebellum(e), Brain_Nucleus_accumbens_basal_ganglia(e), Brain_Spinal_cord_cervical_c-1(e), Breast_Mammary_Tissue(e), Cells_Cultured_fibroblasts(e), Cells_EBV-transformed_lymphocytes(e), Colon_Sigmoid(e), Esophagus_Gastroesophageal_Junction(e), Esophagus_Mucosa(e), Esoph…	6	FAM114A1, TLR10, TLR1, TLR6, KLF3-AS1, TMEM156	4	FAM114A1, TLR6, TLR1, TLR10	chr4:38908726:38914921:clu_41919:ENSG00000197712.11, chr4:38800948:38804306:clu_41916:ENSG00000174125.7, chr4:38908726:38914921:clu_41919:ENSG00000197712.11, chr4:38908726:38914921:clu_41919:ENSG00000197712.11, chr4:38908726:38914921:clu_41919:ENSG00000197712.11, chr4:38908726:38914921:clu_41919:ENSG00000197712.11, chr4:38908726:38914921:clu_41919:ENSG00000197712.11, chr4:38908726:38914921:clu_41…	162	6	FAM114A1, TLR10, TLR1, TLR6, KLF3-AS1, TMEM156	Adipose_Subcutaneous(e), Adipose_Visceral_Omentum(e), Adrenal_Gland(e), Artery_Tibial(e), Brain_Caudate_basal_ganglia(e), Brain_Cerebellum(e), Brain_Nucleus_accumbens_basal_ganglia(e), Brain_Spinal_cord_cervical_c-1(e), Breast_Mammary_Tissue(e), Cells_Cultured_fibroblasts(e), Cells_EBV-transformed_lymphocytes(e), Colon_Sigmoid(e), Esophagus_Gastroesophageal_Junction(e), Esophagus_Mucosa(e), Esoph…	4	FAM114A1, TLR10, TLR1, TLR6	3	FAM114A1, TLR6, TLR1
rs6584283	Hypothyroidism	chr10:101290301:C:T	99530544	T	C	0.4655	0.0557343	0.012103	4.125e-06	99480544	103	11	51	6	ABCC2, NKX2-3, SLC25A28, RP11-129J12.1, LINC01475, GOT1	15	1	9	1	LINC01475	2	chr10:99528121:99528590:clu_10547:ENSG00000257582.5, chr10:99528121:99528590:clu_10012:ENSG00000257582.5	11	6	ABCC2(e), NKX2-3(e), SLC25A28(e), RP11-129J12.1(e), LINC01475(e), GOT1(e), LINC01475(s)	Adipose_Subcutaneous(e), Adipose_Visceral_Omentum(e), Brain_Nucleus_accumbens_basal_ganglia(e), Cells_Cultured_fibroblasts(e), Colon_Sigmoid(e), Colon_Transverse(e), Minor_Salivary_Gland(e), Small_Intestine_Terminal_Ileum(e), Spleen(e), Thyroid(e), Uterus(e), Colon_Sigmoid(s), Spleen(s)	0	0	NA	0	0	NA	0	NA	0	NA	6	ABCC2, NKX2-3, SLC25A28, RP11-129J12.1, LINC01475, GOT1	1	LINC01475	NA	0	6	ABCC2, NKX2-3, SLC25A28, RP11-129J12.1, LINC01475, GOT1	Adipose_Subcutaneous(e), Adipose_Visceral_Omentum(e), Brain_Nucleus_accumbens_basal_ganglia(e), Cells_Cultured_fibroblasts(e), Colon_Sigmoid(e), Colon_Transverse(e), Minor_Salivary_Gland(e), Small_Intestine_Terminal_Ileum(e), Spleen(e), Thyroid(e), Uterus(e), Colon_Sigmoid(s), Spleen(s)	0	NA	0	NA
rs6495807	Hypothyroidism	chr15:29911820:A:G	29619616	A	G	0.8343	-0.0766051	0.016446	3.193e-06	29569616	48	5	16	2	RP11-300A12.2, FAM189A1	0	0	0	0	NA	0	NA	5	2	RP11-300A12.2(e), FAM189A1(e)	Brain_Frontal_Cortex_BA9(e), Heart_Atrial_Appendage(e), Minor_Salivary_Gland(e), Thyroid(e)	0	0	NA	0	0	NA	0	NA	0	NA	2	RP11-300A12.2, FAM189A1	0	NA	NA	0	2	RP11-300A12.2, FAM189A1	Brain_Frontal_Cortex_BA9(e), Heart_Atrial_Appendage(e), Minor_Salivary_Gland(e), Thyroid(e)	0	NA	0	NA
rs62375410	Hypothyroidism	chr5:86302919:A:G	87007102	A	G	0.9343	0.118714	0.0249495	1.954e-06	86957102	22	4	3	1	RP11-72L22.1	0	0	0	0	NA	0	NA	4	1	RP11-72L22.1(e)	Brain_Spinal_cord_cervical_c-1(e), Testis(e)	0	0	NA	0	0	NA	0	NA	0	NA	1	RP11-72L22.1	0	NA	NA	0	1	RP11-72L22.1	Brain_Spinal_cord_cervical_c-1(e), Testis(e)	0	NA	0	NA
rs62246862	Hypothyroidism	chr3:36963274:A:C	36921783	A	C	0.1893	0.0712067	0.0155766	4.845e-06	36871783	292	16	49	7	RP11-285J16.1, RP11-129K12.1, TRANK1, LRRFIP2, RP11-640L9.2, LINC02033, AC011816.1	82	3	69	2	LRRFIP2, GOLGA4	31	chr3:37173194:37174539:clu_44308:ENSG00000093167.17, chr3:37173194:37174539:clu_43041:ENSG00000093167.17, chr3:37173194:37174539:clu_35003:ENSG00000093167.17, chr3:37173194:37174539:clu_39047:ENSG00000093167.17, chr3:37173194:37174539:clu_36491:ENSG00000093167.17, chr3:37173194:37174539:clu_40757:ENSG00000093167.17, chr3:37173194:37174539:clu_31163:ENSG00000093167.17, chr3:37173194:37174539:clu_3…	16	8	RP11-285J16.1(e), RP11-129K12.1(e), TRANK1(e), LRRFIP2(e), RP11-640L9.2(e), LINC02033(e), AC011816.1(e), LRRFIP2(s), GOLGA4(s)	Adipose_Subcutaneous(e), Adipose_Visceral_Omentum(e), Artery_Aorta(e), Brain_Amygdala(e), Brain_Cerebellum(e), Brain_Nucleus_accumbens_basal_ganglia(e), Brain_Putamen_basal_ganglia(e), Breast_Mammary_Tissue(e), Cells_EBV-transformed_lymphocytes(e), Colon_Sigmoid(e), Colon_Transverse(e), Esophagus_Gastroesophageal_Junction(e), Lung(e), Nerve_Tibial(e), Small_Intestine_Terminal_Ileum(e), Spleen(e),…	562	17	TRANK1, RP11-129K12.1, RP11-285J16.1, LRRFIP2, RP11-259K5.2, LINC02033, RP11-640L9.2, GOLGA4, MLH1, AC011816.1, PRADC1P1, DCLK3, RP11-259K5.1, UBE2FP1, AC097359.2, EPM2AIP1, ITGA9	109	3	LRRFIP2, MLH1, GOLGA4	40	chr3:37173194:37174539:clu_44308:ENSG00000093167.17, chr3:37173194:37174539:clu_43041:ENSG00000093167.17, chr3:37173194:37174539:clu_35003:ENSG00000093167.17, chr3:37173194:37174539:clu_39047:ENSG00000093167.17, chr3:37173194:37174539:clu_36491:ENSG00000093167.17, chr3:37028932:37040186:clu_40750:ENSG00000076242.14, chr3:37173194:37174539:clu_40757:ENSG00000093167.17, chr3:36996709:37000955:clu_4…	17	Adipose_Subcutaneous(e), Adipose_Visceral_Omentum(e), Artery_Aorta(e), Artery_Tibial(e), Brain_Amygdala(e), Brain_Caudate_basal_ganglia(e), Brain_Cerebellum(e), Brain_Cortex(e), Brain_Hippocampus(e), Brain_Nucleus_accumbens_basal_ganglia(e), Brain_Putamen_basal_ganglia(e), Cells_Cultured_fibroblasts(e), Colon_Sigmoid(e), Colon_Transverse(e), Esophagus_Gastroesophageal_Junction(e), Esophagus_Mucos…	17	RP11-285J16.1, RP11-129K12.1, TRANK1, LRRFIP2, RP11-640L9.2, LINC02033, AC011816.1, RP11-259K5.2, GOLGA4, MLH1, PRADC1P1, DCLK3, RP11-259K5.1, UBE2FP1, AC097359.2, EPM2AIP1, ITGA9	3	LRRFIP2, GOLGA4, MLH1	chr3:37173194:37174539:clu_44308:ENSG00000093167.17, chr3:37173194:37174539:clu_43041:ENSG00000093167.17, chr3:37173194:37174539:clu_35003:ENSG00000093167.17, chr3:37173194:37174539:clu_39047:ENSG00000093167.17, chr3:37173194:37174539:clu_36491:ENSG00000093167.17, chr3:37028932:37040186:clu_40750:ENSG00000076242.14, chr3:37173194:37174539:clu_40757:ENSG00000093167.17, chr3:37173194:37174539:clu_4…	60	17	RP11-285J16.1, RP11-129K12.1, TRANK1, LRRFIP2, RP11-640L9.2, LINC02033, AC011816.1, RP11-259K5.2, GOLGA4, MLH1, PRADC1P1, DCLK3, RP11-259K5.1, UBE2FP1, AC097359.2, EPM2AIP1, ITGA9	Adipose_Subcutaneous(e), Adipose_Visceral_Omentum(e), Artery_Aorta(e), Artery_Tibial(e), Brain_Amygdala(e), Brain_Caudate_basal_ganglia(e), Brain_Cerebellum(e), Brain_Cortex(e), Brain_Hippocampus(e), Brain_Nucleus_accumbens_basal_ganglia(e), Brain_Putamen_basal_ganglia(e), Cells_Cultured_fibroblasts(e), Colon_Sigmoid(e), Colon_Transverse(e), Esophagus_Gastroesophageal_Junction(e), Esophagus_Mucos…	7	RP11-285J16.1, RP11-129K12.1, TRANK1, LRRFIP2, RP11-640L9.2, LINC02033, AC011816.1	2	LRRFIP2, GOLGA4
rs61962179	Hypothyroidism	chr13:50840051:G:T	50265915	T	G	0.0891	0.107939	0.0214436	4.812e-07	50215915	142	9	39	5	EBPL, DLEU2, TRIM13, SETDB2, PHF11	6	2	1	1	EBPL	1	chr13:49661208:49691254:clu_2598:ENSG00000123179.13	10	5	EBPL(e), DLEU2(e), TRIM13(e), SETDB2(e), PHF11(e), EBPL(s)	Adipose_Subcutaneous(e), Artery_Aorta(e), Artery_Coronary(e), Artery_Tibial(e), Brain_Cerebellar_Hemisphere(e), Brain_Cerebellum(e), Brain_Hippocampus(e), Breast_Mammary_Tissue(e), Cells_Cultured_fibroblasts(e), Esophagus_Gastroesophageal_Junction(e), Heart_Atrial_Appendage(e), Lung(e), Muscle_Skeletal(e), Skin_Not_Sun_Exposed_Suprapubic(e), Skin_Sun_Exposed_Lower_leg(e), Testis(e), Thyroid(e), S…	0	0	NA	0	0	NA	0	NA	0	NA	5	EBPL, DLEU2, TRIM13, SETDB2, PHF11	1	EBPL	NA	0	5	EBPL, DLEU2, TRIM13, SETDB2, PHF11	Adipose_Subcutaneous(e), Artery_Aorta(e), Artery_Coronary(e), Artery_Tibial(e), Brain_Cerebellar_Hemisphere(e), Brain_Cerebellum(e), Brain_Hippocampus(e), Breast_Mammary_Tissue(e), Cells_Cultured_fibroblasts(e), Esophagus_Gastroesophageal_Junction(e), Heart_Atrial_Appendage(e), Lung(e), Muscle_Skeletal(e), Skin_Not_Sun_Exposed_Suprapubic(e), Skin_Sun_Exposed_Lower_leg(e), Testis(e), Thyroid(e), S…	0	NA	0	NA
rs61759532	Hypothyroidism	chr17:7240391:C:T	7337072	T	C	0.2455	0.102995	0.0146068	1.774e-12	7287072	158	10	87	4	EIF5A, NEURL4, GPS2, ACAP1	73	8	2	2	GPS2, TNK1	2	chr17:7315119:7315252:clu_12073:ENSG00000132522.15, chr17:7387154:7387378:clu_23231:ENSG00000174292.12	15	5	EIF5A(e), NEURL4(e), GPS2(e), ACAP1(e), GPS2(s), TNK1(s)	Adipose_Visceral_Omentum(e), Adrenal_Gland(e), Artery_Aorta(e), Artery_Coronary(e), Brain_Amygdala(e), Brain_Anterior_cingulate_cortex_BA24(e), Brain_Caudate_basal_ganglia(e), Brain_Cerebellar_Hemisphere(e), Brain_Cerebellum(e), Brain_Cortex(e), Brain_Frontal_Cortex_BA9(e), Brain_Hippocampus(e), Brain_Hypothalamus(e), Brain_Nucleus_accumbens_basal_ganglia(e), Brain_Putamen_basal_ganglia(e), Brain…	0	0	NA	0	0	NA	0	NA	0	NA	4	EIF5A, NEURL4, GPS2, ACAP1	2	GPS2, TNK1	NA	0	5	EIF5A, NEURL4, GPS2, ACAP1, TNK1	Adipose_Visceral_Omentum(e), Adrenal_Gland(e), Artery_Aorta(e), Artery_Coronary(e), Brain_Amygdala(e), Brain_Anterior_cingulate_cortex_BA24(e), Brain_Caudate_basal_ganglia(e), Brain_Cerebellar_Hemisphere(e), Brain_Cerebellum(e), Brain_Cortex(e), Brain_Frontal_Cortex_BA9(e), Brain_Hippocampus(e), Brain_Hypothalamus(e), Brain_Nucleus_accumbens_basal_ganglia(e), Brain_Putamen_basal_ganglia(e), Brain…	0	NA	0	NA
rs6111715	Hypothyroidism	chr20:17860022:C:G	17879378	C	G	0.178	-0.0792955	0.0159016	6.144e-07	17829378	64	9	0	0	NA	4	2	0	0	NA	0	NA	9	0	NA	NA	0	0	NA	0	0	NA	0	NA	0	NA	0	NA	0	NA	NA	0	0	NA	NA	0	NA	0	NA
rs6035877	Hypothyroidism	chr20:21512532:A:C	21531894	A	C	0.5307	-0.0572769	0.0121888	2.613e-06	21481894	60	6	21	5	NKX2-2, RP5-984P4.6, XRN2, KIZ, LINC01727	0	0	0	0	NA	0	NA	6	5	NKX2-2(e), RP5-984P4.6(e), XRN2(e), KIZ(e), LINC01727(e)	Brain_Cerebellum(e), Brain_Nucleus_accumbens_basal_ganglia(e), Cells_Cultured_fibroblasts(e), Skin_Not_Sun_Exposed_Suprapubic(e), Skin_Sun_Exposed_Lower_leg(e), Spleen(e), Testis(e), Thyroid(e), Whole_Blood(e)	0	0	NA	0	0	NA	0	NA	0	NA	5	NKX2-2, RP5-984P4.6, XRN2, KIZ, LINC01727	0	NA	NA	0	5	NKX2-2, RP5-984P4.6, XRN2, KIZ, LINC01727	Brain_Cerebellum(e), Brain_Nucleus_accumbens_basal_ganglia(e), Cells_Cultured_fibroblasts(e), Skin_Not_Sun_Exposed_Suprapubic(e), Skin_Sun_Exposed_Lower_leg(e), Spleen(e), Testis(e), Thyroid(e), Whole_Blood(e)	0	NA	0	NA
rs58001647	Hypothyroidism	chr14:64906530:G:T	64439812	T	G	0.7358	0.0634322	0.0137829	4.18e-06	64389812	170	13	76	8	ZBTB1, RP11-973N13.4, ZBTB25, HSPA2, PTBP1P, AKAP5, PLEKHG3, MTHFD1	428	6	91	5	ZBTB1, PLEKHG3, ZBTB25, SPTB, RP11-973N13.4	44	chr14:64504946:64521487:clu_17959:ENSG00000126804.13, chr14:64732901:64736853:clu_18784:ENSG00000126822.16, chr14:64732901:64736853:clu_20862:ENSG00000126822.16, chr14:64504946:64521487:clu_15340:ENSG00000126804.13, chr14:64504946:64521487:clu_17364:ENSG00000126804.13, chr14:64504946:64521487:clu_18411:ENSG00000126804.13, chr14:64511384:64516600:clu_17897:ENSG00000126804.13, chr14:64511384:645166…	15	9	ZBTB1(e), RP11-973N13.4(e), ZBTB25(e), HSPA2(e), PTBP1P(e), AKAP5(e), PLEKHG3(e), MTHFD1(e), ZBTB1(s), PLEKHG3(s), ZBTB25(s), SPTB(s), RP11-973N13.4(s)	Adipose_Visceral_Omentum(e), Adrenal_Gland(e), Artery_Coronary(e), Brain_Caudate_basal_ganglia(e), Brain_Cerebellum(e), Brain_Frontal_Cortex_BA9(e), Breast_Mammary_Tissue(e), Colon_Sigmoid(e), Colon_Transverse(e), Esophagus_Gastroesophageal_Junction(e), Esophagus_Mucosa(e), Heart_Atrial_Appendage(e), Heart_Left_Ventricle(e), Nerve_Tibial(e), Ovary(e), Pancreas(e), Prostate(e), Skin_Not_Sun_Expose…	0	0	NA	0	0	NA	0	NA	0	NA	8	ZBTB1, RP11-973N13.4, ZBTB25, HSPA2, PTBP1P, AKAP5, PLEKHG3, MTHFD1	5	ZBTB1, PLEKHG3, ZBTB25, SPTB, RP11-973N13.4	NA	0	9	ZBTB1, RP11-973N13.4, ZBTB25, HSPA2, PTBP1P, AKAP5, PLEKHG3, MTHFD1, SPTB	Adipose_Visceral_Omentum(e), Adrenal_Gland(e), Artery_Coronary(e), Brain_Caudate_basal_ganglia(e), Brain_Cerebellum(e), Brain_Frontal_Cortex_BA9(e), Breast_Mammary_Tissue(e), Colon_Sigmoid(e), Colon_Transverse(e), Esophagus_Gastroesophageal_Junction(e), Esophagus_Mucosa(e), Heart_Atrial_Appendage(e), Heart_Left_Ventricle(e), Nerve_Tibial(e), Ovary(e), Pancreas(e), Prostate(e), Skin_Not_Sun_Expose…	0	NA	0	NA
rs57828851	Hypothyroidism	chr17:7732351:A:T	7829033	A	T	0.5734	-0.0586932	0.0124601	2.471e-06	7779033	227	15	76	9	RP11-1099M24.6, SLC16A13, NAA38, KDM6B, ELP5, CYB5D1, KCTD11, KCNAB3, CHD3	158	4	98	4	NAA38, ACADVL, CHD3, CYB5D1	46	chr17:7857198:7857383:clu_13286:ENSG00000183011.13, chr17:7857198:7883235:clu_12877:ENSG00000183011.13, chr17:7857198:7883235:clu_10521:ENSG00000183011.13, chr17:7857198:7883235:clu_11751:ENSG00000183011.13, chr17:7857198:7857383:clu_11000:ENSG00000183011.13, chr17:7857198:7883235:clu_12163:ENSG00000183011.13, chr17:7857198:7857383:clu_8372:ENSG00000183011.13, chr17:7857198:7857383:clu_9014:ENSG0…	16	10	RP11-1099M24.6(e), SLC16A13(e), NAA38(e), KDM6B(e), ELP5(e), CYB5D1(e), KCTD11(e), KCNAB3(e), CHD3(e), NAA38(s), ACADVL(s), CHD3(s), CYB5D1(s)	Adipose_Subcutaneous(e), Adrenal_Gland(e), Artery_Aorta(e), Breast_Mammary_Tissue(e), Cells_EBV-transformed_lymphocytes(e), Cells_Cultured_fibroblasts(e), Colon_Sigmoid(e), Esophagus_Mucosa(e), Heart_Atrial_Appendage(e), Lung(e), Minor_Salivary_Gland(e), Nerve_Tibial(e), Ovary(e), Pancreas(e), Prostate(e), Skin_Not_Sun_Exposed_Suprapubic(e), Small_Intestine_Terminal_Ileum(e), Spleen(e), Testis(e)…	0	0	NA	0	0	NA	0	NA	0	NA	9	RP11-1099M24.6, SLC16A13, NAA38, KDM6B, ELP5, CYB5D1, KCTD11, KCNAB3, CHD3	4	NAA38, ACADVL, CHD3, CYB5D1	NA	0	10	RP11-1099M24.6, SLC16A13, NAA38, KDM6B, ELP5, CYB5D1, KCTD11, KCNAB3, CHD3, ACADVL	Adipose_Subcutaneous(e), Adrenal_Gland(e), Artery_Aorta(e), Breast_Mammary_Tissue(e), Cells_EBV-transformed_lymphocytes(e), Cells_Cultured_fibroblasts(e), Colon_Sigmoid(e), Esophagus_Mucosa(e), Heart_Atrial_Appendage(e), Lung(e), Minor_Salivary_Gland(e), Nerve_Tibial(e), Ovary(e), Pancreas(e), Prostate(e), Skin_Not_Sun_Exposed_Suprapubic(e), Small_Intestine_Terminal_Ileum(e), Spleen(e), Testis(e)…	0	NA	0	NA
rs57680652	Hypothyroidism	chr19:16362072:C:T	16251261	T	C	0.6915	-0.064621	0.0134421	1.529e-06	16201261	758	11	14	3	AP1M1, HAUS8, KLF2	822	3	12	2	AP1M1, FAM32A	9	chr19:16228208:16233493:clu_20500:ENSG00000072958.8, chr19:16185765:16190887:clu_20497:ENSG00000105058.11, chr19:16228208:16233493:clu_25225:ENSG00000072958.8, chr19:16228208:16233493:clu_22641:ENSG00000072958.8, chr19:16228208:16233493:clu_23069:ENSG00000072958.8, chr19:16185765:16190887:clu_23066:ENSG00000105058.11, chr19:16228208:16233493:clu_19783:ENSG00000072958.8, chr19:16228208:16233493:cl…	11	4	AP1M1(e), HAUS8(e), KLF2(e), AP1M1(s), FAM32A(s)	Brain_Cerebellum(e), Brain_Cortex(e), Breast_Mammary_Tissue(e), Colon_Transverse(e), Muscle_Skeletal(e), Small_Intestine_Terminal_Ileum(e), Spleen(e), Whole_Blood(e), Brain_Cerebellar_Hemisphere(s), Breast_Mammary_Tissue(s), Colon_Sigmoid(s), Esophagus_Muscularis(s), Heart_Left_Ventricle(s), Muscle_Skeletal(s), Spleen(s)	0	0	NA	0	0	NA	0	NA	0	NA	3	AP1M1, HAUS8, KLF2	2	AP1M1, FAM32A	NA	0	4	AP1M1, HAUS8, KLF2, FAM32A	Brain_Cerebellum(e), Brain_Cortex(e), Breast_Mammary_Tissue(e), Colon_Transverse(e), Muscle_Skeletal(e), Small_Intestine_Terminal_Ileum(e), Spleen(e), Whole_Blood(e), Brain_Cerebellar_Hemisphere(s), Breast_Mammary_Tissue(s), Colon_Sigmoid(s), Esophagus_Muscularis(s), Heart_Left_Ventricle(s), Muscle_Skeletal(s), Spleen(s)	0	NA	0	NA
rs56352743	Hypothyroidism	chr2:3912572:A:G	3864982	A	G	0.8987	-0.11838	0.021576	4.096e-08	3814982	4	1	0	0	NA	6	1	0	0	NA	0	NA	1	0	NA	NA	0	0	NA	0	0	NA	0	NA	0	NA	0	NA	0	NA	NA	0	0	NA	NA	0	NA	0	NA
rs561623140	Hypothyroidism	chr20:38620198:C:T	39991556	T	C	0.9879	0.287	0.0587	1.012e-06	39941556	11	1	0	0	NA	0	0	0	0	NA	0	NA	1	0	NA	NA	0	0	NA	0	0	NA	0	NA	0	NA	0	NA	0	NA	NA	0	0	NA	NA	0	NA	0	NA
rs55774832	Hypothyroidism	chr3:32869274:G:T	32827782	T	G	0.1988	0.0703737	0.015178	3.542e-06	32777782	37	7	8	4	RP11-10C24.2, CRTAP, CNOT10, FBXL2	0	0	0	0	NA	0	NA	7	4	RP11-10C24.2(e), CRTAP(e), CNOT10(e), FBXL2(e)	Brain_Hypothalamus(e), Nerve_Tibial(e), Skin_Sun_Exposed_Lower_leg(e), Thyroid(e)	1	1	GLB1	0	0	NA	0	NA	1	Skin_Sun_Exposed_Lower_leg(e)	5	RP11-10C24.2, CRTAP, CNOT10, FBXL2, GLB1	0	NA	NA	0	5	RP11-10C24.2, CRTAP, CNOT10, FBXL2, GLB1	Skin_Sun_Exposed_Lower_leg(e), Brain_Hypothalamus(e), Nerve_Tibial(e), Thyroid(e)	0	NA	0	NA
rs505704	Hypothyroidism	chr1:110362356:C:T	109819734	T	C	0.4657	-0.0594908	0.0122934	1.303e-06	109769734	89	14	10	5	CSF1, LINC01397, AKNAD1, TMEM167B, CELSR2	14	1	0	0	NA	0	NA	14	5	CSF1(e), LINC01397(e), AKNAD1(e), TMEM167B(e), CELSR2(e)	Cells_Cultured_fibroblasts(e), Nerve_Tibial(e), Skin_Sun_Exposed_Lower_leg(e), Whole_Blood(e)	6	2	CSF1, LINC01397	0	0	NA	0	NA	2	Cells_Cultured_fibroblasts(e), Nerve_Tibial(e)	5	CSF1, LINC01397, AKNAD1, TMEM167B, CELSR2	0	NA	NA	0	5	CSF1, LINC01397, AKNAD1, TMEM167B, CELSR2	Cells_Cultured_fibroblasts(e), Nerve_Tibial(e), Skin_Sun_Exposed_Lower_leg(e), Whole_Blood(e)	2	CSF1, LINC01397	0	NA
rs4823074	Hypothyroidism	chr22:30512478:A:G	30116489	A	G	0.4484	-0.0767103	0.012197	3.19e-10	30066489	576	12	140	11	THOC5, NIPSNAP1, RP3-394A18.1, HORMAD2-AS1, CABP7, ASCC2, MTMR3, SEC14L6, LIF, SIRPAP1, UQCR10	354	6	127	5	THOC5, NIPSNAP1, ASCC2, UQCR10, HORMAD2-AS1	30	chr22:29529239:29531831:clu_25618:ENSG00000100296.13, chr22:29529239:29531831:clu_24019:ENSG00000100296.13, chr22:29529239:29531831:clu_26507:ENSG00000100296.13, chr22:29561862:29569193:clu_26505:ENSG00000184117.11, chr22:29822075:29822335:clu_29208:ENSG00000100325.14, chr22:29529239:29531831:clu_29190:ENSG00000100296.13, chr22:29561862:29569193:clu_29194:ENSG00000184117.11, chr22:29767548:297696…	13	11	THOC5(e), NIPSNAP1(e), RP3-394A18.1(e), HORMAD2-AS1(e), CABP7(e), ASCC2(e), MTMR3(e), SEC14L6(e), LIF(e), SIRPAP1(e), UQCR10(e), THOC5(s), NIPSNAP1(s), ASCC2(s), UQCR10(s), HORMAD2-AS1(s)	Artery_Aorta(e), Brain_Caudate_basal_ganglia(e), Brain_Cerebellum(e), Brain_Nucleus_accumbens_basal_ganglia(e), Brain_Putamen_basal_ganglia(e), Brain_Spinal_cord_cervical_c-1(e), Breast_Mammary_Tissue(e), Cells_EBV-transformed_lymphocytes(e), Colon_Sigmoid(e), Colon_Transverse(e), Esophagus_Gastroesophageal_Junction(e), Esophagus_Mucosa(e), Esophagus_Muscularis(e), Heart_Atrial_Appendage(e), Mino…	0	0	NA	0	0	NA	0	NA	0	NA	11	THOC5, NIPSNAP1, RP3-394A18.1, HORMAD2-AS1, CABP7, ASCC2, MTMR3, SEC14L6, LIF, SIRPAP1, UQCR10	5	THOC5, NIPSNAP1, ASCC2, UQCR10, HORMAD2-AS1	NA	0	11	THOC5, NIPSNAP1, RP3-394A18.1, HORMAD2-AS1, CABP7, ASCC2, MTMR3, SEC14L6, LIF, SIRPAP1, UQCR10	Artery_Aorta(e), Brain_Caudate_basal_ganglia(e), Brain_Cerebellum(e), Brain_Nucleus_accumbens_basal_ganglia(e), Brain_Putamen_basal_ganglia(e), Brain_Spinal_cord_cervical_c-1(e), Breast_Mammary_Tissue(e), Cells_EBV-transformed_lymphocytes(e), Colon_Sigmoid(e), Colon_Transverse(e), Esophagus_Gastroesophageal_Junction(e), Esophagus_Mucosa(e), Esophagus_Muscularis(e), Heart_Atrial_Appendage(e), Mino…	0	NA	0	NA
rs4807630	Hypothyroidism	chr19:1170445:C:T	1170446	T	C	0.31	-0.0602827	0.0131701	4.712e-06	1120446	113	11	21	6	ATP5D, POLR2E, GPX4, SBNO2, CBARP, ABCA7	91	5	18	1	SBNO2	2	chr19:1127765:1140865:clu_18886:ENSG00000064932.15, chr19:1127765:1140865:clu_25018:ENSG00000064932.15	13	6	ATP5D(e), POLR2E(e), GPX4(e), SBNO2(e), CBARP(e), ABCA7(e), SBNO2(s)	Artery_Aorta(e), Artery_Tibial(e), Brain_Cerebellar_Hemisphere(e), Colon_Sigmoid(e), Colon_Transverse(e), Esophagus_Mucosa(e), Esophagus_Muscularis(e), Heart_Left_Ventricle(e), Lung(e), Muscle_Skeletal(e), Pituitary(e), Skin_Not_Sun_Exposed_Suprapubic(e), Skin_Sun_Exposed_Lower_leg(e), Spleen(e), Adrenal_Gland(s), Lung(s)	0	0	NA	0	0	NA	0	NA	0	NA	6	ATP5D, POLR2E, GPX4, SBNO2, CBARP, ABCA7	1	SBNO2	NA	0	6	ATP5D, POLR2E, GPX4, SBNO2, CBARP, ABCA7	Artery_Aorta(e), Artery_Tibial(e), Brain_Cerebellar_Hemisphere(e), Colon_Sigmoid(e), Colon_Transverse(e), Esophagus_Mucosa(e), Esophagus_Muscularis(e), Heart_Left_Ventricle(e), Lung(e), Muscle_Skeletal(e), Pituitary(e), Skin_Not_Sun_Exposed_Suprapubic(e), Skin_Sun_Exposed_Lower_leg(e), Spleen(e), Adrenal_Gland(s), Lung(s)	0	NA	0	NA
rs4722380	Hypothyroidism	chr7:3106680:G:T	3067046	T	G	0.9306	-0.118919	0.0241678	8.631e-07	3017046	21	3	4	1	SDK1	0	0	0	0	NA	0	NA	3	1	SDK1(e)	Artery_Tibial(e), Pancreas(e)	0	0	NA	0	0	NA	0	NA	0	NA	1	SDK1	0	NA	NA	0	1	SDK1	Artery_Tibial(e), Pancreas(e)	0	NA	0	NA
rs4409785	Hypothyroidism	chr11:95311422:C:T	95578258	T	C	0.8249	-0.132795	0.0160389	1.236e-16	95528258	24	4	4	1	KDM4E	0	0	0	0	NA	0	NA	4	1	KDM4E(e)	Skin_Not_Sun_Exposed_Suprapubic(e)	0	0	NA	0	0	NA	0	NA	0	NA	1	KDM4E	0	NA	NA	0	1	KDM4E	Skin_Not_Sun_Exposed_Suprapubic(e)	0	NA	0	NA
rs3778607	Hypothyroidism	chr6:403799:A:G	403799	A	G	0.4588	-0.0608959	0.0121833	5.784e-07	353799	10	2	8	1	IRF4	13	1	0	0	NA	0	NA	3	1	IRF4(e)	Lung(e), Skin_Sun_Exposed_Lower_leg(e)	0	0	NA	0	0	NA	0	NA	0	NA	1	IRF4	0	NA	NA	0	1	IRF4	Lung(e), Skin_Sun_Exposed_Lower_leg(e)	0	NA	0	NA
rs35782497	Hypothyroidism	chr4:187001230:A:G	186080076	A	G	0.341	-0.0681099	0.0128897	1.263e-07	186030076	61	6	21	3	TLR3, FAM149A, KLKB1	4	2	2	1	FAM149A	1	chr4:186105642:186149173:clu_77722:ENSG00000109794.13	6	3	TLR3(e), FAM149A(e), KLKB1(e), FAM149A(s)	Artery_Tibial(e), Breast_Mammary_Tissue(e), Cells_Cultured_fibroblasts(e), Colon_Sigmoid(e), Colon_Transverse(e), Esophagus_Mucosa(e), Esophagus_Muscularis(e), Heart_Atrial_Appendage(e), Heart_Left_Ventricle(e), Minor_Salivary_Gland(e), Muscle_Skeletal(e), Nerve_Tibial(e), Testis(e), Thyroid(e), Testis(s)	43	4	FLJ38576, TLR3, FAM149A, ORAOV1P1	0	0	NA	0	NA	4	Adipose_Subcutaneous(e), Artery_Aorta(e), Artery_Tibial(e), Colon_Sigmoid(e), Esophagus_Mucosa(e), Esophagus_Muscularis(e), Heart_Atrial_Appendage(e), Skin_Not_Sun_Exposed_Suprapubic(e), Skin_Sun_Exposed_Lower_leg(e), Stomach(e), Thyroid(e)	5	TLR3, FAM149A, KLKB1, FLJ38576, ORAOV1P1	1	FAM149A	NA	0	5	TLR3, FAM149A, KLKB1, FLJ38576, ORAOV1P1	Adipose_Subcutaneous(e), Artery_Aorta(e), Artery_Tibial(e), Colon_Sigmoid(e), Esophagus_Mucosa(e), Esophagus_Muscularis(e), Heart_Atrial_Appendage(e), Skin_Not_Sun_Exposed_Suprapubic(e), Skin_Sun_Exposed_Lower_leg(e), Stomach(e), Thyroid(e), Breast_Mammary_Tissue(e), Cells_Cultured_fibroblasts(e), Colon_Transverse(e), Heart_Left_Ventricle(e), Minor_Salivary_Gland(e), Muscle_Skeletal(e), Nerve_Tib…	2	TLR3, FAM149A	0	NA
rs35715395	Hypothyroidism	chr7:26149244:C:T	26109624	T	C	0.7922	0.0761523	0.014999	3.831e-07	26059624	108	4	7	3	CTB-119C2.1, CBX3, NFE2L3	0	0	0	0	NA	0	NA	4	3	CTB-119C2.1(e), CBX3(e), NFE2L3(e)	Heart_Atrial_Appendage(e), Lung(e), Muscle_Skeletal(e), Nerve_Tibial(e), Skin_Not_Sun_Exposed_Suprapubic(e), Skin_Sun_Exposed_Lower_leg(e)	0	0	NA	0	0	NA	0	NA	0	NA	3	CTB-119C2.1, CBX3, NFE2L3	0	NA	NA	0	3	CTB-119C2.1, CBX3, NFE2L3	Heart_Atrial_Appendage(e), Lung(e), Muscle_Skeletal(e), Nerve_Tibial(e), Skin_Not_Sun_Exposed_Suprapubic(e), Skin_Sun_Exposed_Lower_leg(e)	0	NA	0	NA
rs34536443	Hypothyroidism	chr19:10463118:C:G	10352442	C	G	0.0458	-0.15082	0.0301348	5.591e-07	10302442	148	10	33	4	TYK2, PDE4A, ZGLP1, ICAM5	76	6	5	2	KRI1, TYK2	3	chr19:10565034:10565906:clu_19575:ENSG00000129347.19, chr19:10565034:10565906:clu_22671:ENSG00000129347.19, chr19:10359302:10360962:clu_24531:ENSG00000105397.13	13	5	TYK2(e), PDE4A(e), ZGLP1(e), ICAM5(e), KRI1(s), TYK2(s)	Adrenal_Gland(e), Artery_Aorta(e), Artery_Tibial(e), Brain_Cerebellum(e), Brain_Cortex(e), Breast_Mammary_Tissue(e), Colon_Sigmoid(e), Colon_Transverse(e), Esophagus_Gastroesophageal_Junction(e), Esophagus_Muscularis(e), Heart_Atrial_Appendage(e), Heart_Left_Ventricle(e), Lung(e), Nerve_Tibial(e), Skin_Not_Sun_Exposed_Suprapubic(e), Cells_Cultured_fibroblasts(s), Esophagus_Muscularis(s), Skin_Not…	0	0	NA	0	0	NA	0	NA	0	NA	4	TYK2, PDE4A, ZGLP1, ICAM5	2	KRI1, TYK2	NA	0	5	TYK2, PDE4A, ZGLP1, ICAM5, KRI1	Adrenal_Gland(e), Artery_Aorta(e), Artery_Tibial(e), Brain_Cerebellum(e), Brain_Cortex(e), Breast_Mammary_Tissue(e), Colon_Sigmoid(e), Colon_Transverse(e), Esophagus_Gastroesophageal_Junction(e), Esophagus_Muscularis(e), Heart_Atrial_Appendage(e), Heart_Left_Ventricle(e), Lung(e), Nerve_Tibial(e), Skin_Not_Sun_Exposed_Suprapubic(e), Cells_Cultured_fibroblasts(s), Esophagus_Muscularis(s), Skin_Not…	0	NA	0	NA
rs34311219	Hypothyroidism	chr5:71760795:C:T	72464968	T	C	0.255	0.0730421	0.0139442	1.622e-07	72414968	52	2	8	2	MAP1B, MRPS27	18	2	1	1	CTC-347C20.1	1	chr5:72756752:72761615:clu_69222:ENSG00000251613.3	3	3	MAP1B(e), MRPS27(e), CTC-347C20.1(s)	Artery_Aorta(e), Brain_Frontal_Cortex_BA9(e), Cells_Cultured_fibroblasts(e), Esophagus_Muscularis(e), Muscle_Skeletal(e), Skin_Not_Sun_Exposed_Suprapubic(e), Testis(s)	5	2	FCHO2, CTD-2376I4.2	0	0	NA	0	NA	2	Adipose_Subcutaneous(e), Artery_Tibial(e), Cells_Cultured_fibroblasts(e)	4	MAP1B, MRPS27, FCHO2, CTD-2376I4.2	1	CTC-347C20.1	NA	0	5	MAP1B, MRPS27, FCHO2, CTD-2376I4.2, CTC-347C20.1	Adipose_Subcutaneous(e), Artery_Tibial(e), Cells_Cultured_fibroblasts(e), Artery_Aorta(e), Brain_Frontal_Cortex_BA9(e), Esophagus_Muscularis(e), Muscle_Skeletal(e), Skin_Not_Sun_Exposed_Suprapubic(e), Testis(s)	0	NA	0	NA
rs34046593	Hypothyroidism	chr4:26111593:A:G	26109971	A	G	0.3094	0.085689	0.0131824	8.017e-11	26059971	12	2	4	1	RBPJ	0	0	0	0	NA	0	NA	2	1	RBPJ(e)	Artery_Aorta(e)	11	1	RBPJ	0	0	NA	0	NA	1	Artery_Aorta(e)	1	RBPJ	0	NA	NA	0	1	RBPJ	Artery_Aorta(e)	1	RBPJ	0	NA
rs3184504	Hypothyroidism	chr12:111884608:C:T	111446804	T	C	0.4771	0.192265	0.0122195	8.81e-56	111396804	557	13	66	8	TMEM116, ALDH2, NAA25, MAPKAPK5, ADAM1B, LINC01405, SH2B3, MAPKAPK5-AS1	289	4	15	3	LINC01405, TMEM116, MAPKAPK5-AS1	4	chr12:110936698:110937185:clu_5095:ENSG00000185847.7, chr12:111991889:112005257:clu_5753:ENSG00000198270.12, chr12:111840003:111840333:clu_5745:ENSG00000234608.7, chr12:111840003:111840333:clu_6122:ENSG00000234608.7	13	8	TMEM116(e), ALDH2(e), NAA25(e), MAPKAPK5(e), ADAM1B(e), LINC01405(e), SH2B3(e), MAPKAPK5-AS1(e), LINC01405(s), TMEM116(s), MAPKAPK5-AS1(s)	Adipose_Visceral_Omentum(e), Adrenal_Gland(e), Artery_Aorta(e), Brain_Cerebellum(e), Brain_Nucleus_accumbens_basal_ganglia(e), Colon_Sigmoid(e), Esophagus_Gastroesophageal_Junction(e), Esophagus_Mucosa(e), Esophagus_Muscularis(e), Heart_Atrial_Appendage(e), Heart_Left_Ventricle(e), Pancreas(e), Pituitary(e), Skin_Not_Sun_Exposed_Suprapubic(e), Skin_Sun_Exposed_Lower_leg(e), Thyroid(e), Muscle_Ske…	0	0	NA	0	0	NA	0	NA	0	NA	8	TMEM116, ALDH2, NAA25, MAPKAPK5, ADAM1B, LINC01405, SH2B3, MAPKAPK5-AS1	3	LINC01405, TMEM116, MAPKAPK5-AS1	NA	0	8	TMEM116, ALDH2, NAA25, MAPKAPK5, ADAM1B, LINC01405, SH2B3, MAPKAPK5-AS1	Adipose_Visceral_Omentum(e), Adrenal_Gland(e), Artery_Aorta(e), Brain_Cerebellum(e), Brain_Nucleus_accumbens_basal_ganglia(e), Colon_Sigmoid(e), Esophagus_Gastroesophageal_Junction(e), Esophagus_Mucosa(e), Esophagus_Muscularis(e), Heart_Atrial_Appendage(e), Heart_Left_Ventricle(e), Pancreas(e), Pituitary(e), Skin_Not_Sun_Exposed_Suprapubic(e), Skin_Sun_Exposed_Lower_leg(e), Thyroid(e), Muscle_Ske…	0	NA	0	NA
rs3136559	Hypothyroidism	chr12:9916640:C:T	9764044	T	C	0.2726	0.120885	0.0136558	8.573e-19	9714044	362	11	45	5	CLECL1, RP11-705C15.2, KLRB1, CLEC2D, RP11-726G1.1	226	9	30	1	RP11-705C15.2	11	chr12:9648933:9653683:clu_3269:ENSG00000256594.7, chr12:9648933:9653683:clu_3467:ENSG00000256594.7, chr12:9655979:9656921:clu_3591:ENSG00000256594.7, chr12:9648933:9653683:clu_2965:ENSG00000256594.7, chr12:9655979:9656921:clu_3380:ENSG00000256594.7, chr12:9655979:9656921:clu_3126:ENSG00000256594.7, chr12:9653808:9655873:clu_3165:ENSG00000256594.7, chr12:9655979:9656921:clu_2781:ENSG00000256594.7,…	14	5	CLECL1(e), RP11-705C15.2(e), KLRB1(e), CLEC2D(e), RP11-726G1.1(e), RP11-705C15.2(s)	Adrenal_Gland(e), Brain_Anterior_cingulate_cortex_BA24(e), Brain_Cerebellar_Hemisphere(e), Brain_Cerebellum(e), Brain_Cortex(e), Brain_Hypothalamus(e), Brain_Putamen_basal_ganglia(e), Cells_EBV-transformed_lymphocytes(e), Esophagus_Gastroesophageal_Junction(e), Heart_Left_Ventricle(e), Ovary(e), Pituitary(e), Prostate(e), Small_Intestine_Terminal_Ileum(e), Vagina(e), Artery_Aorta(s), Artery_Tibia…	0	0	NA	0	0	NA	0	NA	0	NA	5	CLECL1, RP11-705C15.2, KLRB1, CLEC2D, RP11-726G1.1	1	RP11-705C15.2	NA	0	5	CLECL1, RP11-705C15.2, KLRB1, CLEC2D, RP11-726G1.1	Adrenal_Gland(e), Brain_Anterior_cingulate_cortex_BA24(e), Brain_Cerebellar_Hemisphere(e), Brain_Cerebellum(e), Brain_Cortex(e), Brain_Hypothalamus(e), Brain_Putamen_basal_ganglia(e), Cells_EBV-transformed_lymphocytes(e), Esophagus_Gastroesophageal_Junction(e), Heart_Left_Ventricle(e), Ovary(e), Pituitary(e), Prostate(e), Small_Intestine_Terminal_Ileum(e), Vagina(e), Artery_Aorta(s), Artery_Tibia…	0	NA	0	NA
rs3087243	Hypothyroidism	chr2:204738919:A:G	203874196	A	G	0.4563	-0.161493	0.0121883	4.519e-40	203824196	6	1	3	1	CTLA4	0	0	0	0	NA	0	NA	1	1	CTLA4(e)	Esophagus_Gastroesophageal_Junction(e)	12	2	CTLA4, CARF	0	0	NA	0	NA	2	Esophagus_Gastroesophageal_Junction(e), Testis(e)	2	CTLA4, CARF	0	NA	NA	0	2	CTLA4, CARF	Esophagus_Gastroesophageal_Junction(e), Testis(e)	1	CTLA4	0	NA
rs301806	Hypothyroidism	chr1:8482078:C:T	8422018	T	C	0.5807	-0.0573289	0.012283	3.051e-06	8372018	128	4	86	3	RERE, RP5-1115A15.1, ENO1	39	2	28	1	RERE	6	chr1:8422807:8465925:clu_52355:ENSG00000142599.17, chr1:8355120:8356100:clu_48226:ENSG00000142599.17, chr1:8422807:8424015:clu_41989:ENSG00000142599.17, chr1:8422807:8465925:clu_48433:ENSG00000142599.17, chr1:8422807:8424788:clu_46518:ENSG00000142599.17, chr1:8422807:8465925:clu_52339:ENSG00000142599.17	4	3	RERE(e), RP5-1115A15.1(e), ENO1(e), RERE(s)	Adipose_Subcutaneous(e), Artery_Tibial(e), Brain_Anterior_cingulate_cortex_BA24(e), Brain_Caudate_basal_ganglia(e), Brain_Cerebellar_Hemisphere(e), Brain_Cortex(e), Brain_Frontal_Cortex_BA9(e), Brain_Hippocampus(e), Brain_Nucleus_accumbens_basal_ganglia(e), Brain_Putamen_basal_ganglia(e), Breast_Mammary_Tissue(e), Cells_Cultured_fibroblasts(e), Esophagus_Muscularis(e), Lung(e), Nerve_Tibial(e), O…	342	3	RERE, RP5-1115A15.1, ENO1	49	1	RERE	6	chr1:8422807:8465925:clu_52355:ENSG00000142599.17, chr1:8355120:8356100:clu_48226:ENSG00000142599.17, chr1:8422807:8424015:clu_41989:ENSG00000142599.17, chr1:8422807:8465925:clu_48433:ENSG00000142599.17, chr1:8422807:8424788:clu_46518:ENSG00000142599.17, chr1:8422807:8465925:clu_52339:ENSG00000142599.17	3	Adipose_Subcutaneous(e), Adipose_Visceral_Omentum(e), Artery_Tibial(e), Brain_Anterior_cingulate_cortex_BA24(e), Brain_Caudate_basal_ganglia(e), Brain_Cerebellar_Hemisphere(e), Brain_Cortex(e), Brain_Frontal_Cortex_BA9(e), Brain_Hippocampus(e), Brain_Nucleus_accumbens_basal_ganglia(e), Brain_Putamen_basal_ganglia(e), Breast_Mammary_Tissue(e), Cells_Cultured_fibroblasts(e), Esophagus_Mucosa(e), Es…	3	RERE, RP5-1115A15.1, ENO1	1	RERE	chr1:8422807:8465925:clu_52355:ENSG00000142599.17, chr1:8422807:8465925:clu_52355:ENSG00000142599.17, chr1:8422807:8465925:clu_52355:ENSG00000142599.17, chr1:8422807:8465925:clu_52355:ENSG00000142599.17, chr1:8422807:8465925:clu_52355:ENSG00000142599.17, chr1:8422807:8465925:clu_52355:ENSG00000142599.17, chr1:8422807:8465925:clu_52355:ENSG00000142599.17, chr1:8422807:8465925:clu_52355:ENSG0000014…	49	3	RERE, RP5-1115A15.1, ENO1	Adipose_Subcutaneous(e), Adipose_Visceral_Omentum(e), Artery_Tibial(e), Brain_Anterior_cingulate_cortex_BA24(e), Brain_Caudate_basal_ganglia(e), Brain_Cerebellar_Hemisphere(e), Brain_Cortex(e), Brain_Frontal_Cortex_BA9(e), Brain_Hippocampus(e), Brain_Nucleus_accumbens_basal_ganglia(e), Brain_Putamen_basal_ganglia(e), Breast_Mammary_Tissue(e), Cells_Cultured_fibroblasts(e), Esophagus_Mucosa(e), Es…	3	RERE, RP5-1115A15.1, ENO1	1	RERE
rs2823272	Hypothyroidism	chr21:16798586:A:T	15426267	A	T	0.3142	-0.064621	0.0131063	8.201e-07	15376267	91	2	3	1	AJ006998.2	0	0	0	0	NA	0	NA	2	1	AJ006998.2(e)	Breast_Mammary_Tissue(e), Muscle_Skeletal(e)	0	0	NA	0	0	NA	0	NA	0	NA	1	AJ006998.2	0	NA	NA	0	1	AJ006998.2	Breast_Mammary_Tissue(e), Muscle_Skeletal(e)	0	NA	0	NA
rs28158	Hypothyroidism	chr5:102595892:C:G	103260191	C	G	0.6807	0.0821617	0.0130451	3.01e-10	103210191	695	7	40	5	EIF3KP1, PPIP5K2, PAM, PDZPH1P, GIN1	549	4	30	2	PAM, PPIP5K2	13	chr5:102961229:102990272:clu_31597:ENSG00000145730.20, chr5:102961229:102987518:clu_32869:ENSG00000145730.20, chr5:103173972:103177667:clu_32880:ENSG00000145725.19, chr5:103173972:103177667:clu_40246:ENSG00000145725.19, chr5:102961229:102990272:clu_40235:ENSG00000145730.20, chr5:102961229:102990272:clu_28167:ENSG00000145730.20, chr5:103173972:103177667:clu_28178:ENSG00000145725.19, chr5:103173972…	8	5	EIF3KP1(e), PPIP5K2(e), PAM(e), PDZPH1P(e), GIN1(e), PAM(s), PPIP5K2(s)	Artery_Aorta(e), Artery_Tibial(e), Brain_Anterior_cingulate_cortex_BA24(e), Brain_Hippocampus(e), Brain_Hypothalamus(e), Esophagus_Gastroesophageal_Junction(e), Esophagus_Mucosa(e), Pituitary(e), Skin_Sun_Exposed_Lower_leg(e), Uterus(e), Adrenal_Gland(s), Artery_Coronary(s), Breast_Mammary_Tissue(s), Cells_EBV-transformed_lymphocytes(s), Colon_Sigmoid(s), Esophagus_Mucosa(s), Lung(s), Minor_Saliv…	0	0	NA	0	0	NA	0	NA	0	NA	5	EIF3KP1, PPIP5K2, PAM, PDZPH1P, GIN1	2	PAM, PPIP5K2	NA	0	5	EIF3KP1, PPIP5K2, PAM, PDZPH1P, GIN1	Artery_Aorta(e), Artery_Tibial(e), Brain_Anterior_cingulate_cortex_BA24(e), Brain_Hippocampus(e), Brain_Hypothalamus(e), Esophagus_Gastroesophageal_Junction(e), Esophagus_Mucosa(e), Pituitary(e), Skin_Sun_Exposed_Lower_leg(e), Uterus(e), Adrenal_Gland(s), Artery_Coronary(s), Breast_Mammary_Tissue(s), Cells_EBV-transformed_lymphocytes(s), Colon_Sigmoid(s), Esophagus_Mucosa(s), Lung(s), Minor_Saliv…	0	NA	0	NA
rs2788193	Hypothyroidism	chr1:218458227:C:T	218284885	T	C	0.3055	-0.064197	0.0132884	1.358e-06	218234885	345	2	23	1	RRP15	47	1	9	1	RRP15	8	chr1:218307632:218330948:clu_55988:ENSG00000067533.5, chr1:218307632:218330948:clu_46140:ENSG00000067533.5, chr1:218307632:218330948:clu_50351:ENSG00000067533.5, chr1:218307632:218330948:clu_53325:ENSG00000067533.5, chr1:218307632:218330948:clu_51012:ENSG00000067533.5, chr1:218307632:218330948:clu_59336:ENSG00000067533.5, chr1:218307632:218322736:clu_102873:ENSG00000067533.5, chr1:218307632:21833…	2	1	RRP15(e), RRP15(s)	Adipose_Subcutaneous(e), Adipose_Visceral_Omentum(e), Artery_Tibial(e), Brain_Anterior_cingulate_cortex_BA24(e), Brain_Caudate_basal_ganglia(e), Brain_Cortex(e), Brain_Frontal_Cortex_BA9(e), Brain_Hypothalamus(e), Brain_Nucleus_accumbens_basal_ganglia(e), Brain_Putamen_basal_ganglia(e), Cells_Cultured_fibroblasts(e), Esophagus_Mucosa(e), Esophagus_Muscularis(e), Heart_Atrial_Appendage(e), Heart_L…	20	1	RRP15	10	1	RRP15	8	chr1:218307632:218330948:clu_55988:ENSG00000067533.5, chr1:218307632:218330948:clu_46140:ENSG00000067533.5, chr1:218307632:218330948:clu_50351:ENSG00000067533.5, chr1:218307632:218330948:clu_53325:ENSG00000067533.5, chr1:218307632:218330948:clu_51012:ENSG00000067533.5, chr1:218307632:218330948:clu_59336:ENSG00000067533.5, chr1:218307632:218322736:clu_102873:ENSG00000067533.5, chr1:218307632:21833…	1	Adipose_Subcutaneous(e), Adipose_Visceral_Omentum(e), Artery_Tibial(e), Brain_Caudate_basal_ganglia(e), Brain_Frontal_Cortex_BA9(e), Brain_Hypothalamus(e), Brain_Nucleus_accumbens_basal_ganglia(e), Brain_Putamen_basal_ganglia(e), Cells_Cultured_fibroblasts(e), Esophagus_Mucosa(e), Esophagus_Muscularis(e), Heart_Left_Ventricle(e), Lung(e), Muscle_Skeletal(e), Nerve_Tibial(e), Skin_Sun_Exposed_Lowe…	1	RRP15	1	RRP15	chr1:218307632:218330948:clu_55988:ENSG00000067533.5, chr1:218307632:218330948:clu_46140:ENSG00000067533.5, chr1:218307632:218330948:clu_50351:ENSG00000067533.5, chr1:218307632:218330948:clu_50351:ENSG00000067533.5, chr1:218307632:218330948:clu_50351:ENSG00000067533.5, chr1:218307632:218330948:clu_53325:ENSG00000067533.5, chr1:218307632:218330948:clu_51012:ENSG00000067533.5, chr1:218307632:218330…	10	1	RRP15	Adipose_Subcutaneous(e), Adipose_Visceral_Omentum(e), Artery_Tibial(e), Brain_Caudate_basal_ganglia(e), Brain_Frontal_Cortex_BA9(e), Brain_Hypothalamus(e), Brain_Nucleus_accumbens_basal_ganglia(e), Brain_Putamen_basal_ganglia(e), Cells_Cultured_fibroblasts(e), Esophagus_Mucosa(e), Esophagus_Muscularis(e), Heart_Left_Ventricle(e), Lung(e), Muscle_Skeletal(e), Nerve_Tibial(e), Skin_Sun_Exposed_Lowe…	1	RRP15	1	RRP15
rs2476601	Hypothyroidism	chr1:114377568:A:G	113834946	A	G	0.1019	0.399141	0.0210421	3.096e-80	113784946	180	10	54	5	MAGI3, PHTF1, AP4B1-AS1, PTPN22, AP4B1	263	6	69	6	DCLRE1B, AP4B1, PHTF1, AP4B1-AS1, RP5-1073O3.2, MAGI3	24	chr1:113905775:113908009:clu_53778:ENSG00000118655.4, chr1:113896038:113897840:clu_53775:ENSG00000134262.12, chr1:113896038:113897840:clu_48751:ENSG00000134262.12, chr1:113896038:113897840:clu_45575:ENSG00000134262.12, chr1:113700949:113704081:clu_44299:ENSG00000116793.15, chr1:113700949:113704081:clu_46578:ENSG00000116793.15, chr1:113905775:113908009:clu_38639:ENSG00000118655.4, chr1:113896038:1…	11	7	MAGI3(e), PHTF1(e), AP4B1-AS1(e), PTPN22(e), AP4B1(e), DCLRE1B(s), AP4B1(s), PHTF1(s), AP4B1-AS1(s), RP5-1073O3.2(s), MAGI3(s)	Adipose_Subcutaneous(e), Adipose_Visceral_Omentum(e), Artery_Aorta(e), Brain_Caudate_basal_ganglia(e), Brain_Cerebellar_Hemisphere(e), Brain_Cerebellum(e), Cells_Cultured_fibroblasts(e), Colon_Transverse(e), Esophagus_Muscularis(e), Heart_Atrial_Appendage(e), Lung(e), Pancreas(e), Small_Intestine_Terminal_Ileum(e), Spleen(e), Stomach(e), Whole_Blood(e), Adipose_Visceral_Omentum(s), Artery_Aorta(s…	370	12	MAGI3, DCLRE1B, AP4B1, PHTF1, AP4B1-AS1, RP4-730K3.3, BCL2L15, PTPN22, OLFML3, HIPK1, RSBN1, RP5-1073O3.2	104	7	DCLRE1B, AP4B1, MAGI3, PHTF1, AP4B1-AS1, RP5-1073O3.2, HIPK1-AS1	45	chr1:113905775:113908009:clu_55249:ENSG00000118655.4, chr1:113896038:113897840:clu_55245:ENSG00000134262.12, chr1:113905775:113908009:clu_53778:ENSG00000118655.4, chr1:113896038:113897840:clu_53775:ENSG00000134262.12, chr1:113896038:113897840:clu_48751:ENSG00000134262.12, chr1:113896038:113897840:clu_45575:ENSG00000134262.12, chr1:113614658:113619736:clu_50883:ENSG00000081026.18, chr1:113905775:1…	13	Adipose_Subcutaneous(e), Adipose_Visceral_Omentum(e), Adrenal_Gland(e), Artery_Aorta(e), Artery_Tibial(e), Brain_Caudate_basal_ganglia(e), Brain_Cerebellar_Hemisphere(e), Brain_Cerebellum(e), Cells_Cultured_fibroblasts(e), Colon_Transverse(e), Esophagus_Mucosa(e), Esophagus_Muscularis(e), Heart_Atrial_Appendage(e), Lung(e), Muscle_Skeletal(e), Nerve_Tibial(e), Pancreas(e), Skin_Not_Sun_Exposed_Su…	12	MAGI3, PHTF1, AP4B1-AS1, PTPN22, AP4B1, DCLRE1B, RP4-730K3.3, BCL2L15, OLFML3, HIPK1, RSBN1, RP5-1073O3.2	7	DCLRE1B, AP4B1, PHTF1, AP4B1-AS1, RP5-1073O3.2, MAGI3, HIPK1-AS1	chr1:113905775:113908009:clu_55249:ENSG00000118655.4, chr1:113896038:113897840:clu_55245:ENSG00000134262.12, chr1:113905775:113908009:clu_53778:ENSG00000118655.4, chr1:113896038:113897840:clu_53775:ENSG00000134262.12, chr1:113896038:113897840:clu_53775:ENSG00000134262.12, chr1:113896038:113897840:clu_48751:ENSG00000134262.12, chr1:113896038:113897840:clu_48751:ENSG00000134262.12, chr1:113896038:1…	77	13	MAGI3, PHTF1, AP4B1-AS1, PTPN22, AP4B1, DCLRE1B, RP4-730K3.3, BCL2L15, OLFML3, HIPK1, RSBN1, RP5-1073O3.2, HIPK1-AS1	Adipose_Subcutaneous(e), Adipose_Visceral_Omentum(e), Adrenal_Gland(e), Artery_Aorta(e), Artery_Tibial(e), Brain_Caudate_basal_ganglia(e), Brain_Cerebellar_Hemisphere(e), Brain_Cerebellum(e), Cells_Cultured_fibroblasts(e), Colon_Transverse(e), Esophagus_Mucosa(e), Esophagus_Muscularis(e), Heart_Atrial_Appendage(e), Lung(e), Muscle_Skeletal(e), Nerve_Tibial(e), Pancreas(e), Skin_Not_Sun_Exposed_Su…	5	MAGI3, PHTF1, AP4B1-AS1, PTPN22, AP4B1	6	DCLRE1B, AP4B1, PHTF1, AP4B1-AS1, RP5-1073O3.2, MAGI3
rs244685	Hypothyroidism	chr5:133423890:G:T	134088199	T	G	0.1338	0.0960344	0.018205	1.326e-07	134038199	105	11	9	4	TCF7, SKP1, UBE2B, CDKL3	11	3	0	0	NA	0	NA	11	4	TCF7(e), SKP1(e), UBE2B(e), CDKL3(e)	Cells_Cultured_fibroblasts(e), Esophagus_Gastroesophageal_Junction(e), Lung(e), Muscle_Skeletal(e), Skin_Not_Sun_Exposed_Suprapubic(e)	0	0	NA	0	0	NA	0	NA	0	NA	4	TCF7, SKP1, UBE2B, CDKL3	0	NA	NA	0	4	TCF7, SKP1, UBE2B, CDKL3	Cells_Cultured_fibroblasts(e), Esophagus_Gastroesophageal_Junction(e), Lung(e), Muscle_Skeletal(e), Skin_Not_Sun_Exposed_Suprapubic(e)	0	NA	0	NA
rs2445610	Hypothyroidism	chr8:128197088:A:G	127184843	A	G	0.6319	0.0690365	0.0125979	4.254e-08	127134843	9	1	5	1	CASC19	0	0	0	0	NA	0	NA	1	1	CASC19(e)	Cells_Cultured_fibroblasts(e), Esophagus_Mucosa(e)	0	0	NA	0	0	NA	0	NA	0	NA	1	CASC19	0	NA	NA	0	1	CASC19	Cells_Cultured_fibroblasts(e), Esophagus_Mucosa(e)	0	NA	0	NA
rs229540	Hypothyroidism	chr22:37591290:G:T	37195250	T	G	0.575	-0.0951316	0.0122787	9.36e-15	37145250	164	5	34	3	C1QTNF6, RP1-151B14.9, SSTR3	175	1	67	1	C1QTNF6	30	chr22:37190928:37195381:clu_29103:ENSG00000133466.13, chr22:37190677:37190865:clu_28334:ENSG00000133466.13, chr22:37190928:37191672:clu_24255:ENSG00000133466.13, chr22:37185455:37190865:clu_26766:ENSG00000133466.13, chr22:37185455:37190865:clu_22617:ENSG00000133466.13, chr22:37190928:37191672:clu_23370:ENSG00000133466.13, chr22:37190928:37191672:clu_20652:ENSG00000133466.13, chr22:37190928:371916…	5	3	C1QTNF6(e), RP1-151B14.9(e), SSTR3(e), C1QTNF6(s)	Adipose_Subcutaneous(e), Adipose_Visceral_Omentum(e), Adrenal_Gland(e), Artery_Tibial(e), Brain_Caudate_basal_ganglia(e), Brain_Cerebellar_Hemisphere(e), Brain_Cortex(e), Brain_Frontal_Cortex_BA9(e), Brain_Hippocampus(e), Brain_Hypothalamus(e), Brain_Spinal_cord_cervical_c-1(e), Brain_Substantia_nigra(e), Breast_Mammary_Tissue(e), Cells_EBV-transformed_lymphocytes(e), Liver(e), Ovary(e), Pancreas…	0	0	NA	0	0	NA	0	NA	0	NA	3	C1QTNF6, RP1-151B14.9, SSTR3	1	C1QTNF6	NA	0	3	C1QTNF6, RP1-151B14.9, SSTR3	Adipose_Subcutaneous(e), Adipose_Visceral_Omentum(e), Adrenal_Gland(e), Artery_Tibial(e), Brain_Caudate_basal_ganglia(e), Brain_Cerebellar_Hemisphere(e), Brain_Cortex(e), Brain_Frontal_Cortex_BA9(e), Brain_Hippocampus(e), Brain_Hypothalamus(e), Brain_Spinal_cord_cervical_c-1(e), Brain_Substantia_nigra(e), Breast_Mammary_Tissue(e), Cells_EBV-transformed_lymphocytes(e), Liver(e), Ovary(e), Pancreas…	0	NA	0	NA
rs2247325	Hypothyroidism	chr6:167369992:A:G	166956504	A	G	0.64	0.115532	0.0127702	1.47e-19	166906504	473	5	94	4	RNASET2, FGFR1OP, RP1-167A14.2, RPS6KA2	191	5	25	4	RNASET2, RP11-351J23.1, FGFR1OP, RP1-167A14.2	12	chr6:166929791:166931044:clu_33882:ENSG00000026297.15, chr6:166934136:166938895:clu_26640:ENSG00000026297.15, chr6:166929791:166931044:clu_27216:ENSG00000026297.15, chr6:166931118:166938895:clu_35290:ENSG00000026297.15, chr6:166929791:166931044:clu_40286:ENSG00000026297.15, chr6:167681937:167682333:clu_30854:ENSG00000203688.4, chr6:166929791:166931044:clu_38366:ENSG00000026297.15, chr6:166929791:…	6	5	RNASET2(e), FGFR1OP(e), RP1-167A14.2(e), RPS6KA2(e), RNASET2(s), RP11-351J23.1(s), FGFR1OP(s), RP1-167A14.2(s)	Adipose_Visceral_Omentum(e), Artery_Aorta(e), Brain_Cerebellar_Hemisphere(e), Brain_Cerebellum(e), Brain_Nucleus_accumbens_basal_ganglia(e), Breast_Mammary_Tissue(e), Cells_Cultured_fibroblasts(e), Colon_Sigmoid(e), Colon_Transverse(e), Esophagus_Gastroesophageal_Junction(e), Esophagus_Mucosa(e), Esophagus_Muscularis(e), Lung(e), Minor_Salivary_Gland(e), Pancreas(e), Skin_Not_Sun_Exposed_Suprapub…	0	0	NA	0	0	NA	0	NA	0	NA	4	RNASET2, FGFR1OP, RP1-167A14.2, RPS6KA2	4	RNASET2, RP11-351J23.1, FGFR1OP, RP1-167A14.2	NA	0	5	RNASET2, FGFR1OP, RP1-167A14.2, RPS6KA2, RP11-351J23.1	Adipose_Visceral_Omentum(e), Artery_Aorta(e), Brain_Cerebellar_Hemisphere(e), Brain_Cerebellum(e), Brain_Nucleus_accumbens_basal_ganglia(e), Breast_Mammary_Tissue(e), Cells_Cultured_fibroblasts(e), Colon_Sigmoid(e), Colon_Transverse(e), Esophagus_Gastroesophageal_Junction(e), Esophagus_Mucosa(e), Esophagus_Muscularis(e), Lung(e), Minor_Salivary_Gland(e), Pancreas(e), Skin_Not_Sun_Exposed_Suprapub…	0	NA	0	NA
rs2234167	Hypothyroidism	chr1:2494330:A:G	2562891	A	G	0.134	0.0817385	0.0178107	4.448e-06	2512891	425	11	135	7	MMEL1, TNFRSF14, TTC34, RP3-395M20.9, FAM213B, RP3-395M20.12, RP3-395M20.8	102	5	18	3	TNFRSF14, MMEL1, PLCH2	4	chr1:2558468:2559823:clu_46727:ENSG00000157873.17, chr1:2592966:2593814:clu_55170:ENSG00000142606.15, chr1:2478622:2479195:clu_52106:ENSG00000149527.17, chr1:2604281:2605558:clu_93841:ENSG00000142606.15	12	8	MMEL1(e), TNFRSF14(e), TTC34(e), RP3-395M20.9(e), FAM213B(e), RP3-395M20.12(e), RP3-395M20.8(e), TNFRSF14(s), MMEL1(s), PLCH2(s)	Adipose_Subcutaneous(e), Adipose_Visceral_Omentum(e), Adrenal_Gland(e), Artery_Aorta(e), Artery_Coronary(e), Artery_Tibial(e), Brain_Caudate_basal_ganglia(e), Brain_Cerebellar_Hemisphere(e), Brain_Cerebellum(e), Brain_Nucleus_accumbens_basal_ganglia(e), Breast_Mammary_Tissue(e), Cells_Cultured_fibroblasts(e), Colon_Sigmoid(e), Colon_Transverse(e), Esophagus_Gastroesophageal_Junction(e), Esophagus…	31	6	MMEL1, RP11-345P4.6, TTC34, TNFRSF14, PANK4, RP3-395M20.8	4	1	RP13-436F16.1	1	chr1:2634263:2636356:clu_93846:ENSG00000237058.1	7	Artery_Tibial(e), Small_Intestine_Terminal_Ileum(e), Thyroid(e), Whole_Blood(e), Testis(s)	9	MMEL1, TNFRSF14, TTC34, RP3-395M20.9, FAM213B, RP3-395M20.12, RP3-395M20.8, RP11-345P4.6, PANK4	4	TNFRSF14, MMEL1, PLCH2, RP13-436F16.1	chr1:2634263:2636356:clu_93846:ENSG00000237058.1	1	11	MMEL1, TNFRSF14, TTC34, RP3-395M20.9, FAM213B, RP3-395M20.12, RP3-395M20.8, RP11-345P4.6, PANK4, PLCH2, RP13-436F16.1	Artery_Tibial(e), Small_Intestine_Terminal_Ileum(e), Thyroid(e), Whole_Blood(e), Testis(s), Adipose_Subcutaneous(e), Adipose_Visceral_Omentum(e), Adrenal_Gland(e), Artery_Aorta(e), Artery_Coronary(e), Brain_Caudate_basal_ganglia(e), Brain_Cerebellar_Hemisphere(e), Brain_Cerebellum(e), Brain_Nucleus_accumbens_basal_ganglia(e), Breast_Mammary_Tissue(e), Cells_Cultured_fibroblasts(e), Colon_Sigmoid(…	4	MMEL1, TNFRSF14, TTC34, RP3-395M20.8	0	NA
rs2111485	Hypothyroidism	chr2:163110536:A:G	162254026	A	G	0.3964	-0.0800198	0.0123771	1.012e-10	162204026	483	4	0	0	NA	40	3	9	3	IFIH1, FAP, DPP4	8	chr2:162267569:162268087:clu_50232:ENSG00000115267.5, chr2:162267569:162268087:clu_46261:ENSG00000115267.5, chr2:162267569:162268087:clu_50882:ENSG00000115267.5, chr2:162197740:162198757:clu_40239:ENSG00000078098.13, chr2:162268277:162272226:clu_53079:ENSG00000115267.5, chr2:162047501:162073399:clu_53066:ENSG00000197635.9, chr2:162267569:162268087:clu_51827:ENSG00000115267.5, chr2:162047501:16207…	4	3	IFIH1(s), FAP(s), DPP4(s)	Adipose_Subcutaneous(s), Artery_Tibial(s), Breast_Mammary_Tissue(s), Cells_Cultured_fibroblasts(s), Lung(s), Nerve_Tibial(s)	0	0	NA	0	0	NA	0	NA	0	NA	0	NA	3	IFIH1, FAP, DPP4	NA	0	3	IFIH1, FAP, DPP4	Adipose_Subcutaneous(s), Artery_Tibial(s), Breast_Mammary_Tissue(s), Cells_Cultured_fibroblasts(s), Lung(s), Nerve_Tibial(s)	0	NA	0	NA
[truncated: 47 more rows]
[truncated: 5 more columns]

## Sheet: Supplementary Table6
Supplementary Table6. Results of Open Chromatin to Gene Expression Analysis.
Peak	Gene	TotalCellNum	ExpRessCellNum	OpenCellNum	hurdle.Res.zero.beta	hurdle.Res.zero.se	hurdle.Res.zero.z	hurdle.Res.zero.p	hurdle.Res.count.beta	hurdle.Res.count.se	hurdle.Res.count.z	hurdle.Res.count.p
chr1-10109-10357	PNRC2	11909	2320	85	-0.018116	0.173982	-0.104125	0.91707	0.462107	0.202818	2.27843	0.0227007
chr1-10109-10357	SRSF10	11909	5720	85	0.045862	0.140038	0.327496	0.743292	-0.009018	0.126858	-0.071083	0.943331
chr1-180730-181630	AL627309.1	11909	83	187	-12.4436	787.898	-0.015793	0.987399	-12.2388	NA	NA	NA
chr1-180730-181630	AP006222.2	11909	2	187	-12.5756	4936.34	-0.002548	0.997967	-12.3136	NA	NA	NA
chr1-180730-181630	PNRC2	11909	2320	187	0.033325	0.094216	0.353703	0.723562	-0.167232	0.136691	-1.22343	0.221169
chr1-180730-181630	SRSF10	11909	5720	187	-0.010677	0.07887	-0.135373	0.892317	0.083705	0.063298	1.32239	0.186037
chr1-191491-191736	AL627309.1	11909	83	61	-11.9803	648.141	-0.018484	0.985253	-12.7645	NA	NA	NA
chr1-191491-191736	AP006222.2	11909	2	61	-12.4724	4626.25	-0.002696	0.997849	-12.2072	NA	NA	NA
chr1-191491-191736	PNRC2	11909	2320	61	-0.214623	0.251692	-0.852724	0.393813	-6.75717	17.3944	-0.388469	0.697669
[truncated: 350,690+ more rows]

## Sheet: Supplementary Table7
Supplementary Table7. Conditional analysis of risk loci within the rs926103 locus.
[truncated: 237 more rows]
